# Supplementary material for: Green marketing orientation impact on business performance: Case of pharmaceutical industry of Pakistan
Source: Front Psychol. 2022 Sep 27;13:940278. doi: 10.3389/fpsyg.2022.940278 (PMC9552945; doi:10.3389/fpsyg.2022.940278)
Supplement: Supplementary file 1 [file Table_1.XLSX]

## Sheet: Navigation
	SmartPLS Report
	Please cite the use of SmartPLS: Ringle, C. M., Wende, S., and Becker, J.-M. 2015. "SmartPLS 3." Boenningstedt: SmartPLS GmbH, http://www.smartpls.com.
		Complete
	Final Results
	Path Coefficients	show
	Indirect Effects	show
	Total Effects	show
	Outer Loadings	show
	Outer Weights	show
	Latent Variable	show
	Residuals	show
	Quality Criteria
	R Square	show
	f Square	show
	Construct Reliability and Validity	show
	Discriminant Validity	show
	Collinearity Statistics (VIF)	show
	Model_Fit	show
	Model Selection Criteria	show
	Interim Results
	Stop Criterion Changes	show
	Base Data
	Setting	show
	Inner Model	show
	Outer Model	show
	Indicator Data (Original)	show
	Indicator Data (Standardized)	show
	Indicator Data (Correlations)	show

## Sheet: Complete
	SmartPLS Report
	Please cite the use of SmartPLS: Ringle, C. M., Wende, S., and Becker, J.-M. 2015. "SmartPLS 3." Boenningstedt: SmartPLS GmbH, http://www.smartpls.com.
	back to navigation
	Final Results
	Path Coefficients
		BP	CSR	EC	GMO	IGMO	SCA	SGMO	TGMO
	BP
	CSR				-0.0590735
	EC				0.965232
	GMO	0.373303				0.969192	0.905188	0.971333	0.970778
	IGMO
	SCA	0.521759
	SGMO
	TGMO
	Indirect Effects
	Total Indirect Effects
		BP	CSR	EC	GMO	IGMO	SCA	SGMO	TGMO
	BP
	CSR	-0.0499521				-0.0572535	-0.0534726	-0.05738	-0.0573472
	EC	0.816193				0.935494	0.873716	0.937561	0.937026
	GMO	0.47229
	IGMO
	SCA
	SGMO
	TGMO
	Specific Indirect Effects
		Specific Indirect Effects
	GMO -> SCA -> BP	0.47229
	CSR -> GMO -> IGMO	-0.0572535
	EC -> GMO -> SGMO	0.937561
	EC -> GMO -> TGMO	0.937026
	EC -> GMO -> IGMO	0.935494
	EC -> GMO -> SCA -> BP	0.455869
	CSR -> GMO -> SCA	-0.0534726
	CSR -> GMO -> SCA -> BP	-0.0278998
	CSR -> GMO -> BP	-0.0220523
	EC -> GMO -> SCA	0.873716
	EC -> GMO -> BP	0.360324
	CSR -> GMO -> SGMO	-0.05738
	CSR -> GMO -> TGMO	-0.0573472
	Total Effects
		BP	CSR	EC	GMO	IGMO	SCA	SGMO	TGMO
	BP
	CSR	-0.0499521			-0.0590735	-0.0572535	-0.0534726	-0.05738	-0.0573472
	EC	0.816193			0.965232	0.935494	0.873716	0.937561	0.937026
	GMO	0.845593				0.969192	0.905188	0.971333	0.970778
	IGMO
	SCA	0.521759
	SGMO
	TGMO
	Outer Loadings
		BP	CSR	EC	GMO	IGMO	SCA	SGMO	TGMO
	BP1	0.843592
	BP2	0.873287
	BP3	0.838375
	BP4	0.852998
	BP5	0.873679
	BP6	0.860272
	BP7	0.869222
	BP8	0.829988
	BP9	0.862674
	CSR2		0.924034
	CSR3		0.918685
	CSR4		0.927107
	CSR5		0.880165
	CSR6		0.898154
	CSR7		0.894471
	EC1			0.806025
	EC2			0.86478
	EC3			0.886884
	EC4			0.865117
	EC5			0.891659
	EC6			0.857071
	IGMO1					0.897302
	IGMO1				0.874797
	IGMO2					0.840024
	IGMO2				0.840015
	IGMO3					0.898537
	IGMO3				0.842007
	IGMO4					0.868493
	IGMO4				0.859282
	IGMO5					0.904558
	IGMO5				0.865247
	IGMO6					0.862305
	IGMO6				0.85664
	IGMO7					0.880363
	IGMO7				0.822837
	SCA1						0.906607
	SCA2						0.883441
	SCA3						0.911419
	SCA4						0.849731
	SGMO1							0.905948
	SGMO1				0.863706
	SGMO2							0.859476
	SGMO2				0.833153
	SGMO3							0.861053
	SGMO3				0.815807
	SGMO4							0.814728
	SGMO4				0.807916
	SGMO5							0.882487
	SGMO5				0.845165
	SGMO6							0.853198
	SGMO6				0.857795
	SGMO7							0.856215
	SGMO7				0.826655
	SGMO8							0.8533
	SGMO8				0.856084
	SGMO9							0.781283
	SGMO9				0.738475
	TGMO1								0.914563
	TGMO1				0.869975
	TGMO2								0.849023
	TGMO2				0.832219
	TGMO3								0.8577
	TGMO3				0.848116
	TGMO4								0.815958
	TGMO4				0.774911
	TGMO5								0.897346
	TGMO5				0.881423
	﻿CSR1		0.879726
	Outer Weights
		BP	CSR	EC	GMO	IGMO	SCA	SGMO	TGMO
	BP1	0.132055
	BP2	0.127951
	BP3	0.142146
	BP4	0.126205
	BP5	0.135587
	BP6	0.123495
	BP7	0.123046
	BP8	0.13445
	BP9	0.123792
	CSR2		0.14757
	CSR3		0.165046
	CSR4		0.15616
	CSR5		0.163197
	CSR6		0.147601
	CSR7		0.163371
	EC1			0.173529
	EC2			0.185506
	EC3			0.192842
	EC4			0.202806
	EC5			0.202478
	EC6			0.201486
	IGMO1					0.166972
	IGMO1				0.0582365
	IGMO2					0.160333
	IGMO2				0.0565685
	IGMO3					0.160713
	IGMO3				0.056457
	IGMO4					0.16401
	IGMO4				0.0581633
	IGMO5					0.165149
	IGMO5				0.0580911
	IGMO6					0.163506
	IGMO6				0.0576406
	IGMO7					0.157054
	IGMO7				0.0561833
	SCA1						0.278923
	SCA2						0.279611
	SCA3						0.284151
	SCA4						0.283768
	SGMO1							0.13597
	SGMO1				0.0574323
	SGMO2							0.13116
	SGMO2				0.0573623
	SGMO3							0.128429
	SGMO3				0.0539571
	SGMO4							0.127187
	SGMO4				0.05211
	SGMO5							0.133051
	SGMO5				0.0577353
	SGMO6							0.135039
	SGMO6				0.0576173
	SGMO7							0.130137
	SGMO7				0.0563183
	SGMO8							0.13477
	SGMO8				0.0590479
	SGMO9							0.116255
	SGMO9				0.0512862
	TGMO1								0.238161
	TGMO1				0.0606828
	TGMO2								0.227825
	TGMO2				0.0573663
	TGMO3								0.232177
	TGMO3				0.0557266
	TGMO4								0.212137
	TGMO4				0.0522458
	TGMO5								0.241295
	TGMO5				0.0603048
	﻿CSR1		0.164707
	Latent Variable
	Latent Variable
	Case ID	BP	CSR	EC	GMO	IGMO	SCA	SGMO	TGMO
	1	1.19617	0.312387	-0.207166	-0.883994	-1.33257	0.119	-0.604526	-0.677767
	2	0.101049	-0.0532956	0.0360757	0.0779878	0.104666	0.119	0.0325378	0.11127
	3	-1.6189	-1.42906	-1.45386	-1.26798	-1.33257	-1.33522	-1.27169	-1.02271
	4	-1.43129	-0.458794	-0.733534	-0.770118	-0.48416	-0.230381	-0.980561	-0.716718
	5	0.101049	-0.0532956	0.0360757	0.0779878	0.104666	0.119	0.0325378	0.11127
	6	-2.3949	-2.01782	-1.98329	-2.31886	-2.5587	-2.78944	-2.06378	-2.14702
	7	-3.72387	-4.18058	-3.71341	-3.62928	-3.35864	-3.47494	-3.61879	-3.57732
	8	0.304979	-0.242419	0.266629	0.315665	-0.07162	0.517926	0.530161	0.424522
	9	0.101049	-0.0532956	0.0360757	0.0779878	0.104666	0.119	0.0325378	0.11127
	10	0.101049	0.937866	0.759683	0.500771	0.504518	0.887718	0.532974	0.385571
	11	-4.87119	-1.80145	-2.17419	-4.21129	-4.20705	-4.24365	-3.92215	-4.17964
	12	0.101049	0.941546	1.01274	0.632852	0.693492	0.8045	0.362268	0.939257
	13	0.689736	0.51089	0.519688	1.1331	0.903164	0.8045	1.1675	1.26727
	14	-0.685046	-2.79591	-1.21696	-1.50438	-2.12934	-3.4458	-0.645552	-1.8982
	15	-1.21783	-1.03027	-0.966973	-1.08045	-0.917682	-0.936292	-1.12134	-1.0786
	16	-1.90269	-1.83413	-1.16365	-1.37478	-1.34191	-2.7603	-1.45653	-1.07418
	17	-1.65747	-3.18089	-2.9438	-2.46227	-3.38169	-2.07026	-1.37593	-2.69354
	18	1.19617	0.312387	-0.207166	-0.883994	-1.33257	0.119	-0.604526	-0.677767
	19	-1.43129	-0.458794	-0.733534	-0.770118	-0.48416	-0.230381	-0.980561	-0.716718
	20	0.101049	-0.0532956	0.0360757	0.0779878	0.104666	0.119	0.0325378	0.11127
	21	0.101049	-0.0532956	0.0360757	0.0779878	0.104666	0.119	0.0325378	0.11127
	22	-2.17783	-1.44407	-2.17419	-2.05438	-1.52615	-2.02072	-2.28896	-2.14702
	23	0.832512	0.544579	0.756405	0.630595	0.509357	0.887718	0.683696	0.642939
	24	1.821	-0.0532956	1.52601	1.57868	1.5419	1.57322	1.51758	1.54157
	25	1.07221	1.32247	1.05221	1.50539	1.33328	0.202218	1.51758	1.54157
	26	1.045	1.32247	1.52601	1.43987	1.32289	1.22384	1.51758	1.2842
	27	0.872321	0.933214	0.0360757	0.438613	1.12361	1.57322	0.0325378	0.11127
	28	0.101049	-0.0532956	-0.473731	-0.507422	-0.534075	-0.250792	-0.451946	-0.491044
	29	-1.6189	-2.75795	-3.19399	-2.912	-2.77876	-2.7603	-2.91339	-2.75676
	30	0.11598	-0.0532956	0.756405	0.808462	0.953079	0.119	0.683245	0.713584
	31	0.101049	-0.0532956	0.299175	0.574591	0.104666	0.119	0.708739	0.940382
	32	0.101049	-0.0532956	0.0360757	0.0779878	0.104666	0.119	0.0325378	0.11127
	33	1.821	1.32247	1.52601	1.57868	1.5419	1.57322	1.51758	1.54157
	34	1.045	0.941546	1.28911	0.694843	0.693492	0.8045	0.683696	0.642939
	35	-1.6189	-1.42906	-1.45386	-1.4227	-1.33257	-1.33522	-1.4525	-1.31903
	36	1.43475	1.32247	0.79259	1.15366	1.5419	1.57322	0.532974	1.54157
	37	0.877046	-0.0532956	0.545883	0.670037	0.953079	0.887718	0.5066	0.456216
	38	0.870186	0.920068	0.759871	0.648712	0.504518	0.517926	0.713787	0.664956
	39	-0.670223	-0.0532956	0.0360757	-0.145485	-0.529235	0.119	0.0325378	0.11127
	40	0.101049	-0.0532956	0.0360757	0.0779878	0.104666	0.119	0.0325378	0.11127
	41	0.101049	0.129969	0.519501	0.20786	0.104666	0.119	0.340826	0.11127
	42	0.877046	0.335957	0.54607	0.735286	0.953079	0.887718	0.514902	0.713584
	43	0.101049	-0.0532956	0.0360757	0.0779878	0.104666	0.119	0.0325378	0.11127
	44	0.101049	1.32247	1.52601	1.57868	1.5419	0.468381	1.51758	1.54157
	45	0.101049	-0.0532956	0.0360757	0.0779878	0.104666	0.119	0.0325378	0.11127
	46	0.101049	1.32247	1.52601	1.15727	1.5419	-1.33522	1.36238	0.11127
	47	0.101049	-0.0532956	0.0360757	0.0779878	0.104666	0.119	0.0325378	0.11127
	48	0.101049	0.727264	0.0360757	0.0779878	0.104666	0.119	0.0325378	0.11127
	49	-1.23388	-0.627867	-0.976963	-0.623511	-0.902453	-1.73414	-0.61862	-0.163031
	50	1.22349	-0.0532956	0.0360757	0.88432	0.953079	0.887718	0.861824	0.713584
	51	1.19617	0.312387	-0.207166	-0.883994	-1.33257	0.119	-0.604526	-0.677767
	52	0.101049	-0.0532956	0.0360757	0.0779878	0.104666	0.119	0.0325378	0.11127
	53	0.101049	-0.0532956	0.0360757	0.0779878	0.104666	0.119	0.0325378	0.11127
	54	0.275865	1.13067	1.05239	0.921377	0.693492	1.57322	1.03521	0.939257
	55	-0.257253	-0.245092	-0.447349	0.131168	-0.300026	-0.279926	0.660565	-0.163031
	56	0.852017	1.32247	1.01274	0.24442	0.570523	-0.5665	0.214231	-0.186173
	57	0.101049	-0.831763	-0.200642	-0.544429	-0.48416	-0.5665	-0.771254	-0.163031
	58	1.24713	0.931159	1.28911	0.994632	0.693492	0.8045	1.03521	1.2367
	59	1.25611	0.920068	0.805686	1.08949	1.35293	1.2371	0.713787	1.2367
	60	0.101049	-0.0532956	0.0360757	0.0779878	0.104666	0.119	0.0325378	0.11127
	61	0.0624722	1.13334	0.519501	0.548907	0.738799	0.439246	0.655633	0.0417499
	62	-0.0865631	0.923446	-0.707152	0.0779878	0.104666	-0.5665	0.0325378	0.11127
	63	0.101049	-0.0532956	0.0360757	0.0779878	0.104666	0.119	0.0325378	0.11127
	64	0.101049	-0.428357	-0.237014	-0.349675	-0.718209	0.119	-0.120547	-0.186173
	65	-2.56285	-1.61232	-2.44728	-2.70642	-2.15885	-2.02072	-2.93754	-2.74933
	66	-3.33885	-4.18058	-3.95684	-3.8745	-3.61822	-3.55815	-4.10285	-3.35165
	67	0.486069	0.352203	1.04259	0.648285	0.522959	0.8045	0.670106	0.713584
	68	0.490794	1.32247	1.52601	1.23555	0.744458	1.2371	1.51758	1.2842
	69	0.101049	0.321766	0.532596	0.570296	0.49991	0.455119	0.853079	0.11127
	70	-1.6189	-0.442548	-0.930774	-1.68825	-1.33257	-1.33522	-2.08053	-1.31903
	71	0.101049	-0.0532956	0.0360757	0.0779878	0.104666	0.119	0.0325378	0.11127
	72	0.101049	-0.0532956	0.0360757	0.0779878	0.104666	0.119	0.0325378	0.11127
	73	1.19617	0.312387	-0.207166	-0.883994	-1.33257	0.119	-0.604526	-0.677767
	74	-1.43129	-0.458794	-0.733534	-0.770118	-0.48416	-0.230381	-0.980561	-0.716718
	75	0.101049	-0.0532956	0.0360757	0.0779878	0.104666	0.119	0.0325378	0.11127
	76	0.101049	-0.0532956	0.0360757	0.0779878	0.104666	0.119	0.0325378	0.11127
	77	0.877046	0.129969	0.512976	0.929735	1.11178	0.119	0.354555	1.54157
	78	1.821	1.32247	1.52601	1.57868	1.5419	1.57322	1.51758	1.54157
	79	0.487302	-0.0532956	0.0360757	1.00782	0.49991	0.517926	1.51758	0.712459
	80	0.101049	1.32247	1.02949	0.807221	0.953079	0.488792	0.681126	0.713584
	81	0.877046	-0.0532956	-0.437546	0.445515	0.953079	0.887718	0.0325378	0.385571
	82	0.101049	0.941546	1.01274	0.632852	0.693492	0.8045	0.362268	0.939257
	83	0.689736	0.51089	0.519688	1.1331	0.903164	0.8045	1.1675	1.26727
	84	0.101049	0.321766	0.532596	0.570296	0.49991	0.455119	0.853079	0.11127
	85	-1.6189	-0.442548	-0.930774	-1.68825	-1.33257	-1.33522	-2.08053	-1.31903
	86	0.101049	-0.0532956	0.0360757	0.0779878	0.104666	0.119	0.0325378	0.11127
	87	1.19617	0.312387	-0.207166	-0.883994	-1.33257	0.119	-0.604526	-0.677767
	88	0.877046	0.129969	0.512976	0.929735	1.11178	0.119	0.354555	1.54157
	89	0.487302	-0.0532956	0.0360757	1.00782	0.49991	0.517926	1.51758	0.712459
	90	0.101049	-0.0532956	0.0360757	0.0779878	0.104666	0.119	0.0325378	0.11127
	91	0.101049	-0.0532956	0.0360757	0.0779878	0.104666	0.119	0.0325378	0.11127
	92	0.101049	-0.0532956	0.0360757	0.0779878	0.104666	0.119	0.0325378	0.11127
	93	0.101049	-0.0532956	0.0360757	0.0779878	0.104666	0.119	0.0325378	0.11127
	94	0.101049	-0.0532956	0.0360757	0.0779878	0.104666	0.119	0.0325378	0.11127
	95	0.101049	-0.0532956	0.0360757	0.0779878	0.104666	0.119	0.0325378	0.11127
	96	-0.101084	-0.0532956	0.0360757	0.0779878	0.104666	0.119	0.0325378	0.11127
	97	0.101049	-0.0532956	0.0360757	0.0779878	0.104666	0.119	0.0325378	0.11127
	98	0.101049	1.11648	0.54607	0.71573	0.693492	0.8045	0.851948	0.407588
	99	0.490491	1.32247	1.52601	0.861137	0.314338	0.887718	1.16738	1.0099
	100	0.101049	-0.0532956	0.0360757	0.0779878	0.104666	0.119	0.0325378	0.11127
	101	0.101049	-0.0532956	0.0360757	0.0779878	0.104666	0.119	0.0325378	0.11127
	102	-2.56285	-1.61232	-2.44728	-2.70642	-2.15885	-2.02072	-2.93754	-2.74933
	103	0.490794	1.32247	1.52601	1.23555	0.744458	1.2371	1.51758	1.2842
	104	0.101049	0.321766	0.532596	0.570296	0.49991	0.455119	0.853079	0.11127
	105	0.101049	-0.0532956	0.0360757	0.0779878	0.104666	0.119	0.0325378	0.11127
	106	0.101049	-0.0532956	0.0360757	0.0779878	0.104666	0.119	0.0325378	0.11127
	107	0.101049	-0.0532956	0.0360757	0.0779878	0.104666	0.119	0.0325378	0.11127
	108	0.101049	-0.0532956	0.0360757	0.0779878	0.104666	0.119	0.0325378	0.11127
	109	0.877046	0.129969	0.512976	0.929735	1.11178	0.119	0.354555	1.54157
	110	0.101049	1.32247	1.02949	0.807221	0.953079	0.488792	0.681126	0.713584
	111	0.877046	-0.0532956	-0.437546	0.445515	0.953079	0.887718	0.0325378	0.385571
	112	0.101049	0.941546	1.01274	0.632852	0.693492	0.8045	0.362268	0.939257
	113	0.0624722	1.13334	0.519501	0.548907	0.738799	0.439246	0.655633	0.0417499
	114	0.490491	1.32247	1.52601	0.861137	0.314338	0.887718	1.16738	1.0099
	115	0.101049	-0.0532956	0.0360757	0.0779878	0.104666	0.119	0.0325378	0.11127
	116	0.101049	-0.0532956	0.0360757	0.0779878	0.104666	0.119	0.0325378	0.11127
	117	0.490794	1.32247	1.52601	1.23555	0.744458	1.2371	1.51758	1.2842
	118	0.101049	0.321766	0.532596	0.570296	0.49991	0.455119	0.853079	0.11127
	119	0.463477	0.535468	0.519501	0.00943401	0.104666	0.119	0.0325378	-0.163031
	120	0.101049	-0.0532956	0.0360757	0.0779878	0.104666	0.119	0.0325378	0.11127
	121	-0.632701	-0.831183	-0.460444	-0.212803	-0.501688	-0.250792	0.0325378	-0.185048
	122	1.2593	1.32247	1.52601	0.862782	0.709582	0.8045	1.02208	0.713584
	123	-0.0737674	0.541907	0.519501	-0.00814588	-0.115396	0.119	0.357578	-0.491044
	124	0.2765	-0.0532956	0.0358885	0.41887	0.29364	0.517926	0.698284	0.0711945
	125	-1.04504	-1.24579	-1.45386	-0.904167	-0.693833	-1.33522	-0.957	-1.01416
	126	0.877046	-0.0532956	-0.437546	0.445515	0.953079	0.887718	0.0325378	0.385571
	127	0.101049	0.941546	1.01274	0.632852	0.693492	0.8045	0.362268	0.939257
	128	0.101049	-0.0532956	0.0360757	0.0779878	0.104666	0.119	0.0325378	0.11127
	129	0.101049	0.321766	0.532596	0.570296	0.49991	0.455119	0.853079	0.11127
	130	-0.0737674	0.541907	0.519501	-0.00814588	-0.115396	0.119	0.357578	-0.491044
	131	0.101049	-0.0532956	0.0360757	0.0779878	0.104666	0.119	0.0325378	0.11127
	132	-0.261379	0.352783	0.549349	0.818984	0.953079	0.119	0.713787	0.713584
	133	-1.6189	-4.18058	-4.43374	-1.61027	-1.33257	-1.33522	-1.90184	-1.31903
	134	0.869551	0.543999	0.996588	0.698409	0.693492	0.455119	0.517472	0.939257
	135	0.101049	-0.0532956	0.0360757	0.0779878	0.104666	0.119	0.0325378	0.11127
	136	0.101049	0.138501	0.532596	0.570296	0.49991	0.455119	0.853079	0.11127
	137	0.101049	-0.0532956	0.0360757	0.0779878	0.104666	0.119	0.0325378	0.11127
	138	0.101049	-0.0532956	0.0360757	0.0779878	0.104666	0.119	0.0325378	0.11127
	139	0.101049	0.941546	1.01274	0.632852	0.693492	0.8045	0.362268	0.939257
	140	0.101049	-0.0532956	0.0360757	0.0779878	0.104666	0.119	0.0325378	0.11127
	141	0.101049	0.321766	0.532596	0.570296	0.49991	0.455119	0.853079	0.11127
	142	-0.632701	-0.831183	-0.460444	-0.212803	-0.501688	-0.250792	0.0325378	-0.185048
	143	0.101049	0.941546	1.01274	0.632852	0.693492	0.8045	0.362268	0.939257
	144	0.101049	-0.0532956	0.0360757	0.0779878	0.104666	0.119	0.0325378	0.11127
	145	0.101049	0.321766	0.532596	0.570296	0.49991	0.455119	0.853079	0.11127
	146	0.101049	-0.0532956	0.0360757	0.0779878	0.104666	0.119	0.0325378	0.11127
	147	1.19617	0.312387	-0.207166	-0.883994	-1.33257	0.119	-0.604526	-0.677767
	148	0.101049	-0.0532956	0.0360757	0.0779878	0.104666	0.119	0.0325378	0.11127
	149	0.101049	1.11648	0.54607	0.71573	0.693492	0.8045	0.851948	0.407588
	150	-2.56285	-1.61232	-2.44728	-2.70642	-2.15885	-2.02072	-2.93754	-2.74933
	151	-1.23388	-0.627867	-0.976963	-0.623511	-0.902453	-1.73414	-0.61862	-0.163031
	152	0.101049	-0.0532956	0.0360757	0.0779878	0.104666	0.119	0.0325378	0.11127
	153	0.852017	1.32247	1.01274	0.24442	0.570523	-0.5665	0.214231	-0.186173
	154	0.101049	-0.831763	-0.200642	-0.544429	-0.48416	-0.5665	-0.771254	-0.163031
	155	0.101049	-0.0532956	0.0360757	0.0779878	0.104666	0.119	0.0325378	0.11127
	156	0.486069	0.352203	1.04259	0.648285	0.522959	0.8045	0.670106	0.713584
	157	0.101049	0.321766	0.532596	0.570296	0.49991	0.455119	0.853079	0.11127
	158	-1.6189	-0.442548	-0.930774	-1.68825	-1.33257	-1.33522	-2.08053	-1.31903
	159	0.101049	-0.0532956	0.0360757	0.0779878	0.104666	0.119	0.0325378	0.11127
	160	1.821	1.32247	1.52601	1.57868	1.5419	1.57322	1.51758	1.54157
	161	0.101049	0.321766	0.532596	0.570296	0.49991	0.455119	0.853079	0.11127
	162	-1.6189	-0.442548	-0.930774	-1.68825	-1.33257	-1.33522	-2.08053	-1.31903
	163	0.486069	0.535468	1.04259	0.648285	0.522959	0.8045	0.670106	0.713584
	164	0.101049	0.321766	0.532596	0.570296	0.49991	0.455119	0.853079	0.11127
	165	0.101049	0.129969	0.276259	0.0779878	0.104666	0.119	0.0325378	0.11127
	166	0.852017	1.32247	1.01274	0.24442	0.570523	-0.5665	0.214231	-0.186173
	167	0.101049	-0.0532956	0.0360757	0.0779878	0.104666	0.119	0.0325378	0.11127
	168	0.486069	0.352203	1.04259	0.648285	0.522959	0.8045	0.670106	0.713584
	169	0.101049	-0.0532956	0.0360757	0.0779878	0.104666	0.119	0.0325378	0.11127
	170	0.101049	0.321766	0.532596	0.570296	0.49991	0.455119	0.853079	0.11127
	171	-0.0737674	0.541907	0.519501	-0.00814588	-0.115396	0.119	0.357578	-0.491044
	172	0.101049	-0.0532956	0.0360757	0.0779878	0.104666	0.119	0.0325378	0.11127
	173	0.101049	-0.0532956	0.0360757	0.0779878	0.104666	0.119	0.0325378	0.11127
	174	0.101049	0.129969	0.0360757	0.0779878	0.104666	0.119	0.0325378	0.11127
	175	0.101049	-0.0532956	0.0360757	0.0779878	0.104666	0.119	0.0325378	0.11127
	176	0.101049	0.129969	0.0360757	0.0779878	0.104666	0.119	0.0325378	0.11127
	177	0.101049	-0.0532956	0.0360757	0.0779878	0.104666	0.119	0.0325378	0.11127
	178	-0.101084	-0.0532956	0.0360757	0.0779878	0.104666	0.119	0.0325378	0.11127
	179	0.101049	0.321766	0.532596	0.570296	0.49991	0.455119	0.853079	0.11127
	180	0.101049	0.129969	0.276259	0.0779878	0.104666	0.119	0.0325378	0.11127
	181	0.852017	1.32247	1.01274	0.24442	0.570523	-0.5665	0.214231	-0.186173
	182	0.101049	-0.0532956	0.0360757	0.0779878	0.104666	0.119	0.0325378	0.11127
	183	-1.34574	-1.20244	-1.50314	-1.68491	-1.32888	-2.04985	-1.60687	-2.13959
	184	-2.77715	-2.80482	-2.69709	-2.1426	-2.35152	-2.39051	-1.80126	-2.14702
	185	0.101049	-0.26657	0.0262728	0.568849	0.298247	0.488792	0.83633	0.416141
	186	0.101049	1.10919	1.02949	0.866739	0.49991	0.119	1.36449	0.407588
	187	1.64618	1.32247	0.292413	0.709806	0.693492	0.8045	0.544404	0.939257
	188	0.870186	0.138501	0.27298	0.357059	0.121962	0.468381	0.83633	-0.186173
	189	0.502124	0.742036	0.292413	0.647032	0.49991	0.8045	0.713787	0.664956
	190	0.101049	-0.0532956	0.0360757	0.0779878	0.104666	0.119	0.0325378	0.11127
	191	0.101049	0.321766	0.532596	0.570296	0.49991	0.455119	0.853079	0.11127
	192	0.101049	-0.0532956	0.0360757	0.0779878	0.104666	0.119	0.0325378	0.11127
	193	0.101049	-0.0532956	0.0360757	0.0779878	0.104666	0.119	0.0325378	0.11127
	194	0.101049	0.129969	0.0360757	0.0779878	0.104666	0.119	0.0325378	0.11127
	195	-0.101084	-0.0532956	0.0360757	0.0779878	0.104666	0.119	0.0325378	0.11127
	196	0.852017	1.32247	1.01274	0.24442	0.570523	-0.5665	0.214231	-0.186173
	197	-1.34574	-1.20244	-1.50314	-1.68491	-1.32888	-2.04985	-1.60687	-2.13959
	198	0.101049	-0.26657	0.0262728	0.568849	0.298247	0.488792	0.83633	0.416141
	199	0.870186	0.138501	0.27298	0.357059	0.121962	0.468381	0.83633	-0.186173
	200	0.101049	-0.0532956	0.0360757	0.0779878	0.104666	0.119	0.0325378	0.11127
	201	0.101049	-0.0532956	0.0360757	0.0779878	0.104666	0.119	0.0325378	0.11127
	202	0.101049	-0.0532956	0.0360757	0.0779878	0.104666	0.119	0.0325378	0.11127
	203	0.101049	-0.0532956	0.0360757	0.0779878	0.104666	0.119	0.0325378	0.11127
	204	0.877046	0.129969	0.512976	0.929735	1.11178	0.119	0.354555	1.54157
	205	0.101049	1.32247	1.02949	0.807221	0.953079	0.488792	0.681126	0.713584
	206	0.877046	-0.0532956	-0.437546	0.445515	0.953079	0.887718	0.0325378	0.385571
	207	0.101049	0.941546	1.01274	0.632852	0.693492	0.8045	0.362268	0.939257
	208	0.0624722	1.13334	0.519501	0.548907	0.738799	0.439246	0.655633	0.0417499
	209	0.490491	1.32247	1.52601	0.861137	0.314338	0.887718	1.16738	1.0099
	210	0.0624722	1.13334	0.519501	0.548907	0.738799	0.439246	0.655633	0.0417499
	211	0.101049	0.941546	1.01274	0.632852	0.693492	0.8045	0.362268	0.939257
	212	0.689736	0.51089	0.519688	1.1331	0.903164	0.8045	1.1675	1.26727
	213	-1.65747	-3.18089	-2.9438	-2.46227	-3.38169	-2.07026	-1.37593	-2.69354
	214	1.19617	0.312387	-0.207166	-0.883994	-1.33257	0.119	-0.604526	-0.677767
	215	0.101049	-0.0532956	0.0360757	0.0779878	0.104666	0.119	0.0325378	0.11127
	216	-2.17783	-1.44407	-2.17419	-2.05438	-1.52615	-2.02072	-2.28896	-2.14702
	217	1.07221	1.32247	1.05221	1.50539	1.33328	0.202218	1.51758	1.54157
	218	0.101049	-0.0532956	-0.473731	-0.507422	-0.534075	-0.250792	-0.451946	-0.491044
	219	0.101049	-0.0532956	0.299175	0.574591	0.104666	0.119	0.708739	0.940382
	220	1.821	1.32247	1.52601	1.57868	1.5419	1.57322	1.51758	1.54157
	221	0.870186	0.138501	0.27298	0.357059	0.121962	0.468381	0.83633	-0.186173
	222	0.101049	-0.0532956	0.0360757	0.0779878	0.104666	0.119	0.0325378	0.11127
	223	0.877046	0.129969	0.512976	0.929735	1.11178	0.119	0.354555	1.54157
	224	0.101049	1.32247	1.02949	0.807221	0.953079	0.488792	0.681126	0.713584
	225	0.877046	-0.0532956	-0.437546	0.445515	0.953079	0.887718	0.0325378	0.385571
	226	0.101049	0.941546	1.01274	0.632852	0.693492	0.8045	0.362268	0.939257
	227	0.101049	0.941546	1.01274	0.632852	0.693492	0.8045	0.362268	0.939257
	228	0.101049	1.32247	1.02949	0.807221	0.953079	0.488792	0.681126	0.713584
	229	0.877046	-0.0532956	-0.437546	0.445515	0.953079	0.887718	0.0325378	0.385571
	230	0.101049	-0.0532956	0.0360757	0.0779878	0.104666	0.119	0.0325378	0.11127
	231	0.101049	-0.0532956	0.0360757	0.0779878	0.104666	0.119	0.0325378	0.11127
	232	0.288359	0.727264	0.519688	0.870692	1.14666	0.887718	0.533089	0.962399
	233	-0.472816	-0.840294	-1.21715	-0.639733	-0.325454	-0.279926	-0.801345	-0.716718
	234	0.451316	0.527754	0.0360757	0.0779878	0.104666	0.119	0.0325378	0.11127
	235	0.451316	0.527754	0.0360757	0.0779878	0.104666	0.119	0.0325378	0.11127
	236	0.101049	-0.0532956	0.0360757	0.0779878	0.104666	0.119	0.0325378	0.11127
	237	0.288359	0.727264	0.519688	0.870692	1.14666	0.887718	0.533089	0.962399
	238	0.101049	0.129969	0.0360757	0.644116	0.298247	0.517926	0.713787	0.939257
	239	0.451316	0.527754	0.0360757	0.0779878	0.104666	0.119	0.0325378	0.11127
	240	0.101049	-0.0532956	0.0360757	0.0779878	0.104666	0.119	0.0325378	0.11127
	241	0.101049	-0.0532956	0.0360757	0.0779878	0.104666	0.119	0.0325378	0.11127
	242	0.288359	0.727264	0.519688	0.870692	1.14666	0.887718	0.533089	0.962399
	243	0.451316	0.527754	0.0360757	0.0779878	0.104666	0.119	0.0325378	0.11127
	244	0.101049	-0.0532956	0.0360757	0.0779878	0.104666	0.119	0.0325378	0.11127
	245	-0.472816	-0.840294	-1.21715	-0.639733	-0.325454	-0.279926	-0.801345	-0.716718
	246	0.101049	-0.0532956	0.0360757	0.0779878	0.104666	0.119	0.0325378	0.11127
	247	0.288359	0.727264	0.519688	0.870692	1.14666	0.887718	0.533089	0.962399
	248	-0.472816	-0.840294	-1.21715	-0.639733	-0.325454	-0.279926	-0.801345	-0.716718
	249	0.101049	0.129969	0.0360757	0.644116	0.298247	0.517926	0.713787	0.939257
	250	0.451316	0.527754	0.0360757	0.0779878	0.104666	0.119	0.0325378	0.11127
	251	-0.487638	-0.252806	0.0360757	-0.564431	-0.507209	0.119	-0.484176	-0.716718
	252	0.101049	-0.0532956	0.0360757	0.0779878	0.104666	0.119	0.0325378	0.11127
	253	0.101049	0.129969	0.0360757	0.0779878	0.104666	0.119	0.0325378	0.11127
	254	-1.04504	-2.82754	-1.45386	-0.706607	-0.546763	-0.649718	-0.785725	-0.72527
	255	0.689736	-1.04466	-0.207166	-0.146858	-0.500251	-0.936292	0.00652223	0.103842
	256	0.101049	-0.0532956	0.0360757	0.0779878	0.104666	0.119	0.0325378	0.11127
	257	1.19617	0.312387	-0.207166	-0.883994	-1.33257	0.119	-0.604526	-0.677767
	258	-1.6189	-1.42906	-1.45386	-1.26798	-1.33257	-1.33522	-1.27169	-1.02271
	259	-3.72387	-4.18058	-3.71341	-3.62928	-3.35864	-3.47494	-3.61879	-3.57732
	260	-1.21783	-1.03027	-0.966973	-1.08045	-0.917682	-0.936292	-1.12134	-1.0786
	261	-2.17783	-1.44407	-2.17419	-2.05438	-1.52615	-2.02072	-2.28896	-2.14702
	262	1.19617	0.312387	-0.207166	-0.883994	-1.33257	0.119	-0.604526	-0.677767
	263	-1.6189	-1.42906	-1.45386	-1.26798	-1.33257	-1.33522	-1.27169	-1.02271
	264	-2.3949	-2.01782	-1.98329	-2.31886	-2.5587	-2.78944	-2.06378	-2.14702
	265	-3.72387	-4.18058	-3.71341	-3.62928	-3.35864	-3.47494	-3.61879	-3.57732
	266	0.101049	-0.0532956	0.0360757	0.0779878	0.104666	0.119	0.0325378	0.11127
	267	-4.87119	-1.80145	-2.17419	-4.21129	-4.20705	-4.24365	-3.92215	-4.17964
	268	-0.685046	-2.79591	-1.21696	-1.50438	-2.12934	-3.4458	-0.645552	-1.8982
	269	-1.21783	-1.03027	-0.966973	-1.08045	-0.917682	-0.936292	-1.12134	-1.0786
	270	1.19617	0.312387	-0.207166	-0.883994	-1.33257	0.119	-0.604526	-0.677767
	271	0.101049	-0.0532956	0.0360757	0.0779878	0.104666	0.119	0.0325378	0.11127
	272	-2.17783	-1.44407	-2.17419	-2.05438	-1.52615	-2.02072	-2.28896	-2.14702
	273	0.832512	0.544579	0.756405	0.630595	0.509357	0.887718	0.683696	0.642939
	274	0.101049	-0.0532956	0.0360757	0.0779878	0.104666	0.119	0.0325378	0.11127
	275	1.19617	0.312387	-0.207166	-0.883994	-1.33257	0.119	-0.604526	-0.677767
	276	-1.6189	-1.42906	-1.45386	-1.26798	-1.33257	-1.33522	-1.27169	-1.02271
	277	0.101049	-0.0532956	0.0360757	0.0779878	0.104666	0.119	0.0325378	0.11127
	278	0.101049	-0.0532956	0.0360757	0.0779878	0.104666	0.119	0.0325378	0.11127
	279	0.832512	0.544579	0.756405	0.630595	0.509357	0.887718	0.683696	0.642939
	280	0.101049	-0.26657	0.0262728	0.568849	0.298247	0.488792	0.83633	0.416141
	281	0.870186	0.138501	0.27298	0.357059	0.121962	0.468381	0.83633	-0.186173
	282	0.101049	-0.0532956	0.0360757	0.0779878	0.104666	0.119	0.0325378	0.11127
	283	0.101049	-0.0532956	0.0360757	0.0779878	0.104666	0.119	0.0325378	0.11127
	284	0.101049	-0.0532956	0.0360757	0.0779878	0.104666	0.119	0.0325378	0.11127
	285	0.101049	-0.0532956	0.0360757	0.0779878	0.104666	0.119	0.0325378	0.11127
	286	0.877046	0.129969	0.512976	0.929735	1.11178	0.119	0.354555	1.54157
	287	0.101049	1.32247	1.02949	0.807221	0.953079	0.488792	0.681126	0.713584
	288	0.877046	-0.0532956	-0.437546	0.445515	0.953079	0.887718	0.0325378	0.385571
	289	0.101049	0.941546	1.01274	0.632852	0.693492	0.8045	0.362268	0.939257
	290	0.0624722	1.13334	0.519501	0.548907	0.738799	0.439246	0.655633	0.0417499
	291	0.490491	1.32247	1.52601	0.861137	0.314338	0.887718	1.16738	1.0099
	292	0.101049	-0.0532956	0.0360757	0.0779878	0.104666	0.119	0.0325378	0.11127
	293	0.832512	0.544579	0.756405	0.630595	0.509357	0.887718	0.683696	0.642939
	294	0.101049	-0.0532956	0.0360757	0.0779878	0.104666	0.119	0.0325378	0.11127
	295	0.101049	-0.0532956	0.0360757	0.0779878	0.104666	0.119	0.0325378	0.11127
	296	0.832512	0.544579	0.756405	0.630595	0.509357	0.887718	0.683696	0.642939
	297	0.101049	0.129969	-0.493351	-0.0678521	-0.0843085	-0.279926	-0.148275	0.11127
	298	0.101049	-0.0532956	0.0360757	0.0779878	0.104666	0.119	0.0325378	0.11127
	299	0.447492	0.726417	1.02297	0.847109	0.906952	0.455119	0.84819	0.666081
	300	0.877046	0.129969	0.0360757	0.348549	0.298247	0.854046	0.198762	0.642939
	Latent Variable Correlations
		BP	CSR	EC	GMO	IGMO	SCA	SGMO	TGMO
	BP	1	0.769114	0.800346	0.845593	0.790733	0.859668	0.835166	0.833941
	CSR	0.769114	1	0.929207	0.837826	0.820663	0.821241	0.809665	0.80612
	EC	0.800346	0.929207	1	0.91034	0.862765	0.836756	0.901687	0.880425
	GMO	0.845593	0.837826	0.91034	1	0.969192	0.905188	0.971333	0.970778
	IGMO	0.790733	0.820663	0.862765	0.969192	1	0.877992	0.894095	0.937251
	SCA	0.859668	0.821241	0.836756	0.905188	0.877992	1	0.868034	0.895143
	SGMO	0.835166	0.809665	0.901687	0.971333	0.894095	0.868034	1	0.912277
	TGMO	0.833941	0.80612	0.880425	0.970778	0.937251	0.895143	0.912277	1
	Latent Variable Covariances
		BP	CSR	EC	GMO	IGMO	SCA	SGMO	TGMO
	BP	1	0.769114	0.800346	0.845593	0.790733	0.859668	0.835166	0.833941
	CSR	0.769114	1	0.929207	0.837826	0.820663	0.821241	0.809665	0.80612
	EC	0.800346	0.929207	1	0.91034	0.862765	0.836756	0.901687	0.880425
	GMO	0.845593	0.837826	0.91034	1	0.969192	0.905188	0.971333	0.970778
	IGMO	0.790733	0.820663	0.862765	0.969192	1	0.877992	0.894095	0.937251
	SCA	0.859668	0.821241	0.836756	0.905188	0.877992	1	0.868034	0.895143
	SGMO	0.835166	0.809665	0.901687	0.971333	0.894095	0.868034	1	0.912277
	TGMO	0.833941	0.80612	0.880425	0.970778	0.937251	0.895143	0.912277	1
	LV Descriptives
		Mean	Median	Min	Max	Standard Deviation	Excess Kurtosis	Skewness	Number of Observations Used
	BP	-4.07082e-18	0.101049	-4.87119	1.821	1	5.21989	-1.87438	300
	CSR	-1.74768e-16	-0.0532956	-4.18058	1.32247	1	4.76964	-1.75579	300
	EC	-1.02881e-16	0.0360757	-4.43374	1.52601	1	3.67921	-1.57591	300
	GMO	-7.08692e-17	0.0779878	-4.21129	1.57868	1	3.83309	-1.74544	300
	IGMO	-8.78927e-17	0.104666	-4.20705	1.5419	1	3.50536	-1.65591	300
	SCA	-1.40628e-17	0.119	-4.24365	1.57322	1	4.20963	-1.89613	300
	SGMO	5.02376e-17	0.0325378	-4.10285	1.51758	1	3.69062	-1.65118	300
	TGMO	1.11022e-18	0.11127	-4.17964	1.54157	1	3.57562	-1.57814	300
	Residuals
	Outer Model Residual Scores
	Case ID	BP1	BP2	BP3	BP4	BP5	BP6	BP7	BP8	BP9	CSR2	CSR3	CSR4	CSR5	CSR6	CSR7	EC1	EC2	EC3	EC4	EC5	EC6	IGMO1	IGMO1	IGMO2	IGMO2	IGMO3	IGMO3	IGMO4	IGMO4	IGMO5	IGMO5	IGMO6	IGMO6	IGMO7	IGMO7	SCA1	SCA2	SCA3	SCA4	SGMO1	SGMO1	SGMO2	SGMO2	SGMO3	SGMO3	SGMO4	SGMO4	SGMO5
	1	0.482411	0.429077	-0.815528	0.603308	-0.867458	0.480025	0.414774	-0.947707	0.451537	0.904635	-0.332747	-0.321483	-1.46079	1.03918	-0.318554	1.50034	0.162126	0.219179	-1.00075	0.297117	-0.942472	0.00277187	-0.419634	0.0367828	-0.340043	-0.0271678	-0.480205	-0.0584124	-0.456143	0.0207075	-0.419808	0.116604	-0.275217	-0.0948659	-0.54063	0.0206537	-0.0522285	0.0431868	-0.0120828	-0.536718	-0.320876	0.545404	0.762331	-0.735022	-0.534383	-1.71418	-1.49252	0.405146
	2	0.0824385	-0.0784853	0.102596	-0.0389041	0.0893297	-0.0970575	-0.0229831	-0.0387673	-0.0210315	-0.0639851	0.00319954	0.0175434	0.0835844	0.0863071	0.00853828	-0.0798285	-0.0482252	0.00345186	0.0052844	0.0802278	0.0239071	-0.0311301	-0.0054367	0.0368401	0.0592509	-0.0204875	0.00789233	-0.0489793	-0.0250913	0.0467783	0.0739758	0.0330275	0.0564739	-0.0159734	0.0119991	0.0206537	-0.0522285	0.0431868	-0.0120828	0.0275955	-0.0102855	-0.00213695	-0.0391473	-0.091589	-0.127195	0.131113	0.0946145	-0.157054
	3	0.209565	-0.0403951	0.0657744	-0.148141	0.0248314	-0.136619	0.0823728	-0.114634	0.0454209	-0.0992572	0.0190291	-0.0727176	0.0719662	0.0406394	0.0651263	-0.263007	-0.036825	-0.00440208	0.0777848	0.0600055	0.126036	0.00277187	-0.0837264	0.0367828	-0.0174908	-0.0271678	-0.156889	-0.0584124	-0.126193	0.0207075	-0.0875675	0.116604	0.0537188	-0.0948659	-0.224674	0.133996	-0.0900363	0.13903	-0.182208	0.0676981	0.0107727	-0.172609	-0.209177	-0.160557	-0.221127	0.0115386	-0.000124076	-0.333744
	4	0.0512968	-0.204234	-0.0915147	-0.308174	-0.139081	1.22117	-0.0807038	-0.27035	-0.116427	0.310709	-0.872337	0.393484	-0.782026	0.450507	0.371245	-0.84361	0.617318	-0.64325	0.671087	-0.582283	0.683517	0.497225	0.736484	-0.675905	-0.4357	0.508595	0.722004	-0.795253	-0.553995	0.579405	0.807797	-0.614987	-0.372767	0.502407	0.709853	0.337405	0.256429	-0.867941	0.284797	-0.196051	-0.419231	-0.422829	-0.62397	0.780743	0.564695	-0.225653	-0.402352	-0.590663
	5	0.0824385	-0.0784853	0.102596	-0.0389041	0.0893297	-0.0970575	-0.0229831	-0.0387673	-0.0210315	-0.0639851	0.00319954	0.0175434	0.0835844	0.0863071	0.00853828	-0.0798285	-0.0482252	0.00345186	0.0052844	0.0802278	0.0239071	-0.0311301	-0.0054367	0.0368401	0.0592509	-0.0204875	0.00789233	-0.0489793	-0.0250913	0.0467783	0.0739758	0.0330275	0.0564739	-0.0159734	0.0119991	0.0206537	-0.0522285	0.0431868	-0.0120828	0.0275955	-0.0102855	-0.00213695	-0.0391473	-0.091589	-0.127195	0.131113	0.0946145	-0.157054
	6	0.86419	-0.826647	0.716351	-1.06257	0.702804	-0.988238	0.756887	-0.973971	0.714853	0.44478	-0.688145	0.473129	-0.632341	0.56944	0.591758	0.163724	0.421013	-0.864119	0.535801	-0.816666	0.579792	-0.152755	-0.420155	-0.140612	-0.342108	-0.223538	-0.570133	-0.251193	-0.480857	-0.196324	-0.504432	0.0181388	-0.201818	0.984572	0.64003	0.247338	-0.127844	0.234872	-0.352333	-0.356169	-0.223036	0.508174	0.666367	-0.670503	-0.55579	-0.525288	-0.333266	0.365266
	7	-0.662319	0.333928	-1.12704	0.0710436	0.296717	0.155041	0.522397	0.129061	0.44402	-0.169801	0.0506883	-0.25324	0.04873	-0.0506961	0.178302	-1.20997	0.640119	-0.658958	0.816087	-0.622727	0.887775	0.565029	0.726201	-0.676019	-0.448704	0.495234	0.533255	-0.814119	-0.612497	0.527264	0.62941	-0.447835	-0.235017	0.344622	0.374113	-0.336245	0.477755	-0.369909	0.230157	1.05259	0.908787	-0.738181	-0.824698	0.668445	0.513264	-0.440542	-0.456718	0.409889
	8	-0.0895948	1.20735	-0.0683736	-0.212856	-0.0888393	1.24669	-1.58991	-0.208026	-0.196956	0.110772	0.176945	0.192881	0.250044	-1.02515	0.177704	1.11845	-0.247603	-1.53028	1.0223	-0.125347	-0.173694	0.127052	-0.213356	-1.02245	-1.34777	0.137912	-0.192234	1.36179	1.02834	0.206239	-0.131674	-0.970723	-1.30289	0.139222	-0.183571	-0.341016	-0.404656	-0.320402	1.05476	0.718235	0.925891	-0.429832	-0.237169	-1.71205	-1.51307	-0.274315	-0.0974091	0.731455
	9	0.0824385	-0.0784853	0.102596	-0.0389041	0.0893297	-0.0970575	-0.0229831	-0.0387673	-0.0210315	-0.0639851	0.00319954	0.0175434	0.0835844	0.0863071	0.00853828	-0.0798285	-0.0482252	0.00345186	0.0052844	0.0802278	0.0239071	-0.0311301	-0.0054367	0.0368401	0.0592509	-0.0204875	0.00789233	-0.0489793	-0.0250913	0.0467783	0.0739758	0.0330275	0.0564739	-0.0159734	0.0119991	0.0206537	-0.0522285	0.0431868	-0.0120828	0.0275955	-0.0102855	-0.00213695	-0.0391473	-0.091589	-0.127195	0.131113	0.0946145	-0.157054
	10	0.0824385	-0.0784853	0.102596	-0.0389041	0.0893297	-0.0970575	-0.0229831	-0.0387673	-0.0210315	-0.979852	0.340697	0.46437	0.433714	0.477405	-0.878027	0.721032	-0.673987	-0.638304	0.59575	-0.564984	0.578579	-0.389918	-0.375286	0.908328	0.91148	-0.379769	-0.348094	0.861417	0.869284	-0.314911	-0.291836	-0.311767	-0.305699	-0.367988	-0.335883	-0.676271	0.591178	-0.657438	0.740533	-0.425774	-0.375446	0.859175	0.900035	-0.522492	-0.472105	0.905559	0.935207	-0.598683
	11	0.305549	-0.128054	-0.165157	-0.526647	-0.268078	1.14205	0.130008	-0.422083	0.0164778	0.244843	0.361137	0.272527	0.39973	-0.906213	0.398217	0.317597	-0.690968	0.634446	-0.515517	0.702294	-0.431445	0.0705757	-0.0203942	0.0366681	0.0401938	-0.0405284	-0.274782	-0.0772784	-0.112386	-0.0314341	-0.193143	0.283756	0.263556	-0.252651	-0.491171	0.36068	-0.165652	0.330715	-0.522459	0.185954	0.270013	0.813971	0.95163	-0.262328	-0.203907	0.988776	1.19566	-0.650058
	12	0.0824385	-0.0784853	0.102596	-0.0389041	0.0893297	-0.0970575	-0.0229831	-0.0387673	-0.0210315	0.32327	0.337316	0.460958	0.430475	-0.807214	-0.881318	-0.867046	0.384243	0.466519	0.376825	-0.790626	0.361689	-0.559485	-0.49083	0.749585	0.80053	-0.54957	-0.459307	0.697295	0.75579	-0.485849	-0.406119	0.681042	0.736918	-0.534354	-0.444564	0.604237	-0.657827	0.647968	-0.594573	-0.271123	-0.489525	-0.285532	-0.501434	0.816474	0.612122	-0.137528	-0.353669	0.879618
	13	-0.414174	-0.592578	-0.390945	1.0353	-0.424994	0.915698	-0.534683	0.976034	-0.528877	-0.585311	-0.515109	-0.505517	-0.412992	0.860896	0.677882	-0.469632	0.810627	-0.425456	0.803374	-0.350989	-0.390583	0.508111	0.32729	0.573455	0.380314	-0.737968	-0.88052	0.515196	0.325936	-0.675509	-0.838957	0.500241	0.308385	-0.718942	-0.856187	0.604237	-0.657827	0.647968	-0.594573	0.140841	0.219868	-0.977608	-0.918217	0.123128	0.204016	0.388594	0.424338	0.169012
	14	-0.578228	0.608001	-0.717146	-0.944718	0.776125	0.579198	0.660308	-0.889723	0.657112	1.16376	0.0266707	1.1945	-1.17001	-1.29435	-1.06025	-0.453958	1.03537	-0.214509	-0.127165	-0.151233	-0.077008	1.97345	1.37881	0.706085	0.181091	0.688756	0.042164	-0.624092	-1.18072	0.741428	0.116979	-1.50787	-2.05529	-2.08179	-2.71852	-0.362659	-0.870507	-0.396463	1.61122	0.64191	1.35642	0.580665	1.27921	0.492283	1.16371	-0.498594	0.190869	0.441352
	15	-0.128779	-0.390649	-0.270477	1.08609	-0.32558	-0.481653	-0.266251	1.05588	-0.300576	0.838769	0.900727	-0.442441	-0.279036	-0.317537	-0.291581	0.728654	-0.457878	-0.436217	0.873038	-0.374135	-0.291264	-0.369511	-0.247777	-0.311736	-0.175019	0.898131	0.983303	0.838923	0.970331	-0.354585	-0.249827	-0.241159	-0.106927	-0.46012	-0.378981	-0.227674	-0.442464	-0.22456	0.884631	-0.0685164	-0.151198	-0.301836	-0.365418	-0.290022	-0.374115	1.07121	1.03053	-0.466431
	16	-2.19866	-1.25649	0.303693	1.67028	3.40714	-2.93086	-1.06062	0.120904	1.70754	0.275042	0.391162	-1.06291	0.428496	0.404456	-0.74654	-0.496929	2.26634	-1.59105	-0.173287	2.49871	-2.47241	1.26689	1.26544	0.0446266	0.0722243	-0.0187776	-0.0669608	-0.0503027	-0.0344207	-1.29698	-1.32129	0.124656	0.145209	-0.0866453	-0.136794	0.220924	-1.47611	0.208318	1.02873	2.51808	2.38594	-2.59659	-2.70305	-1.19338	-1.32598	0.162134	0.0861627	1.15703
	17	-1.08171	-1.47063	-1.38067	-0.115241	-1.50865	-0.103439	2.89523	2.92419	0.0786941	-1.09355	0.380347	0.185678	0.391351	0.33274	0.458097	-0.446185	-0.0254247	-0.012256	0.150285	0.0397832	0.228165	-0.670025	-1.55043	-0.656658	-1.42901	-0.782149	-1.74747	0.463564	-0.357623	0.548113	-0.380343	0.727803	-0.0789631	0.364913	-0.586147	-0.404669	0.559333	0.808964	-0.963436	-0.97933	-0.0991676	-0.0830213	0.785853	2.31315	3.13714	2.46079	3.3291	-0.241758
	18	0.482411	0.429077	-0.815528	0.603308	-0.867458	0.480025	0.414774	-0.947707	0.451537	0.904635	-0.332747	-0.321483	-1.46079	1.03918	-0.318554	1.50034	0.162126	0.219179	-1.00075	0.297117	-0.942472	0.00277187	-0.419634	0.0367828	-0.340043	-0.0271678	-0.480205	-0.0584124	-0.456143	0.0207075	-0.419808	0.116604	-0.275217	-0.0948659	-0.54063	0.0206537	-0.0522285	0.0431868	-0.0120828	-0.536718	-0.320876	0.545404	0.762331	-0.735022	-0.534383	-1.71418	-1.49252	0.405146
	19	0.0512968	-0.204234	-0.0915147	-0.308174	-0.139081	1.22117	-0.0807038	-0.27035	-0.116427	0.310709	-0.872337	0.393484	-0.782026	0.450507	0.371245	-0.84361	0.617318	-0.64325	0.671087	-0.582283	0.683517	0.497225	0.736484	-0.675905	-0.4357	0.508595	0.722004	-0.795253	-0.553995	0.579405	0.807797	-0.614987	-0.372767	0.502407	0.709853	0.337405	0.256429	-0.867941	0.284797	-0.196051	-0.419231	-0.422829	-0.62397	0.780743	0.564695	-0.225653	-0.402352	-0.590663
	20	0.0824385	-0.0784853	0.102596	-0.0389041	0.0893297	-0.0970575	-0.0229831	-0.0387673	-0.0210315	-0.0639851	0.00319954	0.0175434	0.0835844	0.0863071	0.00853828	-0.0798285	-0.0482252	0.00345186	0.0052844	0.0802278	0.0239071	-0.0311301	-0.0054367	0.0368401	0.0592509	-0.0204875	0.00789233	-0.0489793	-0.0250913	0.0467783	0.0739758	0.0330275	0.0564739	-0.0159734	0.0119991	0.0206537	-0.0522285	0.0431868	-0.0120828	0.0275955	-0.0102855	-0.00213695	-0.0391473	-0.091589	-0.127195	0.131113	0.0946145	-0.157054
	21	0.0824385	-0.0784853	0.102596	-0.0389041	0.0893297	-0.0970575	-0.0229831	-0.0387673	-0.0210315	-0.0639851	0.00319954	0.0175434	0.0835844	0.0863071	0.00853828	-0.0798285	-0.0482252	0.00345186	0.0052844	0.0802278	0.0239071	-0.0311301	-0.0054367	0.0368401	0.0592509	-0.0204875	0.00789233	-0.0489793	-0.0250913	0.0467783	0.0739758	0.0330275	0.0564739	-0.0159734	0.0119991	0.0206537	-0.0522285	0.0431868	-0.0120828	0.0275955	-0.0102855	-0.00213695	-0.0391473	-0.091589	-0.127195	0.131113	0.0946145	-0.157054
	22	0.681076	0.447714	0.53437	0.328628	-1.05402	0.344215	-0.821453	0.349274	-0.889706	-0.0853882	-1.21524	-0.0588025	1.30769	0.0541199	-1.09544	0.317597	-0.690968	0.634446	-0.515517	0.702294	-0.431445	0.176473	0.60422	-1.00798	-0.56427	0.146773	0.505272	0.109712	0.549552	0.195813	0.592869	0.28353	0.727386	0.0755562	0.422411	-0.449587	0.515562	-0.465752	0.400283	-0.152173	-0.451463	-0.589719	-0.845405	0.715363	0.420429	-0.341832	-0.546939	0.56398
	23	0.789192	-0.717262	0.96814	-0.662841	-0.549734	-0.726314	0.730877	-0.645873	0.765258	0.690081	-0.546059	0.828989	-0.442644	-0.450677	0.647747	-0.660432	0.605918	-0.635396	0.598586	-0.562061	0.581388	-0.394261	-0.488855	0.904262	0.802426	-0.384118	-0.457407	-0.400451	-0.499936	-0.319288	-0.404166	-0.31594	-0.416911	0.971935	0.901477	-0.676271	0.591178	-0.657438	0.740533	0.579141	0.653885	-0.561791	-0.499553	0.539708	0.613963	-0.399404	-0.351846	0.595962
	24	-0.0446878	-0.116575	0.139417	0.0703327	0.153828	-0.0574958	-0.128339	0.0370994	-0.0874839	-0.0639851	0.00319954	0.0175434	0.0835844	0.0863071	0.00853828	0.10335	-0.0596254	0.0113058	-0.067216	0.10045	-0.0782219	-0.065032	-0.0624973	0.0368974	0.00602378	-0.0138072	0.0423962	-0.0395463	-0.056939	0.0728491	0.101646	-0.0505487	-0.0733121	0.062919	0.121361	-0.0926885	-0.0144207	-0.052656	0.158043	-0.176314	-0.164978	0.0129313	0.00197583	-0.17831	-0.159487	0.103374	0.0643506	-0.139929
	25	0.586983	0.53733	0.767181	-2.44366	0.808028	0.586665	0.522523	0.658584	-2.27613	-0.028713	-0.01263	0.107804	0.0952025	0.131975	-0.0480497	0.485252	-2.20402	0.431519	0.342684	0.522926	0.327866	0.122164	0.00161337	0.212144	0.0675855	-1.12445	-1.19399	0.141639	0.00603466	0.261558	0.165057	0.129346	-0.0105321	0.246581	0.181664	-1.25985	1.19678	-1.26222	1.32302	-0.176314	-0.10168	0.0129313	0.0630346	-0.17831	-0.0996995	0.103374	0.12356	-0.139929
	26	0.609937	-0.902827	0.789993	-0.844094	0.831801	-0.909114	0.546175	-0.822237	0.581949	-0.028713	-0.01263	0.107804	0.0952025	0.131975	-0.0480497	0.10335	-0.0596254	0.0113058	-0.067216	0.10045	-0.0782219	0.131486	0.0589327	0.220871	0.122626	0.182982	0.159275	0.150662	0.0623374	-1.05518	-1.10439	0.138305	0.0455976	0.255727	0.235579	0.224063	0.294236	-0.963783	0.454922	-0.176314	-0.0450876	0.0129313	0.117625	-0.17831	-0.0462454	0.103374	0.176497	-0.139929
	27	0.755609	0.711893	0.934764	0.879553	-0.584515	-0.760562	-0.69339	-0.678914	-0.686388	0.33097	-0.903092	0.468684	0.437809	0.481584	0.300126	-0.0798285	-0.0482252	0.00345186	0.0052844	0.0802278	0.0239071	-0.945433	-0.320911	0.388274	0.963693	-0.936049	-0.295757	0.323738	0.922695	0.451219	1.08808	0.310148	0.90331	0.431169	1.05945	-0.0926885	-0.0144207	-0.052656	0.158043	0.0275955	-0.32176	-0.00213695	-0.339603	-0.091589	-0.421396	0.131113	-0.196741	-0.157054
	28	0.0824385	-0.0784853	0.102596	-0.0389041	0.0893297	-0.0970575	-0.0229831	-0.0387673	-0.0210315	-0.0639851	0.00319954	0.0175434	0.0835844	0.0863071	0.00853828	0.331089	0.392646	0.455592	0.446327	-0.813938	-0.714007	0.542013	0.506678	0.573398	0.551004	-0.744649	-0.797282	0.505762	0.47794	-0.70158	-0.745636	0.583817	0.557959	-0.797834	-0.850488	0.355909	-1.04806	0.380222	0.302141	-0.674948	-0.646124	0.414265	0.448588	0.325577	0.350386	0.525835	0.567576	-1.05716
	29	0.209565	-0.0403951	0.0657744	-0.148141	0.0248314	-0.136619	0.0823728	-0.114634	0.0454209	-0.177842	1.23986	1.1593	0.0190913	-1.32844	0.079787	1.13958	-1.08613	1.53889	0.36673	-1.08587	-0.732258	-1.21103	-1.15701	0.0442453	0.156139	1.27229	1.22739	-0.0600707	0.0288181	-1.3234	-1.31736	0.207899	0.30629	1.17831	1.12809	0.220924	-1.47611	0.208318	1.02873	-0.727925	-0.852197	1.2384	1.16054	-1.13092	-1.26388	0.166915	0.145941	1.11504
	30	0.0698425	1.3724	0.0900777	1.52471	-1.4909	1.40928	-1.42563	-0.0511601	-1.45122	-0.0639851	0.00319954	0.0175434	0.0835844	0.0863071	0.00853828	-0.660432	0.605918	-0.635396	0.598586	-0.562061	0.581388	0.463323	0.611282	-0.675847	-0.554359	0.515275	0.690921	-0.78582	-0.652775	0.605476	0.768071	-0.698563	-0.56928	0.581299	0.755121	0.0206537	-0.0522285	0.0431868	-0.0120828	0.579549	0.500259	-0.561404	-0.647744	-0.651883	-0.723121	-0.399037	-0.495548	0.59636
	31	0.0824385	-0.0784853	0.102596	-0.0389041	0.0893297	-0.0970575	-0.0229831	-0.0387673	-0.0210315	-0.0639851	0.00319954	0.0175434	0.0835844	0.0863071	0.00853828	-0.291893	-0.275749	-0.229887	-1.4388	1.19437	0.973267	-0.0311301	-0.439864	0.0368401	-0.357903	-0.0204875	-0.410251	-0.0489793	-0.451813	0.0467783	-0.355709	0.0330275	-0.368936	-0.0159734	-0.396625	0.0206537	-0.0522285	0.0431868	-0.0120828	-0.585007	-0.439205	-0.583315	-0.452894	-0.673834	-0.532327	-0.419807	-0.306599	0.573862
	32	0.0824385	-0.0784853	0.102596	-0.0389041	0.0893297	-0.0970575	-0.0229831	-0.0387673	-0.0210315	-0.0639851	0.00319954	0.0175434	0.0835844	0.0863071	0.00853828	-0.0798285	-0.0482252	0.00345186	0.0052844	0.0802278	0.0239071	-0.0311301	-0.0054367	0.0368401	0.0592509	-0.0204875	0.00789233	-0.0489793	-0.0250913	0.0467783	0.0739758	0.0330275	0.0564739	-0.0159734	0.0119991	0.0206537	-0.0522285	0.0431868	-0.0120828	0.0275955	-0.0102855	-0.00213695	-0.0391473	-0.091589	-0.127195	0.131113	0.0946145	-0.157054
	33	-0.0446878	-0.116575	0.139417	0.0703327	0.153828	-0.0574958	-0.128339	0.0370994	-0.0874839	-0.028713	-0.01263	0.107804	0.0952025	0.131975	-0.0480497	0.10335	-0.0596254	0.0113058	-0.067216	0.10045	-0.0782219	-0.065032	-0.0624973	0.0368974	0.00602378	-0.0138072	0.0423962	-0.0395463	-0.056939	0.0728491	0.101646	-0.0505487	-0.0733121	0.062919	0.121361	-0.0926885	-0.0144207	-0.052656	0.158043	-0.176314	-0.164978	0.0129313	0.00197583	-0.17831	-0.159487	0.103374	0.0643506	-0.139929
	34	0.609937	-0.902827	0.789993	-0.844094	0.831801	-0.909114	0.546175	-0.822237	0.581949	0.32327	0.337316	0.460958	0.430475	-0.807214	-0.881318	0.294301	-1.13182	0.221413	0.137734	0.311688	0.124822	-0.559485	-0.54506	0.749585	0.748456	-0.54957	-0.511504	0.697295	0.702522	-0.485849	-0.459756	0.681042	0.683814	-0.534354	-0.495572	0.604237	-0.657827	0.647968	-0.594573	0.579141	0.598393	-0.561791	-0.553082	0.539708	0.561549	-0.399404	-0.403753	0.595962
	35	0.209565	-0.0403951	0.0657744	-0.148141	0.0248314	-0.136619	0.0823728	-0.114634	0.0454209	-0.0992572	0.0190291	-0.0727176	0.0719662	0.0406394	0.0651263	-0.263007	-0.036825	-0.00440208	0.0777848	0.0600055	0.126036	0.00277187	0.0516239	0.0367828	0.112478	-0.0271678	-0.0266116	-0.0584124	0.00675638	0.0207075	0.0463053	0.116604	0.18626	-0.0948659	-0.0973629	0.133996	-0.0900363	0.13903	-0.182208	0.231505	0.144407	-0.0172051	-0.0802704	-0.0048677	-0.0949033	0.158852	0.124878	-0.174179
	36	0.281152	-1.24319	0.463241	-1.17655	0.491289	0.274787	0.2074	0.357684	0.245726	-0.028713	-0.01263	0.107804	0.0952025	0.131975	-0.0480497	-0.689598	-0.702444	-0.667489	0.567282	0.754415	0.550375	-0.065032	0.309306	0.0368974	0.363044	-0.0138072	0.400263	-0.0395463	0.30827	0.0728491	0.46939	-0.0505487	0.290774	0.062919	0.471081	-0.0926885	-0.0144207	-0.052656	0.158043	-0.425774	-0.939349	0.859175	0.356079	-0.522492	-1.00473	0.905559	0.407728	-0.598683
	37	-0.572187	0.707766	-0.547981	0.875523	-0.588643	0.754561	-0.697497	0.820569	-0.690464	-0.0639851	0.00319954	0.0175434	0.0835844	0.0863071	0.00853828	-0.490746	-0.489096	-0.448688	-0.435758	0.974394	0.761821	0.463323	0.732376	-0.675847	-0.438079	0.515275	0.807476	-0.78582	-0.533828	0.605476	0.887843	-0.698563	-0.450699	0.581299	0.869023	-0.676271	0.591178	-0.657438	0.740533	0.73958	0.619818	-0.409582	-0.532415	-0.499782	-0.610193	-0.255119	-0.383712	-0.575408
	38	-0.566399	-0.750162	0.936555	-0.694976	0.984534	-0.758724	0.69813	-0.677142	0.732758	0.343117	0.357047	-0.884869	0.449379	-0.787924	0.311884	0.720881	0.602921	-0.63847	0.595588	-0.565151	-0.596437	-0.389918	-0.504705	0.908328	0.787207	-0.379769	-0.472662	0.861417	0.742161	-0.314911	-0.419842	-0.311767	-0.432431	-0.367988	-0.457614	-0.341016	-0.404656	-0.320402	1.05476	-0.589581	-0.503224	0.703771	0.776777	-0.678181	-0.592796	0.758246	0.815683	-0.758247
	39	-0.590732	-0.868863	-0.729573	-0.957362	0.763174	0.566446	0.647424	0.60138	0.644325	-0.0639851	0.00319954	0.0175434	0.0835844	0.0863071	0.00853828	-0.0798285	-0.0482252	0.00345186	0.0052844	0.0802278	0.0239071	0.537671	0.190057	0.569332	0.246972	-0.748997	-1.10204	-0.756106	-1.09073	-0.705958	-1.0588	0.579644	0.24791	0.542089	0.195881	0.0206537	-0.0522285	0.0431868	-0.0120828	0.0275955	0.18273	-0.00213695	0.14704	-0.091589	0.0551156	0.131113	0.275162	-0.157054
	40	0.0824385	-0.0784853	0.102596	-0.0389041	0.0893297	-0.0970575	-0.0229831	-0.0387673	-0.0210315	-0.0639851	0.00319954	0.0175434	0.0835844	0.0863071	0.00853828	-0.0798285	-0.0482252	0.00345186	0.0052844	0.0802278	0.0239071	-0.0311301	-0.0054367	0.0368401	0.0592509	-0.0204875	0.00789233	-0.0489793	-0.0250913	0.0467783	0.0739758	0.0330275	0.0564739	-0.0159734	0.0119991	0.0206537	-0.0522285	0.0431868	-0.0120828	0.0275955	-0.0102855	-0.00213695	-0.0391473	-0.091589	-0.127195	0.131113	0.0946145	-0.157054
	41	0.0824385	-0.0784853	0.102596	-0.0389041	0.0893297	-0.0970575	-0.0229831	-0.0387673	-0.0210315	-0.233328	-0.165163	-0.152363	-0.077719	-0.0782931	-0.155387	-0.469481	-0.466281	-0.42529	0.803536	-0.350822	0.784432	-0.0311301	-0.119049	0.0368401	-0.0498439	-0.0204875	-0.101461	-0.0489793	-0.136688	0.0467783	-0.038396	0.0330275	-0.05478	-0.0159734	-0.0948648	0.0206537	-0.0522285	0.0431868	-0.0120828	0.889762	1.019	-0.267103	-0.147351	0.834937	0.958833	-0.120059	-0.0103116	-0.429115
	42	-0.572187	0.707766	-0.547981	0.875523	-0.588643	0.754561	-0.697497	0.820569	-0.690464	-0.423668	0.893661	-0.343336	-0.259022	-0.263302	-0.339637	-0.490897	0.787812	-0.448854	-0.43592	0.974227	-0.413194	0.463323	0.675297	-0.675847	-0.49289	0.515275	0.752536	-0.78582	-0.589896	0.605476	0.831386	-0.698563	-0.506594	0.581299	0.815333	-0.676271	0.591178	-0.657438	0.740533	-0.409401	-0.577998	-0.416717	-0.586777	0.685048	0.528555	-0.261883	-0.436427	0.74492
	43	0.0824385	-0.0784853	0.102596	-0.0389041	0.0893297	-0.0970575	-0.0229831	-0.0387673	-0.0210315	-0.0639851	0.00319954	0.0175434	0.0835844	0.0863071	0.00853828	-0.0798285	-0.0482252	0.00345186	0.0052844	0.0802278	0.0239071	-0.0311301	-0.0054367	0.0368401	0.0592509	-0.0204875	0.00789233	-0.0489793	-0.0250913	0.0467783	0.0739758	0.0330275	0.0564739	-0.0159734	0.0119991	0.0206537	-0.0522285	0.0431868	-0.0120828	0.0275955	-0.0102855	-0.00213695	-0.0391473	-0.091589	-0.127195	0.131113	0.0946145	-0.157054
	44	0.0824385	-0.0784853	0.102596	-0.0389041	0.0893297	-0.0970575	-0.0229831	-0.0387673	-0.0210315	-0.028713	-0.01263	0.107804	0.0952025	0.131975	-0.0480497	0.10335	-0.0596254	0.0113058	-0.067216	0.10045	-0.0782219	-0.065032	-0.0624973	0.0368974	0.00602378	-0.0138072	0.0423962	-0.0395463	-0.056939	0.0728491	0.101646	-0.0505487	-0.0733121	0.062919	0.121361	-0.296097	-0.360886	0.954314	-0.308962	-0.176314	-0.164978	0.0129313	0.00197583	-0.17831	-0.159487	0.103374	0.0643506	-0.139929
	45	0.0824385	-0.0784853	0.102596	-0.0389041	0.0893297	-0.0970575	-0.0229831	-0.0387673	-0.0210315	-0.0639851	0.00319954	0.0175434	0.0835844	0.0863071	0.00853828	-0.0798285	-0.0482252	0.00345186	0.0052844	0.0802278	0.0239071	-0.0311301	-0.0054367	0.0368401	0.0592509	-0.0204875	0.00789233	-0.0489793	-0.0250913	0.0467783	0.0739758	0.0330275	0.0564739	-0.0159734	0.0119991	0.0206537	-0.0522285	0.0431868	-0.0120828	0.0275955	-0.0102855	-0.00213695	-0.0391473	-0.091589	-0.127195	0.131113	0.0946145	-0.157054
	46	0.0824385	-0.0784853	0.102596	-0.0389041	0.0893297	-0.0970575	-0.0229831	-0.0387673	-0.0210315	-0.028713	-0.01263	0.107804	0.0952025	0.131975	-0.0480497	0.10335	-0.0596254	0.0113058	-0.067216	0.10045	-0.0782219	-0.065032	0.306147	0.0368974	0.360011	-0.0138072	0.397223	-0.0395463	0.305167	0.0728491	0.466267	-0.0505487	0.287681	0.062919	0.46811	0.133996	-0.0900363	0.13903	-0.182208	-1.17717	-0.942468	0.146325	0.353071	-0.0446714	0.184299	0.229823	0.404811	-0.0029636
	47	0.0824385	-0.0784853	0.102596	-0.0389041	0.0893297	-0.0970575	-0.0229831	-0.0387673	-0.0210315	-0.0639851	0.00319954	0.0175434	0.0835844	0.0863071	0.00853828	-0.0798285	-0.0482252	0.00345186	0.0052844	0.0802278	0.0239071	-0.0311301	-0.0054367	0.0368401	0.0592509	-0.0204875	0.00789233	-0.0489793	-0.0250913	0.0467783	0.0739758	0.0330275	0.0564739	-0.0159734	0.0119991	0.0206537	-0.0522285	0.0431868	-0.0120828	0.0275955	-0.0102855	-0.00213695	-0.0391473	-0.091589	-0.127195	0.131113	0.0946145	-0.157054
	48	0.0824385	-0.0784853	0.102596	-0.0389041	0.0893297	-0.0970575	-0.0229831	-0.0387673	-0.0210315	-0.785249	0.534173	-0.706119	0.619079	-0.614756	0.484341	-0.0798285	-0.0482252	0.00345186	0.0052844	0.0802278	0.0239071	-0.0311301	-0.0054367	0.0368401	0.0592509	-0.0204875	0.00789233	-0.0489793	-0.0250913	0.0467783	0.0739758	0.0330275	0.0564739	-0.0159734	0.0119991	0.0206537	-0.0522285	0.0431868	-0.0120828	0.0275955	-0.0102855	-0.00213695	-0.0391473	-0.091589	-0.127195	0.131113	0.0946145	-0.157054
	49	1.20858	-0.376628	1.22177	-0.476562	-0.311552	-0.467841	-0.252295	-0.434196	-0.286725	0.466939	0.53105	0.550233	-0.633213	0.602361	-0.651515	0.736706	-0.449239	-0.427357	-0.33479	-0.365227	0.892153	-0.383176	-0.647504	-0.324528	-0.558853	-0.413647	-0.699534	-0.431969	-0.679972	0.957775	0.680945	-0.254291	-0.498357	0.870656	0.589218	0.495665	0.262391	0.502619	-1.24905	-0.52395	-0.545857	0.557518	0.545308	-0.722886	-0.746887	0.661629	0.661366	-0.91007
	50	-0.864443	0.405222	-0.83843	0.580008	-0.891323	0.456525	0.39103	0.533026	0.427972	-0.0639851	0.00319954	0.0175434	0.0835844	0.0863071	0.00853828	-0.0798285	-0.0482252	0.00345186	0.0052844	0.0802278	0.0239071	0.463323	0.544922	-0.675847	-0.61808	0.515275	0.627048	-0.78582	-0.717958	0.605476	0.702435	-0.698563	-0.634262	0.581299	0.692703	-0.676271	0.591178	-0.657438	0.740533	-0.723694	-0.70672	-0.714888	-0.710945	0.38633	0.406973	-0.54453	-0.556834	0.438767
	51	0.482411	0.429077	-0.815528	0.603308	-0.867458	0.480025	0.414774	-0.947707	0.451537	0.904635	-0.332747	-0.321483	-1.46079	1.03918	-0.318554	1.50034	0.162126	0.219179	-1.00075	0.297117	-0.942472	0.00277187	-0.419634	0.0367828	-0.340043	-0.0271678	-0.480205	-0.0584124	-0.456143	0.0207075	-0.419808	0.116604	-0.275217	-0.0948659	-0.54063	0.0206537	-0.0522285	0.0431868	-0.0120828	-0.536718	-0.320876	0.545404	0.762331	-0.735022	-0.534383	-1.71418	-1.49252	0.405146
	52	0.0824385	-0.0784853	0.102596	-0.0389041	0.0893297	-0.0970575	-0.0229831	-0.0387673	-0.0210315	-0.0639851	0.00319954	0.0175434	0.0835844	0.0863071	0.00853828	-0.0798285	-0.0482252	0.00345186	0.0052844	0.0802278	0.0239071	-0.0311301	-0.0054367	0.0368401	0.0592509	-0.0204875	0.00789233	-0.0489793	-0.0250913	0.0467783	0.0739758	0.0330275	0.0564739	-0.0159734	0.0119991	0.0206537	-0.0522285	0.0431868	-0.0120828	0.0275955	-0.0102855	-0.00213695	-0.0391473	-0.091589	-0.127195	0.131113	0.0946145	-0.157054
	53	0.0824385	-0.0784853	0.102596	-0.0389041	0.0893297	-0.0970575	-0.0229831	-0.0387673	-0.0210315	-0.0639851	0.00319954	0.0175434	0.0835844	0.0863071	0.00853828	-0.0798285	-0.0482252	0.00345186	0.0052844	0.0802278	0.0239071	-0.0311301	-0.0054367	0.0368401	0.0592509	-0.0204875	0.00789233	-0.0489793	-0.0250913	0.0467783	0.0739758	0.0330275	0.0564739	-0.0159734	0.0119991	0.0206537	-0.0522285	0.0431868	-0.0120828	0.0275955	-0.0102855	-0.00213695	-0.0391473	-0.091589	-0.127195	0.131113	0.0946145	-0.157054
	54	1.25877	-0.23115	-0.0439659	-0.188022	-0.0634038	-0.247447	-0.174937	-0.183863	-0.171841	0.148514	0.163571	0.28562	0.264015	0.304238	-1.05048	0.485101	-0.927116	0.431353	0.342522	0.522759	-0.847149	-0.559485	-0.743231	0.749585	0.558164	-0.54957	-0.702247	0.697295	0.507865	-0.485849	-0.655764	0.681042	0.489756	-0.534354	-0.681973	-0.0926885	-0.0144207	-0.052656	0.158043	0.260683	0.402734	0.427512	0.549606	-0.954948	-0.815238	0.496369	0.595392	-1.0419
	55	0.384699	-1.2295	0.402987	0.266727	0.402371	0.21118	-1.1012	0.258619	0.288066	0.113241	0.1794	0.195359	0.252397	0.25857	-0.993896	0.309824	0.369831	0.432193	-0.792967	0.511278	-0.736618	0.332001	-0.0519588	-0.830582	-1.19279	0.343143	-0.036886	0.302492	-0.0707884	0.412845	0.0279615	0.381995	0.0109173	-1.00388	-1.37594	0.382323	0.300199	0.406776	-1.07892	0.600096	1.08524	0.749514	1.20797	0.559624	1.0214	0.801607	1.23381	-0.71128
	56	-1.87488	0.729624	-2.00578	-0.679479	1.00041	0.776093	0.713922	0.841343	0.748432	-0.028713	-0.01263	0.107804	0.0952025	0.131975	-0.0480497	-0.867046	0.384243	0.466519	0.376825	-0.790626	0.361689	0.806591	1.1047	-1.56186	-1.28793	0.859016	1.16585	-0.453573	-0.168104	0.95152	1.25611	-1.52445	-1.24186	0.918087	1.21924	-0.562929	0.55337	-0.561595	0.570408	-0.137009	-0.154034	1.13313	1.11361	-0.248037	-0.262972	1.16525	1.14232	-0.317396
	57	0.0824385	-0.0784853	0.102596	-0.0389041	0.0893297	-0.0970575	-0.0229831	-0.0387673	-0.0210315	-0.651178	0.718365	-0.626474	0.768764	-0.495824	0.704854	0.110972	0.156483	0.213393	0.210072	0.291299	-0.948064	0.497225	0.539052	-0.675905	-0.625282	0.508595	0.531972	-0.795253	-0.747925	0.579405	0.612521	-0.614987	-0.566101	0.502407	0.524147	-0.562929	0.55337	-0.561595	0.570408	-0.385671	-0.61416	0.688703	0.479421	-0.59146	-0.811402	0.785985	0.597475	-0.775373
	58	0.43942	-1.07935	0.62053	-1.01651	0.655202	-1.083	0.370477	0.5134	0.407574	0.332868	0.346858	0.470588	-0.782899	0.483429	-0.872028	0.294301	-1.13182	0.221413	0.137734	0.311688	0.124822	-0.559485	-0.807314	0.749585	0.496629	-0.54957	-0.763929	0.697295	0.444918	-0.485849	-0.719148	0.681042	0.427002	-0.534354	-0.74225	0.604237	-0.657827	0.647968	-0.594573	0.260683	0.339463	0.427512	0.488573	-0.954948	-0.875	0.496369	0.536208	-1.0419
	59	0.431851	-1.08718	0.613009	0.552186	0.647363	0.428466	0.362679	-0.997451	-1.01747	0.343117	0.357047	-0.884869	0.449379	-0.787924	0.311884	0.683953	-0.713769	0.650154	-0.660518	0.742738	-0.635703	0.104535	0.365436	0.19564	0.416943	0.155993	0.45429	0.124577	0.363405	0.243787	0.524908	-1.04336	-0.810023	0.229285	0.523877	-0.993023	0.282521	0.25369	0.443654	-0.589581	-0.88393	0.703771	0.409538	-0.678181	-0.952389	0.758246	0.459567	-0.758247
	60	0.0824385	-0.0784853	0.102596	-0.0389041	0.0893297	-0.0970575	-0.0229831	-0.0387673	-0.0210315	-0.0639851	0.00319954	0.0175434	0.0835844	0.0863071	0.00853828	-0.0798285	-0.0482252	0.00345186	0.0052844	0.0802278	0.0239071	-0.0311301	-0.0054367	0.0368401	0.0592509	-0.0204875	0.00789233	-0.0489793	-0.0250913	0.0467783	0.0739758	0.0330275	0.0564739	-0.0159734	0.0119991	0.0206537	-0.0522285	0.0431868	-0.0120828	0.0275955	-0.0102855	-0.00213695	-0.0391473	-0.091589	-0.127195	0.131113	0.0946145	-0.157054
	61	-1.20883	-0.0447967	-1.34385	-0.00599816	0.123033	-0.063871	1.40021	-0.00674906	1.42955	0.146044	0.161115	0.283142	0.261663	-0.979477	0.121116	-0.469481	-0.466281	-0.42529	0.803536	-0.350822	0.784432	-0.600139	-0.417396	-1.70322	-1.5437	0.707814	0.909468	-0.59972	-0.429744	0.799305	0.99265	0.641974	0.808828	0.769943	0.968693	-0.269684	0.987376	0.980868	-1.69003	0.604565	0.724439	-0.537672	-0.431495	0.563872	0.680604	-0.37654	-0.285849	0.620728
	62	0.240707	0.0853539	0.259885	0.121129	0.253242	-1.45485	0.140094	0.116949	0.140817	0.339996	0.353944	0.47774	-1.99862	0.490357	0.308863	-0.864875	0.594503	-0.666649	-0.568208	0.742933	0.660906	-0.0311301	-0.0054367	0.0368401	0.0592509	-0.0204875	0.00789233	-0.0489793	-0.0250913	0.0467783	0.0739758	0.0330275	0.0564739	-0.0159734	0.0119991	-0.562929	0.55337	-0.561595	0.570408	0.0275955	-0.0102855	-0.00213695	-0.0391473	-0.091589	-0.127195	0.131113	0.0946145	-0.157054
	63	0.0824385	-0.0784853	0.102596	-0.0389041	0.0893297	-0.0970575	-0.0229831	-0.0387673	-0.0210315	-0.0639851	0.00319954	0.0175434	0.0835844	0.0863071	0.00853828	-0.0798285	-0.0482252	0.00345186	0.0052844	0.0802278	0.0239071	-0.0311301	-0.0054367	0.0368401	0.0592509	-0.0204875	0.00789233	-0.0489793	-0.0250913	0.0467783	0.0739758	0.0330275	0.0564739	-0.0159734	0.0119991	0.0206537	-0.0522285	0.0431868	-0.0120828	0.0275955	-0.0102855	-0.00213695	-0.0391473	-0.091589	-0.127195	0.131113	0.0946145	-0.157054
	64	0.0824385	-0.0784853	0.102596	-0.0389041	0.0893297	-0.0970575	-0.0229831	-0.0387673	-0.0210315	0.282584	0.347763	0.365266	0.4137	0.42317	-0.829971	0.140289	0.187938	0.245651	0.241539	-1.02501	0.257964	0.707238	0.368682	0.728075	0.418494	-0.579197	-0.930106	-0.591983	-0.915274	-0.53502	-0.882126	-0.413166	-0.732936	0.708455	0.363896	0.0206537	-0.0522285	0.0431868	-0.0120828	0.166282	0.35909	0.129436	0.317161	-1.15175	-0.970284	0.255835	0.44013	-0.0219589
	65	-0.317934	0.783947	-0.621623	0.65705	-0.71764	0.675437	-0.486786	0.668836	-0.557559	0.0700859	0.187392	0.0971887	0.23327	0.20524	0.229051	0.537714	-0.454805	0.876645	-0.279263	-0.402943	-0.197388	-0.511543	-0.08112	0.730876	1.19082	-0.58282	-0.243806	0.659204	1.10983	-0.558013	-0.169098	-0.326656	0.130181	0.632558	0.958928	-0.449587	0.515562	-0.465752	0.400283	0.435414	0.111702	-0.0322733	-0.302163	0.0818536	-0.239617	0.186591	-0.0201513	-0.191304
	66	0.336691	-0.00230491	0.0289532	-0.257378	-0.0396669	-0.176181	0.187729	-0.190501	0.111873	-0.169801	0.0506883	-0.25324	0.04873	-0.0506961	0.178302	0.370349	-0.426438	-0.443065	-0.189789	-0.405672	1.09641	-0.457779	-0.315023	0.749413	0.964652	-0.569611	-0.558368	0.668995	0.855875	-0.564061	-0.484556	0.931771	1.1308	-0.771031	-0.7683	0.944263	-0.771251	0.935497	-1.10495	0.349657	-0.0208811	0.969276	0.671026	-0.106737	-0.478669	1.136	0.923559	-0.490595
	67	1.08145	-0.414718	1.25859	-0.367325	-0.247054	-0.428279	-0.357651	-0.358329	-0.353178	-0.438679	0.878737	-0.358397	0.949195	-0.277893	-0.354168	0.493002	0.358431	0.440047	-0.865468	0.5315	-0.838747	0.849271	0.751405	-0.314536	-0.419808	0.901754	0.825791	-0.412264	-0.515138	-0.331592	-0.419473	-0.327669	-0.432066	-0.384223	-0.457263	0.604237	-0.657827	0.647968	-0.594573	0.591452	0.638605	-0.550111	-0.514292	0.551409	0.599531	-0.388332	-0.366138	0.607955
	68	-0.246347	-0.418844	-0.224156	-0.371356	-0.251182	1.08684	-0.361758	1.14115	-0.357254	-0.028713	-0.01263	0.107804	0.0952025	0.131975	-0.0480497	0.10335	-0.0596254	0.0113058	-0.067216	0.10045	-0.0782219	0.650519	0.237669	-0.500601	-0.913117	-0.595365	-0.966781	-0.604635	-1.01976	0.794186	0.398536	-0.518669	-0.935138	0.764961	0.403699	-0.993023	0.282521	0.25369	0.443654	-0.176314	0.131383	0.0129313	0.287853	-0.17831	0.120439	0.103374	0.341569	-0.139929
	69	0.0824385	-0.0784853	0.102596	-0.0389041	0.0893297	-0.0970575	-0.0229831	-0.0387673	-0.0210315	-0.410555	-0.341364	-0.330179	-0.246532	-0.250556	0.847048	0.90407	-0.477606	0.892353	-0.424263	-0.362499	-0.401646	-0.385784	-0.436107	-0.295175	-0.354296	-0.375629	-0.406635	0.865419	0.809542	-0.310743	-0.351993	0.847969	0.790505	-0.363932	-0.393091	0.920988	-0.34917	-0.263159	-0.297694	0.425688	0.705965	0.584053	0.84211	0.39386	0.663155	-0.537405	-0.303129	0.446484
	70	0.209565	-0.0403951	0.0657744	-0.148141	0.0248314	-0.136619	0.0823728	-0.114634	0.0454209	0.295698	-0.887262	0.378423	0.426191	0.435916	0.356714	0.699476	0.787887	0.860935	-1.59122	0.942328	-1.49714	0.00277187	0.28393	0.0367828	0.335548	-0.0271678	0.196987	-0.0584124	0.234942	0.0207075	0.276075	0.116604	0.413744	-0.0948659	0.121145	0.133996	-0.0900363	0.13903	-0.182208	-0.340995	-0.767692	-0.768856	-1.15045	-0.656081	-1.07024	-0.511642	-0.842742	0.380047
	71	0.0824385	-0.0784853	0.102596	-0.0389041	0.0893297	-0.0970575	-0.0229831	-0.0387673	-0.0210315	-0.0639851	0.00319954	0.0175434	0.0835844	0.0863071	0.00853828	-0.0798285	-0.0482252	0.00345186	0.0052844	0.0802278	0.0239071	-0.0311301	-0.0054367	0.0368401	0.0592509	-0.0204875	0.00789233	-0.0489793	-0.0250913	0.0467783	0.0739758	0.0330275	0.0564739	-0.0159734	0.0119991	0.0206537	-0.0522285	0.0431868	-0.0120828	0.0275955	-0.0102855	-0.00213695	-0.0391473	-0.091589	-0.127195	0.131113	0.0946145	-0.157054
	72	0.0824385	-0.0784853	0.102596	-0.0389041	0.0893297	-0.0970575	-0.0229831	-0.0387673	-0.0210315	-0.0639851	0.00319954	0.0175434	0.0835844	0.0863071	0.00853828	-0.0798285	-0.0482252	0.00345186	0.0052844	0.0802278	0.0239071	-0.0311301	-0.0054367	0.0368401	0.0592509	-0.0204875	0.00789233	-0.0489793	-0.0250913	0.0467783	0.0739758	0.0330275	0.0564739	-0.0159734	0.0119991	0.0206537	-0.0522285	0.0431868	-0.0120828	0.0275955	-0.0102855	-0.00213695	-0.0391473	-0.091589	-0.127195	0.131113	0.0946145	-0.157054
	73	0.482411	0.429077	-0.815528	0.603308	-0.867458	0.480025	0.414774	-0.947707	0.451537	0.904635	-0.332747	-0.321483	-1.46079	1.03918	-0.318554	1.50034	0.162126	0.219179	-1.00075	0.297117	-0.942472	0.00277187	-0.419634	0.0367828	-0.340043	-0.0271678	-0.480205	-0.0584124	-0.456143	0.0207075	-0.419808	0.116604	-0.275217	-0.0948659	-0.54063	0.0206537	-0.0522285	0.0431868	-0.0120828	-0.536718	-0.320876	0.545404	0.762331	-0.735022	-0.534383	-1.71418	-1.49252	0.405146
	74	0.0512968	-0.204234	-0.0915147	-0.308174	-0.139081	1.22117	-0.0807038	-0.27035	-0.116427	0.310709	-0.872337	0.393484	-0.782026	0.450507	0.371245	-0.84361	0.617318	-0.64325	0.671087	-0.582283	0.683517	0.497225	0.736484	-0.675905	-0.4357	0.508595	0.722004	-0.795253	-0.553995	0.579405	0.807797	-0.614987	-0.372767	0.502407	0.709853	0.337405	0.256429	-0.867941	0.284797	-0.196051	-0.419231	-0.422829	-0.62397	0.780743	0.564695	-0.225653	-0.402352	-0.590663
	75	0.0824385	-0.0784853	0.102596	-0.0389041	0.0893297	-0.0970575	-0.0229831	-0.0387673	-0.0210315	-0.0639851	0.00319954	0.0175434	0.0835844	0.0863071	0.00853828	-0.0798285	-0.0482252	0.00345186	0.0052844	0.0802278	0.0239071	-0.0311301	-0.0054367	0.0368401	0.0592509	-0.0204875	0.00789233	-0.0489793	-0.0250913	0.0467783	0.0739758	0.0330275	0.0564739	-0.0159734	0.0119991	0.0206537	-0.0522285	0.0431868	-0.0120828	0.0275955	-0.0102855	-0.00213695	-0.0391473	-0.091589	-0.127195	0.131113	0.0946145	-0.157054
	76	0.0824385	-0.0784853	0.102596	-0.0389041	0.0893297	-0.0970575	-0.0229831	-0.0387673	-0.0210315	-0.0639851	0.00319954	0.0175434	0.0835844	0.0863071	0.00853828	-0.0798285	-0.0482252	0.00345186	0.0052844	0.0802278	0.0239071	-0.0311301	-0.0054367	0.0368401	0.0592509	-0.0204875	0.00789233	-0.0489793	-0.0250913	0.0467783	0.0739758	0.0330275	0.0564739	-0.0159734	0.0119991	0.0206537	-0.0522285	0.0431868	-0.0120828	0.0275955	-0.0102855	-0.00213695	-0.0391473	-0.091589	-0.127195	0.131113	0.0946145	-0.157054
	77	-0.572187	0.707766	-0.547981	0.875523	-0.588643	0.754561	-0.697497	0.820569	-0.690464	-0.233328	-0.165163	-0.152363	-0.077719	-0.0782931	-0.155387	0.919884	-0.460639	-0.419503	-0.40729	-0.345005	0.790024	0.320916	0.505193	0.398209	0.551143	0.372672	0.588808	0.33401	0.500683	-0.864219	-0.662997	0.320346	0.482596	-0.902603	-0.688851	0.0206537	-0.0522285	0.0431868	-0.0120828	-0.264135	-0.745945	1.01252	0.542642	-0.368863	-0.822056	-0.131244	-0.593526	-0.44123
	78	-0.0446878	-0.116575	0.139417	0.0703327	0.153828	-0.0574958	-0.128339	0.0370994	-0.0874839	-0.028713	-0.01263	0.107804	0.0952025	0.131975	-0.0480497	0.10335	-0.0596254	0.0113058	-0.067216	0.10045	-0.0782219	-0.065032	-0.0624973	0.0368974	0.00602378	-0.0138072	0.0423962	-0.0395463	-0.056939	0.0728491	0.101646	-0.0505487	-0.0733121	0.062919	0.121361	-0.0926885	-0.0144207	-0.052656	0.158043	-0.176314	-0.164978	0.0129313	0.00197583	-0.17831	-0.159487	0.103374	0.0643506	-0.139929
	79	-0.243401	1.04813	-0.221229	1.20797	-0.248131	-0.42934	-0.358722	-0.359352	-0.354241	-0.0639851	0.00319954	0.0175434	0.0835844	0.0863071	0.00853828	-0.0798285	-0.0482252	0.00345186	0.0052844	0.0802278	0.0239071	-0.385784	-0.818851	-0.295175	-0.721823	-0.375629	-0.775033	0.865419	0.433586	-0.310743	-0.73056	0.847969	0.415705	-0.363932	-0.753102	-0.341016	-0.404656	-0.320402	1.05476	-0.176314	0.328072	0.0129313	0.477585	-0.17831	0.30622	0.103374	0.525553	-0.139929
	80	0.0824385	-0.0784853	0.102596	-0.0389041	0.0893297	-0.0970575	-0.0229831	-0.0387673	-0.0210315	-0.028713	-0.01263	0.107804	0.0952025	0.131975	-0.0480497	-0.880549	0.369755	-0.877595	0.362332	0.543177	0.347331	0.463323	0.612368	-0.675847	-0.553316	0.515275	0.691966	-0.78582	-0.651708	0.605476	0.769144	-0.698563	-0.568217	0.581299	0.756142	-0.314602	0.943606	-0.293848	-0.326306	-0.559992	-0.640129	-0.559583	-0.64671	0.541921	0.46987	-0.39731	-0.494545	0.59823
	81	-0.572187	0.707766	-0.547981	0.875523	-0.588643	0.754561	-0.697497	0.820569	-0.690464	-0.0639851	0.00319954	0.0175434	0.0835844	0.0863071	0.00853828	0.301922	-0.915716	0.423499	0.415023	0.502537	-0.74502	0.463323	0.928788	-0.675847	-0.249477	0.515275	0.996525	-0.78582	-0.340901	0.605476	1.08211	-0.698563	-0.258365	0.581299	1.05377	-0.676271	0.591178	-0.657438	0.740533	0.0275955	-0.327721	-0.00213695	-0.345354	-0.091589	-0.427026	0.131113	-0.202317	-0.157054
	82	0.0824385	-0.0784853	0.102596	-0.0389041	0.0893297	-0.0970575	-0.0229831	-0.0387673	-0.0210315	0.32327	0.337316	0.460958	0.430475	-0.807214	-0.881318	-0.867046	0.384243	0.466519	0.376825	-0.790626	0.361689	-0.559485	-0.49083	0.749585	0.80053	-0.54957	-0.459307	0.697295	0.75579	-0.485849	-0.406119	0.681042	0.736918	-0.534354	-0.444564	0.604237	-0.657827	0.647968	-0.594573	-0.271123	-0.489525	-0.285532	-0.501434	0.816474	0.612122	-0.137528	-0.353669	0.879618
	83	-0.414174	-0.592578	-0.390945	1.0353	-0.424994	0.915698	-0.534683	0.976034	-0.528877	-0.585311	-0.515109	-0.505517	-0.412992	0.860896	0.677882	-0.469632	0.810627	-0.425456	0.803374	-0.350989	-0.390583	0.508111	0.32729	0.573455	0.380314	-0.737968	-0.88052	0.515196	0.325936	-0.675509	-0.838957	0.500241	0.308385	-0.718942	-0.856187	0.604237	-0.657827	0.647968	-0.594573	0.140841	0.219868	-0.977608	-0.918217	0.123128	0.204016	0.388594	0.424338	0.169012
	84	0.0824385	-0.0784853	0.102596	-0.0389041	0.0893297	-0.0970575	-0.0229831	-0.0387673	-0.0210315	-0.410555	-0.341364	-0.330179	-0.246532	-0.250556	0.847048	0.90407	-0.477606	0.892353	-0.424263	-0.362499	-0.401646	-0.385784	-0.436107	-0.295175	-0.354296	-0.375629	-0.406635	0.865419	0.809542	-0.310743	-0.351993	0.847969	0.790505	-0.363932	-0.393091	0.920988	-0.34917	-0.263159	-0.297694	0.425688	0.705965	0.584053	0.84211	0.39386	0.663155	-0.537405	-0.303129	0.446484
	85	0.209565	-0.0403951	0.0657744	-0.148141	0.0248314	-0.136619	0.0823728	-0.114634	0.0454209	0.295698	-0.887262	0.378423	0.426191	0.435916	0.356714	0.699476	0.787887	0.860935	-1.59122	0.942328	-1.49714	0.00277187	0.28393	0.0367828	0.335548	-0.0271678	0.196987	-0.0584124	0.234942	0.0207075	0.276075	0.116604	0.413744	-0.0948659	0.121145	0.133996	-0.0900363	0.13903	-0.182208	-0.340995	-0.767692	-0.768856	-1.15045	-0.656081	-1.07024	-0.511642	-0.842742	0.380047
	86	0.0824385	-0.0784853	0.102596	-0.0389041	0.0893297	-0.0970575	-0.0229831	-0.0387673	-0.0210315	-0.0639851	0.00319954	0.0175434	0.0835844	0.0863071	0.00853828	-0.0798285	-0.0482252	0.00345186	0.0052844	0.0802278	0.0239071	-0.0311301	-0.0054367	0.0368401	0.0592509	-0.0204875	0.00789233	-0.0489793	-0.0250913	0.0467783	0.0739758	0.0330275	0.0564739	-0.0159734	0.0119991	0.0206537	-0.0522285	0.0431868	-0.0120828	0.0275955	-0.0102855	-0.00213695	-0.0391473	-0.091589	-0.127195	0.131113	0.0946145	-0.157054
	87	0.482411	0.429077	-0.815528	0.603308	-0.867458	0.480025	0.414774	-0.947707	0.451537	0.904635	-0.332747	-0.321483	-1.46079	1.03918	-0.318554	1.50034	0.162126	0.219179	-1.00075	0.297117	-0.942472	0.00277187	-0.419634	0.0367828	-0.340043	-0.0271678	-0.480205	-0.0584124	-0.456143	0.0207075	-0.419808	0.116604	-0.275217	-0.0948659	-0.54063	0.0206537	-0.0522285	0.0431868	-0.0120828	-0.536718	-0.320876	0.545404	0.762331	-0.735022	-0.534383	-1.71418	-1.49252	0.405146
	88	-0.572187	0.707766	-0.547981	0.875523	-0.588643	0.754561	-0.697497	0.820569	-0.690464	-0.233328	-0.165163	-0.152363	-0.077719	-0.0782931	-0.155387	0.919884	-0.460639	-0.419503	-0.40729	-0.345005	0.790024	0.320916	0.505193	0.398209	0.551143	0.372672	0.588808	0.33401	0.500683	-0.864219	-0.662997	0.320346	0.482596	-0.902603	-0.688851	0.0206537	-0.0522285	0.0431868	-0.0120828	-0.264135	-0.745945	1.01252	0.542642	-0.368863	-0.822056	-0.131244	-0.593526	-0.44123
	89	-0.243401	1.04813	-0.221229	1.20797	-0.248131	-0.42934	-0.358722	-0.359352	-0.354241	-0.0639851	0.00319954	0.0175434	0.0835844	0.0863071	0.00853828	-0.0798285	-0.0482252	0.00345186	0.0052844	0.0802278	0.0239071	-0.385784	-0.818851	-0.295175	-0.721823	-0.375629	-0.775033	0.865419	0.433586	-0.310743	-0.73056	0.847969	0.415705	-0.363932	-0.753102	-0.341016	-0.404656	-0.320402	1.05476	-0.176314	0.328072	0.0129313	0.477585	-0.17831	0.30622	0.103374	0.525553	-0.139929
	90	0.0824385	-0.0784853	0.102596	-0.0389041	0.0893297	-0.0970575	-0.0229831	-0.0387673	-0.0210315	-0.0639851	0.00319954	0.0175434	0.0835844	0.0863071	0.00853828	-0.0798285	-0.0482252	0.00345186	0.0052844	0.0802278	0.0239071	-0.0311301	-0.0054367	0.0368401	0.0592509	-0.0204875	0.00789233	-0.0489793	-0.0250913	0.0467783	0.0739758	0.0330275	0.0564739	-0.0159734	0.0119991	0.0206537	-0.0522285	0.0431868	-0.0120828	0.0275955	-0.0102855	-0.00213695	-0.0391473	-0.091589	-0.127195	0.131113	0.0946145	-0.157054
	91	0.0824385	-0.0784853	0.102596	-0.0389041	0.0893297	-0.0970575	-0.0229831	-0.0387673	-0.0210315	-0.0639851	0.00319954	0.0175434	0.0835844	0.0863071	0.00853828	-0.0798285	-0.0482252	0.00345186	0.0052844	0.0802278	0.0239071	-0.0311301	-0.0054367	0.0368401	0.0592509	-0.0204875	0.00789233	-0.0489793	-0.0250913	0.0467783	0.0739758	0.0330275	0.0564739	-0.0159734	0.0119991	0.0206537	-0.0522285	0.0431868	-0.0120828	0.0275955	-0.0102855	-0.00213695	-0.0391473	-0.091589	-0.127195	0.131113	0.0946145	-0.157054
	92	0.0824385	-0.0784853	0.102596	-0.0389041	0.0893297	-0.0970575	-0.0229831	-0.0387673	-0.0210315	-0.0639851	0.00319954	0.0175434	0.0835844	0.0863071	0.00853828	-0.0798285	-0.0482252	0.00345186	0.0052844	0.0802278	0.0239071	-0.0311301	-0.0054367	0.0368401	0.0592509	-0.0204875	0.00789233	-0.0489793	-0.0250913	0.0467783	0.0739758	0.0330275	0.0564739	-0.0159734	0.0119991	0.0206537	-0.0522285	0.0431868	-0.0120828	0.0275955	-0.0102855	-0.00213695	-0.0391473	-0.091589	-0.127195	0.131113	0.0946145	-0.157054
	93	0.0824385	-0.0784853	0.102596	-0.0389041	0.0893297	-0.0970575	-0.0229831	-0.0387673	-0.0210315	-0.0639851	0.00319954	0.0175434	0.0835844	0.0863071	0.00853828	-0.0798285	-0.0482252	0.00345186	0.0052844	0.0802278	0.0239071	-0.0311301	-0.0054367	0.0368401	0.0592509	-0.0204875	0.00789233	-0.0489793	-0.0250913	0.0467783	0.0739758	0.0330275	0.0564739	-0.0159734	0.0119991	0.0206537	-0.0522285	0.0431868	-0.0120828	0.0275955	-0.0102855	-0.00213695	-0.0391473	-0.091589	-0.127195	0.131113	0.0946145	-0.157054
	94	0.0824385	-0.0784853	0.102596	-0.0389041	0.0893297	-0.0970575	-0.0229831	-0.0387673	-0.0210315	-0.0639851	0.00319954	0.0175434	0.0835844	0.0863071	0.00853828	-0.0798285	-0.0482252	0.00345186	0.0052844	0.0802278	0.0239071	-0.0311301	-0.0054367	0.0368401	0.0592509	-0.0204875	0.00789233	-0.0489793	-0.0250913	0.0467783	0.0739758	0.0330275	0.0564739	-0.0159734	0.0119991	0.0206537	-0.0522285	0.0431868	-0.0120828	0.0275955	-0.0102855	-0.00213695	-0.0391473	-0.091589	-0.127195	0.131113	0.0946145	-0.157054
	95	0.0824385	-0.0784853	0.102596	-0.0389041	0.0893297	-0.0970575	-0.0229831	-0.0387673	-0.0210315	-0.0639851	0.00319954	0.0175434	0.0835844	0.0863071	0.00853828	-0.0798285	-0.0482252	0.00345186	0.0052844	0.0802278	0.0239071	-0.0311301	-0.0054367	0.0368401	0.0592509	-0.0204875	0.00789233	-0.0489793	-0.0250913	0.0467783	0.0739758	0.0330275	0.0564739	-0.0159734	0.0119991	0.0206537	-0.0522285	0.0431868	-0.0120828	0.0275955	-0.0102855	-0.00213695	-0.0391473	-0.091589	-0.127195	0.131113	0.0946145	-0.157054
	96	0.252956	0.0980345	0.272059	0.133515	0.265929	0.0768315	0.152715	-1.3744	0.153343	-0.0639851	0.00319954	0.0175434	0.0835844	0.0863071	0.00853828	-0.0798285	-0.0482252	0.00345186	0.0052844	0.0802278	0.0239071	-0.0311301	-0.0054367	0.0368401	0.0592509	-0.0204875	0.00789233	-0.0489793	-0.0250913	0.0467783	0.0739758	0.0330275	0.0564739	-0.0159734	0.0119991	0.0206537	-0.0522285	0.0431868	-0.0120828	0.0275955	-0.0102855	-0.00213695	-0.0391473	-0.091589	-0.127195	0.131113	0.0946145	-0.157054
	97	0.0824385	-0.0784853	0.102596	-0.0389041	0.0893297	-0.0970575	-0.0229831	-0.0387673	-0.0210315	-0.0639851	0.00319954	0.0175434	0.0835844	0.0863071	0.00853828	-0.0798285	-0.0482252	0.00345186	0.0052844	0.0802278	0.0239071	-0.0311301	-0.0054367	0.0368401	0.0592509	-0.0204875	0.00789233	-0.0489793	-0.0250913	0.0467783	0.0739758	0.0330275	0.0564739	-0.0159734	0.0119991	0.0206537	-0.0522285	0.0431868	-0.0120828	0.0275955	-0.0102855	-0.00213695	-0.0391473	-0.091589	-0.127195	0.131113	0.0946145	-0.157054
	98	0.0824385	-0.0784853	0.102596	-0.0389041	0.0893297	-0.0970575	-0.0229831	-0.0387673	-0.0210315	0.161627	-1.07145	0.298777	0.276506	0.316984	0.1362	-0.490897	0.787812	-0.448854	-0.43592	0.974227	-0.413194	-0.559485	-0.563332	0.749585	0.730911	-0.54957	-0.529091	0.697295	0.684574	-0.485849	-0.477829	0.681042	0.665921	-0.534354	-0.512759	0.604237	-0.657827	0.647968	-0.594573	-0.714747	-0.561108	0.585025	0.720941	-0.797145	-0.64747	0.645682	0.761538	-0.880172
	99	-0.246092	1.04534	-0.223903	-0.371098	-0.250918	-0.432084	-0.361495	1.14141	-0.356993	-0.028713	-0.01263	0.107804	0.0952025	0.131975	-0.0480497	0.10335	-0.0596254	0.0113058	-0.067216	0.10045	-0.0782219	1.03647	0.565203	-0.13929	-0.598606	-0.208886	-0.651524	-0.231078	-0.698037	-0.142882	-0.603642	-0.147774	-0.614403	-0.200561	-0.632405	-0.676271	0.591178	-0.657438	0.740533	0.140945	0.454764	-0.977509	-0.69163	0.123227	0.425886	0.388688	0.644062	0.169114
	100	0.0824385	-0.0784853	0.102596	-0.0389041	0.0893297	-0.0970575	-0.0229831	-0.0387673	-0.0210315	-0.0639851	0.00319954	0.0175434	0.0835844	0.0863071	0.00853828	-0.0798285	-0.0482252	0.00345186	0.0052844	0.0802278	0.0239071	-0.0311301	-0.0054367	0.0368401	0.0592509	-0.0204875	0.00789233	-0.0489793	-0.0250913	0.0467783	0.0739758	0.0330275	0.0564739	-0.0159734	0.0119991	0.0206537	-0.0522285	0.0431868	-0.0120828	0.0275955	-0.0102855	-0.00213695	-0.0391473	-0.091589	-0.127195	0.131113	0.0946145	-0.157054
	101	0.0824385	-0.0784853	0.102596	-0.0389041	0.0893297	-0.0970575	-0.0229831	-0.0387673	-0.0210315	-0.0639851	0.00319954	0.0175434	0.0835844	0.0863071	0.00853828	-0.0798285	-0.0482252	0.00345186	0.0052844	0.0802278	0.0239071	-0.0311301	-0.0054367	0.0368401	0.0592509	-0.0204875	0.00789233	-0.0489793	-0.0250913	0.0467783	0.0739758	0.0330275	0.0564739	-0.0159734	0.0119991	0.0206537	-0.0522285	0.0431868	-0.0120828	0.0275955	-0.0102855	-0.00213695	-0.0391473	-0.091589	-0.127195	0.131113	0.0946145	-0.157054
	102	-0.317934	0.783947	-0.621623	0.65705	-0.71764	0.675437	-0.486786	0.668836	-0.557559	0.0700859	0.187392	0.0971887	0.23327	0.20524	0.229051	0.537714	-0.454805	0.876645	-0.279263	-0.402943	-0.197388	-0.511543	-0.08112	0.730876	1.19082	-0.58282	-0.243806	0.659204	1.10983	-0.558013	-0.169098	-0.326656	0.130181	0.632558	0.958928	-0.449587	0.515562	-0.465752	0.400283	0.435414	0.111702	-0.0322733	-0.302163	0.0818536	-0.239617	0.186591	-0.0201513	-0.191304
	103	-0.246347	-0.418844	-0.224156	-0.371356	-0.251182	1.08684	-0.361758	1.14115	-0.357254	-0.028713	-0.01263	0.107804	0.0952025	0.131975	-0.0480497	0.10335	-0.0596254	0.0113058	-0.067216	0.10045	-0.0782219	0.650519	0.237669	-0.500601	-0.913117	-0.595365	-0.966781	-0.604635	-1.01976	0.794186	0.398536	-0.518669	-0.935138	0.764961	0.403699	-0.993023	0.282521	0.25369	0.443654	-0.176314	0.131383	0.0129313	0.287853	-0.17831	0.120439	0.103374	0.341569	-0.139929
	104	0.0824385	-0.0784853	0.102596	-0.0389041	0.0893297	-0.0970575	-0.0229831	-0.0387673	-0.0210315	-0.410555	-0.341364	-0.330179	-0.246532	-0.250556	0.847048	0.90407	-0.477606	0.892353	-0.424263	-0.362499	-0.401646	-0.385784	-0.436107	-0.295175	-0.354296	-0.375629	-0.406635	0.865419	0.809542	-0.310743	-0.351993	0.847969	0.790505	-0.363932	-0.393091	0.920988	-0.34917	-0.263159	-0.297694	0.425688	0.705965	0.584053	0.84211	0.39386	0.663155	-0.537405	-0.303129	0.446484
	105	0.0824385	-0.0784853	0.102596	-0.0389041	0.0893297	-0.0970575	-0.0229831	-0.0387673	-0.0210315	-0.0639851	0.00319954	0.0175434	0.0835844	0.0863071	0.00853828	-0.0798285	-0.0482252	0.00345186	0.0052844	0.0802278	0.0239071	-0.0311301	-0.0054367	0.0368401	0.0592509	-0.0204875	0.00789233	-0.0489793	-0.0250913	0.0467783	0.0739758	0.0330275	0.0564739	-0.0159734	0.0119991	0.0206537	-0.0522285	0.0431868	-0.0120828	0.0275955	-0.0102855	-0.00213695	-0.0391473	-0.091589	-0.127195	0.131113	0.0946145	-0.157054
	106	0.0824385	-0.0784853	0.102596	-0.0389041	0.0893297	-0.0970575	-0.0229831	-0.0387673	-0.0210315	-0.0639851	0.00319954	0.0175434	0.0835844	0.0863071	0.00853828	-0.0798285	-0.0482252	0.00345186	0.0052844	0.0802278	0.0239071	-0.0311301	-0.0054367	0.0368401	0.0592509	-0.0204875	0.00789233	-0.0489793	-0.0250913	0.0467783	0.0739758	0.0330275	0.0564739	-0.0159734	0.0119991	0.0206537	-0.0522285	0.0431868	-0.0120828	0.0275955	-0.0102855	-0.00213695	-0.0391473	-0.091589	-0.127195	0.131113	0.0946145	-0.157054
	107	0.0824385	-0.0784853	0.102596	-0.0389041	0.0893297	-0.0970575	-0.0229831	-0.0387673	-0.0210315	-0.0639851	0.00319954	0.0175434	0.0835844	0.0863071	0.00853828	-0.0798285	-0.0482252	0.00345186	0.0052844	0.0802278	0.0239071	-0.0311301	-0.0054367	0.0368401	0.0592509	-0.0204875	0.00789233	-0.0489793	-0.0250913	0.0467783	0.0739758	0.0330275	0.0564739	-0.0159734	0.0119991	0.0206537	-0.0522285	0.0431868	-0.0120828	0.0275955	-0.0102855	-0.00213695	-0.0391473	-0.091589	-0.127195	0.131113	0.0946145	-0.157054
	108	0.0824385	-0.0784853	0.102596	-0.0389041	0.0893297	-0.0970575	-0.0229831	-0.0387673	-0.0210315	-0.0639851	0.00319954	0.0175434	0.0835844	0.0863071	0.00853828	-0.0798285	-0.0482252	0.00345186	0.0052844	0.0802278	0.0239071	-0.0311301	-0.0054367	0.0368401	0.0592509	-0.0204875	0.00789233	-0.0489793	-0.0250913	0.0467783	0.0739758	0.0330275	0.0564739	-0.0159734	0.0119991	0.0206537	-0.0522285	0.0431868	-0.0120828	0.0275955	-0.0102855	-0.00213695	-0.0391473	-0.091589	-0.127195	0.131113	0.0946145	-0.157054
	109	-0.572187	0.707766	-0.547981	0.875523	-0.588643	0.754561	-0.697497	0.820569	-0.690464	-0.233328	-0.165163	-0.152363	-0.077719	-0.0782931	-0.155387	0.919884	-0.460639	-0.419503	-0.40729	-0.345005	0.790024	0.320916	0.505193	0.398209	0.551143	0.372672	0.588808	0.33401	0.500683	-0.864219	-0.662997	0.320346	0.482596	-0.902603	-0.688851	0.0206537	-0.0522285	0.0431868	-0.0120828	-0.264135	-0.745945	1.01252	0.542642	-0.368863	-0.822056	-0.131244	-0.593526	-0.44123
	110	0.0824385	-0.0784853	0.102596	-0.0389041	0.0893297	-0.0970575	-0.0229831	-0.0387673	-0.0210315	-0.028713	-0.01263	0.107804	0.0952025	0.131975	-0.0480497	-0.880549	0.369755	-0.877595	0.362332	0.543177	0.347331	0.463323	0.612368	-0.675847	-0.553316	0.515275	0.691966	-0.78582	-0.651708	0.605476	0.769144	-0.698563	-0.568217	0.581299	0.756142	-0.314602	0.943606	-0.293848	-0.326306	-0.559992	-0.640129	-0.559583	-0.64671	0.541921	0.46987	-0.39731	-0.494545	0.59823
	111	-0.572187	0.707766	-0.547981	0.875523	-0.588643	0.754561	-0.697497	0.820569	-0.690464	-0.0639851	0.00319954	0.0175434	0.0835844	0.0863071	0.00853828	0.301922	-0.915716	0.423499	0.415023	0.502537	-0.74502	0.463323	0.928788	-0.675847	-0.249477	0.515275	0.996525	-0.78582	-0.340901	0.605476	1.08211	-0.698563	-0.258365	0.581299	1.05377	-0.676271	0.591178	-0.657438	0.740533	0.0275955	-0.327721	-0.00213695	-0.345354	-0.091589	-0.427026	0.131113	-0.202317	-0.157054
	112	0.0824385	-0.0784853	0.102596	-0.0389041	0.0893297	-0.0970575	-0.0229831	-0.0387673	-0.0210315	0.32327	0.337316	0.460958	0.430475	-0.807214	-0.881318	-0.867046	0.384243	0.466519	0.376825	-0.790626	0.361689	-0.559485	-0.49083	0.749585	0.80053	-0.54957	-0.459307	0.697295	0.75579	-0.485849	-0.406119	0.681042	0.736918	-0.534354	-0.444564	0.604237	-0.657827	0.647968	-0.594573	-0.271123	-0.489525	-0.285532	-0.501434	0.816474	0.612122	-0.137528	-0.353669	0.879618
	113	-1.20883	-0.0447967	-1.34385	-0.00599816	0.123033	-0.063871	1.40021	-0.00674906	1.42955	0.146044	0.161115	0.283142	0.261663	-0.979477	0.121116	-0.469481	-0.466281	-0.42529	0.803536	-0.350822	0.784432	-0.600139	-0.417396	-1.70322	-1.5437	0.707814	0.909468	-0.59972	-0.429744	0.799305	0.99265	0.641974	0.808828	0.769943	0.968693	-0.269684	0.987376	0.980868	-1.69003	0.604565	0.724439	-0.537672	-0.431495	0.563872	0.680604	-0.37654	-0.285849	0.620728
	114	-0.246092	1.04534	-0.223903	-0.371098	-0.250918	-0.432084	-0.361495	1.14141	-0.356993	-0.028713	-0.01263	0.107804	0.0952025	0.131975	-0.0480497	0.10335	-0.0596254	0.0113058	-0.067216	0.10045	-0.0782219	1.03647	0.565203	-0.13929	-0.598606	-0.208886	-0.651524	-0.231078	-0.698037	-0.142882	-0.603642	-0.147774	-0.614403	-0.200561	-0.632405	-0.676271	0.591178	-0.657438	0.740533	0.140945	0.454764	-0.977509	-0.69163	0.123227	0.425886	0.388688	0.644062	0.169114
	115	0.0824385	-0.0784853	0.102596	-0.0389041	0.0893297	-0.0970575	-0.0229831	-0.0387673	-0.0210315	-0.0639851	0.00319954	0.0175434	0.0835844	0.0863071	0.00853828	-0.0798285	-0.0482252	0.00345186	0.0052844	0.0802278	0.0239071	-0.0311301	-0.0054367	0.0368401	0.0592509	-0.0204875	0.00789233	-0.0489793	-0.0250913	0.0467783	0.0739758	0.0330275	0.0564739	-0.0159734	0.0119991	0.0206537	-0.0522285	0.0431868	-0.0120828	0.0275955	-0.0102855	-0.00213695	-0.0391473	-0.091589	-0.127195	0.131113	0.0946145	-0.157054
	116	0.0824385	-0.0784853	0.102596	-0.0389041	0.0893297	-0.0970575	-0.0229831	-0.0387673	-0.0210315	-0.0639851	0.00319954	0.0175434	0.0835844	0.0863071	0.00853828	-0.0798285	-0.0482252	0.00345186	0.0052844	0.0802278	0.0239071	-0.0311301	-0.0054367	0.0368401	0.0592509	-0.0204875	0.00789233	-0.0489793	-0.0250913	0.0467783	0.0739758	0.0330275	0.0564739	-0.0159734	0.0119991	0.0206537	-0.0522285	0.0431868	-0.0120828	0.0275955	-0.0102855	-0.00213695	-0.0391473	-0.091589	-0.127195	0.131113	0.0946145	-0.157054
	117	-0.246347	-0.418844	-0.224156	-0.371356	-0.251182	1.08684	-0.361758	1.14115	-0.357254	-0.028713	-0.01263	0.107804	0.0952025	0.131975	-0.0480497	0.10335	-0.0596254	0.0113058	-0.067216	0.10045	-0.0782219	0.650519	0.237669	-0.500601	-0.913117	-0.595365	-0.966781	-0.604635	-1.01976	0.794186	0.398536	-0.518669	-0.935138	0.764961	0.403699	-0.993023	0.282521	0.25369	0.443654	-0.176314	0.131383	0.0129313	0.287853	-0.17831	0.120439	0.103374	0.341569	-0.139929
	118	0.0824385	-0.0784853	0.102596	-0.0389041	0.0893297	-0.0970575	-0.0229831	-0.0387673	-0.0210315	-0.410555	-0.341364	-0.330179	-0.246532	-0.250556	0.847048	0.90407	-0.477606	0.892353	-0.424263	-0.362499	-0.401646	-0.385784	-0.436107	-0.295175	-0.354296	-0.375629	-0.406635	0.865419	0.809542	-0.310743	-0.351993	0.847969	0.790505	-0.363932	-0.393091	0.920988	-0.34917	-0.263159	-0.297694	0.425688	0.705965	0.584053	0.84211	0.39386	0.663155	-0.537405	-0.303129	0.446484
	119	1.10051	-0.394989	-0.201255	-0.348055	-0.227317	1.11034	-0.338014	-0.339579	-0.333689	-0.608022	0.710374	-0.528303	0.787891	-0.442493	-0.518093	-0.469481	-0.466281	-0.42529	0.803536	-0.350822	0.784432	-0.0311301	0.054534	0.0368401	0.116837	-0.0204875	0.0656151	-0.0489793	0.0338157	0.0467783	0.133292	0.0330275	0.1152	-0.0159734	0.0684078	0.0206537	-0.0522285	0.0431868	-0.0120828	0.0275955	0.0489248	-0.00213695	0.0179685	-0.091589	-0.0712685	0.131113	0.15	-0.157054
	120	0.0824385	-0.0784853	0.102596	-0.0389041	0.0893297	-0.0970575	-0.0229831	-0.0387673	-0.0210315	-0.0639851	0.00319954	0.0175434	0.0835844	0.0863071	0.00853828	-0.0798285	-0.0482252	0.00345186	0.0052844	0.0802278	0.0239071	-0.0311301	-0.0054367	0.0368401	0.0592509	-0.0204875	0.00789233	-0.0489793	-0.0250913	0.0467783	0.0739758	0.0330275	0.0564739	-0.0159734	0.0119991	0.0206537	-0.0522285	0.0431868	-0.0120828	0.0275955	-0.0102855	-0.00213695	-0.0391473	-0.091589	-0.127195	0.131113	0.0946145	-0.157054
	121	-0.622386	0.562289	0.717753	0.586983	-0.836792	0.534167	-0.774855	0.570236	-0.805348	0.654809	-0.53023	0.738728	-0.454262	-0.496345	0.704335	-1.06373	0.381156	-0.885449	0.434832	0.522954	0.44946	0.512953	0.248946	0.546192	0.303519	0.524344	0.25274	-0.78003	-1.03289	0.595261	0.325581	-0.599873	-0.850186	-0.826346	-1.09291	0.355909	-1.04806	0.380222	0.302141	0.0275955	0.240872	-0.00213695	0.203126	-0.091589	0.110034	0.131113	0.329549	-0.157054
	122	0.42916	-1.08997	0.610335	-1.02689	0.644576	0.425722	0.359906	0.503306	-1.02022	-0.028713	-0.01263	0.107804	0.0952025	0.131975	-0.0480497	0.10335	-0.0596254	0.0113058	-0.067216	0.10045	-0.0782219	0.681813	0.563764	-0.471305	-0.599988	-0.564028	-0.65291	0.68332	0.558215	-0.500404	-0.605065	0.667167	0.539951	-0.548519	-0.633759	0.604237	-0.657827	0.647968	-0.594573	0.272586	0.453343	0.438805	0.598424	0.248345	0.424544	0.507074	0.642732	-1.03031
	123	-1.0939	0.0741796	0.249157	0.110214	0.242063	0.0533321	0.128971	0.106328	0.129778	0.692551	-0.543604	0.831467	-0.440292	0.833038	-0.523853	-0.469481	-0.466281	-0.42529	0.803536	-0.350822	0.784432	-1.0894	-1.18582	0.221697	0.131605	1.47534	1.37851	0.142143	0.0489218	-1.0803	-1.17763	0.222788	0.130259	0.177761	0.0828731	0.0206537	-0.0522285	0.0431868	-0.0120828	0.874586	1.20557	-0.281501	0.0326153	0.820513	1.13505	-1.31587	-1.01796	-0.443898
	124	-0.0655703	-0.231704	-0.0444977	-0.188563	-0.0639579	-0.247993	-0.175489	-0.184389	1.24492	-0.0639851	0.00319954	0.0175434	0.0835844	0.0863071	0.00853828	-0.0796776	-1.32513	0.00361788	0.00544635	0.0803947	1.19892	-0.200697	-0.30364	-0.121903	-0.227095	-0.190288	-0.279133	-0.213102	-0.318005	-0.12416	-0.220972	1.02584	0.920223	-0.182339	-0.268492	-0.341016	-0.404656	-0.320402	1.05476	0.565924	0.836753	-0.57433	-0.323154	0.527146	0.786689	-0.41129	-0.18079	0.583088
	125	-0.274543	0.922376	-0.415339	0.938705	-0.476542	0.888888	-0.416443	-0.590935	-0.449637	-0.2686	-0.149334	-0.242624	-0.0893372	-0.123961	-0.0987988	-0.263007	-0.036825	-0.00440208	0.0777848	0.0600055	0.126036	-0.570371	-0.401987	-0.499775	-0.323097	0.696993	0.834873	-0.613154	-0.438809	0.769066	0.923782	-0.434186	-0.257936	0.686995	0.820152	0.133996	-0.0900363	0.13903	-0.182208	-0.217395	-0.303453	-0.443078	-0.512288	-0.431523	-0.517926	-0.244849	-0.294053	0.7162
	126	-0.572187	0.707766	-0.547981	0.875523	-0.588643	0.754561	-0.697497	0.820569	-0.690464	-0.0639851	0.00319954	0.0175434	0.0835844	0.0863071	0.00853828	0.301922	-0.915716	0.423499	0.415023	0.502537	-0.74502	0.463323	0.928788	-0.675847	-0.249477	0.515275	0.996525	-0.78582	-0.340901	0.605476	1.08211	-0.698563	-0.258365	0.581299	1.05377	-0.676271	0.591178	-0.657438	0.740533	0.0275955	-0.327721	-0.00213695	-0.345354	-0.091589	-0.427026	0.131113	-0.202317	-0.157054
	127	0.0824385	-0.0784853	0.102596	-0.0389041	0.0893297	-0.0970575	-0.0229831	-0.0387673	-0.0210315	0.32327	0.337316	0.460958	0.430475	-0.807214	-0.881318	-0.867046	0.384243	0.466519	0.376825	-0.790626	0.361689	-0.559485	-0.49083	0.749585	0.80053	-0.54957	-0.459307	0.697295	0.75579	-0.485849	-0.406119	0.681042	0.736918	-0.534354	-0.444564	0.604237	-0.657827	0.647968	-0.594573	-0.271123	-0.489525	-0.285532	-0.501434	0.816474	0.612122	-0.137528	-0.353669	0.879618
	128	0.0824385	-0.0784853	0.102596	-0.0389041	0.0893297	-0.0970575	-0.0229831	-0.0387673	-0.0210315	-0.0639851	0.00319954	0.0175434	0.0835844	0.0863071	0.00853828	-0.0798285	-0.0482252	0.00345186	0.0052844	0.0802278	0.0239071	-0.0311301	-0.0054367	0.0368401	0.0592509	-0.0204875	0.00789233	-0.0489793	-0.0250913	0.0467783	0.0739758	0.0330275	0.0564739	-0.0159734	0.0119991	0.0206537	-0.0522285	0.0431868	-0.0120828	0.0275955	-0.0102855	-0.00213695	-0.0391473	-0.091589	-0.127195	0.131113	0.0946145	-0.157054
	129	0.0824385	-0.0784853	0.102596	-0.0389041	0.0893297	-0.0970575	-0.0229831	-0.0387673	-0.0210315	-0.410555	-0.341364	-0.330179	-0.246532	-0.250556	0.847048	0.90407	-0.477606	0.892353	-0.424263	-0.362499	-0.401646	-0.385784	-0.436107	-0.295175	-0.354296	-0.375629	-0.406635	0.865419	0.809542	-0.310743	-0.351993	0.847969	0.790505	-0.363932	-0.393091	0.920988	-0.34917	-0.263159	-0.297694	0.425688	0.705965	0.584053	0.84211	0.39386	0.663155	-0.537405	-0.303129	0.446484
	130	-1.0939	0.0741796	0.249157	0.110214	0.242063	0.0533321	0.128971	0.106328	0.129778	0.692551	-0.543604	0.831467	-0.440292	0.833038	-0.523853	-0.469481	-0.466281	-0.42529	0.803536	-0.350822	0.784432	-1.0894	-1.18582	0.221697	0.131605	1.47534	1.37851	0.142143	0.0489218	-1.0803	-1.17763	0.222788	0.130259	0.177761	0.0828731	0.0206537	-0.0522285	0.0431868	-0.0120828	0.874586	1.20557	-0.281501	0.0326153	0.820513	1.13505	-1.31587	-1.01796	-0.443898
	131	0.0824385	-0.0784853	0.102596	-0.0389041	0.0893297	-0.0970575	-0.0229831	-0.0387673	-0.0210315	-0.0639851	0.00319954	0.0175434	0.0835844	0.0863071	0.00853828	-0.0798285	-0.0482252	0.00345186	0.0052844	0.0802278	0.0239071	-0.0311301	-0.0054367	0.0368401	0.0592509	-0.0204875	0.00789233	-0.0489793	-0.0250913	0.0467783	0.0739758	0.0330275	0.0564739	-0.0159734	0.0119991	0.0206537	-0.0522285	0.0431868	-0.0120828	0.0275955	-0.0102855	-0.00213695	-0.0391473	-0.091589	-0.127195	0.131113	0.0946145	-0.157054
	132	-0.93563	0.238019	0.406446	0.270247	0.405976	-1.30446	0.292048	0.262044	0.291626	0.867308	-0.369859	1.00681	-0.273832	-0.278414	-0.354687	0.890567	-0.492093	-0.451761	-0.438756	0.971304	-0.416004	0.463323	0.602078	-0.675847	-0.563197	0.515275	0.682062	-0.78582	-0.661816	0.605476	0.758967	-0.698563	-0.578293	0.581299	0.746463	0.0206537	-0.0522285	0.0431868	-0.0120828	-0.589581	-0.650289	0.703771	0.634915	-0.678181	-0.731705	0.758246	0.678117	-0.758247
	133	0.209565	-0.0403951	0.0657744	-0.148141	0.0248314	-0.136619	0.0823728	-0.114634	0.0454209	-0.169801	0.0506883	-0.25324	0.04873	-0.0506961	0.178302	-0.629363	-0.0140245	-0.02011	0.222785	0.0195609	0.330294	0.00277187	0.215713	0.0367828	0.270043	-0.0271678	0.131327	-0.0584124	0.167935	0.0207075	0.208603	0.116604	0.346943	-0.0948659	0.0569801	0.133996	-0.0900363	0.13903	-0.182208	-1.64434	-1.9765	-0.922438	-1.21542	0.382033	0.0581209	-0.657229	-0.905743	0.222352
	134	0.757946	-0.749608	0.937087	-0.694435	0.985088	-0.758179	0.698681	-0.676615	-0.683998	-0.615906	0.702536	-0.536213	0.780382	-0.450156	0.648266	0.530081	0.398213	-0.848411	0.3908	-0.776222	0.375535	-0.559485	-0.548179	0.749585	0.745461	-0.54957	-0.514506	0.697295	0.699458	-0.485849	-0.462842	0.681042	0.680759	-0.534354	-0.498506	0.920988	-0.34917	-0.263159	-0.297694	0.729731	0.595314	-0.418926	-0.556053	0.682836	0.55864	-0.263977	-0.406633	0.742652
	135	0.0824385	-0.0784853	0.102596	-0.0389041	0.0893297	-0.0970575	-0.0229831	-0.0387673	-0.0210315	-0.0639851	0.00319954	0.0175434	0.0835844	0.0863071	0.00853828	-0.0798285	-0.0482252	0.00345186	0.0052844	0.0802278	0.0239071	-0.0311301	-0.0054367	0.0368401	0.0592509	-0.0204875	0.00789233	-0.0489793	-0.0250913	0.0467783	0.0739758	0.0330275	0.0564739	-0.0159734	0.0119991	0.0206537	-0.0522285	0.0431868	-0.0120828	0.0275955	-0.0102855	-0.00213695	-0.0391473	-0.091589	-0.127195	0.131113	0.0946145	-0.157054
	136	0.0824385	-0.0784853	0.102596	-0.0389041	0.0893297	-0.0970575	-0.0229831	-0.0387673	-0.0210315	-0.241212	-0.173001	-0.160273	-0.0852283	-0.0859558	1.01097	0.90407	-0.477606	0.892353	-0.424263	-0.362499	-0.401646	-0.385784	-0.436107	-0.295175	-0.354296	-0.375629	-0.406635	0.865419	0.809542	-0.310743	-0.351993	0.847969	0.790505	-0.363932	-0.393091	0.920988	-0.34917	-0.263159	-0.297694	0.425688	0.705965	0.584053	0.84211	0.39386	0.663155	-0.537405	-0.303129	0.446484
	137	0.0824385	-0.0784853	0.102596	-0.0389041	0.0893297	-0.0970575	-0.0229831	-0.0387673	-0.0210315	-0.0639851	0.00319954	0.0175434	0.0835844	0.0863071	0.00853828	-0.0798285	-0.0482252	0.00345186	0.0052844	0.0802278	0.0239071	-0.0311301	-0.0054367	0.0368401	0.0592509	-0.0204875	0.00789233	-0.0489793	-0.0250913	0.0467783	0.0739758	0.0330275	0.0564739	-0.0159734	0.0119991	0.0206537	-0.0522285	0.0431868	-0.0120828	0.0275955	-0.0102855	-0.00213695	-0.0391473	-0.091589	-0.127195	0.131113	0.0946145	-0.157054
	138	0.0824385	-0.0784853	0.102596	-0.0389041	0.0893297	-0.0970575	-0.0229831	-0.0387673	-0.0210315	-0.0639851	0.00319954	0.0175434	0.0835844	0.0863071	0.00853828	-0.0798285	-0.0482252	0.00345186	0.0052844	0.0802278	0.0239071	-0.0311301	-0.0054367	0.0368401	0.0592509	-0.0204875	0.00789233	-0.0489793	-0.0250913	0.0467783	0.0739758	0.0330275	0.0564739	-0.0159734	0.0119991	0.0206537	-0.0522285	0.0431868	-0.0120828	0.0275955	-0.0102855	-0.00213695	-0.0391473	-0.091589	-0.127195	0.131113	0.0946145	-0.157054
	139	0.0824385	-0.0784853	0.102596	-0.0389041	0.0893297	-0.0970575	-0.0229831	-0.0387673	-0.0210315	0.32327	0.337316	0.460958	0.430475	-0.807214	-0.881318	-0.867046	0.384243	0.466519	0.376825	-0.790626	0.361689	-0.559485	-0.49083	0.749585	0.80053	-0.54957	-0.459307	0.697295	0.75579	-0.485849	-0.406119	0.681042	0.736918	-0.534354	-0.444564	0.604237	-0.657827	0.647968	-0.594573	-0.271123	-0.489525	-0.285532	-0.501434	0.816474	0.612122	-0.137528	-0.353669	0.879618
	140	0.0824385	-0.0784853	0.102596	-0.0389041	0.0893297	-0.0970575	-0.0229831	-0.0387673	-0.0210315	-0.0639851	0.00319954	0.0175434	0.0835844	0.0863071	0.00853828	-0.0798285	-0.0482252	0.00345186	0.0052844	0.0802278	0.0239071	-0.0311301	-0.0054367	0.0368401	0.0592509	-0.0204875	0.00789233	-0.0489793	-0.0250913	0.0467783	0.0739758	0.0330275	0.0564739	-0.0159734	0.0119991	0.0206537	-0.0522285	0.0431868	-0.0120828	0.0275955	-0.0102855	-0.00213695	-0.0391473	-0.091589	-0.127195	0.131113	0.0946145	-0.157054
	141	0.0824385	-0.0784853	0.102596	-0.0389041	0.0893297	-0.0970575	-0.0229831	-0.0387673	-0.0210315	-0.410555	-0.341364	-0.330179	-0.246532	-0.250556	0.847048	0.90407	-0.477606	0.892353	-0.424263	-0.362499	-0.401646	-0.385784	-0.436107	-0.295175	-0.354296	-0.375629	-0.406635	0.865419	0.809542	-0.310743	-0.351993	0.847969	0.790505	-0.363932	-0.393091	0.920988	-0.34917	-0.263159	-0.297694	0.425688	0.705965	0.584053	0.84211	0.39386	0.663155	-0.537405	-0.303129	0.446484
	142	-0.622386	0.562289	0.717753	0.586983	-0.836792	0.534167	-0.774855	0.570236	-0.805348	0.654809	-0.53023	0.738728	-0.454262	-0.496345	0.704335	-1.06373	0.381156	-0.885449	0.434832	0.522954	0.44946	0.512953	0.248946	0.546192	0.303519	0.524344	0.25274	-0.78003	-1.03289	0.595261	0.325581	-0.599873	-0.850186	-0.826346	-1.09291	0.355909	-1.04806	0.380222	0.302141	0.0275955	0.240872	-0.00213695	0.203126	-0.091589	0.110034	0.131113	0.329549	-0.157054
	143	0.0824385	-0.0784853	0.102596	-0.0389041	0.0893297	-0.0970575	-0.0229831	-0.0387673	-0.0210315	0.32327	0.337316	0.460958	0.430475	-0.807214	-0.881318	-0.867046	0.384243	0.466519	0.376825	-0.790626	0.361689	-0.559485	-0.49083	0.749585	0.80053	-0.54957	-0.459307	0.697295	0.75579	-0.485849	-0.406119	0.681042	0.736918	-0.534354	-0.444564	0.604237	-0.657827	0.647968	-0.594573	-0.271123	-0.489525	-0.285532	-0.501434	0.816474	0.612122	-0.137528	-0.353669	0.879618
	144	0.0824385	-0.0784853	0.102596	-0.0389041	0.0893297	-0.0970575	-0.0229831	-0.0387673	-0.0210315	-0.0639851	0.00319954	0.0175434	0.0835844	0.0863071	0.00853828	-0.0798285	-0.0482252	0.00345186	0.0052844	0.0802278	0.0239071	-0.0311301	-0.0054367	0.0368401	0.0592509	-0.0204875	0.00789233	-0.0489793	-0.0250913	0.0467783	0.0739758	0.0330275	0.0564739	-0.0159734	0.0119991	0.0206537	-0.0522285	0.0431868	-0.0120828	0.0275955	-0.0102855	-0.00213695	-0.0391473	-0.091589	-0.127195	0.131113	0.0946145	-0.157054
	145	0.0824385	-0.0784853	0.102596	-0.0389041	0.0893297	-0.0970575	-0.0229831	-0.0387673	-0.0210315	-0.410555	-0.341364	-0.330179	-0.246532	-0.250556	0.847048	0.90407	-0.477606	0.892353	-0.424263	-0.362499	-0.401646	-0.385784	-0.436107	-0.295175	-0.354296	-0.375629	-0.406635	0.865419	0.809542	-0.310743	-0.351993	0.847969	0.790505	-0.363932	-0.393091	0.920988	-0.34917	-0.263159	-0.297694	0.425688	0.705965	0.584053	0.84211	0.39386	0.663155	-0.537405	-0.303129	0.446484
	146	0.0824385	-0.0784853	0.102596	-0.0389041	0.0893297	-0.0970575	-0.0229831	-0.0387673	-0.0210315	-0.0639851	0.00319954	0.0175434	0.0835844	0.0863071	0.00853828	-0.0798285	-0.0482252	0.00345186	0.0052844	0.0802278	0.0239071	-0.0311301	-0.0054367	0.0368401	0.0592509	-0.0204875	0.00789233	-0.0489793	-0.0250913	0.0467783	0.0739758	0.0330275	0.0564739	-0.0159734	0.0119991	0.0206537	-0.0522285	0.0431868	-0.0120828	0.0275955	-0.0102855	-0.00213695	-0.0391473	-0.091589	-0.127195	0.131113	0.0946145	-0.157054
	147	0.482411	0.429077	-0.815528	0.603308	-0.867458	0.480025	0.414774	-0.947707	0.451537	0.904635	-0.332747	-0.321483	-1.46079	1.03918	-0.318554	1.50034	0.162126	0.219179	-1.00075	0.297117	-0.942472	0.00277187	-0.419634	0.0367828	-0.340043	-0.0271678	-0.480205	-0.0584124	-0.456143	0.0207075	-0.419808	0.116604	-0.275217	-0.0948659	-0.54063	0.0206537	-0.0522285	0.0431868	-0.0120828	-0.536718	-0.320876	0.545404	0.762331	-0.735022	-0.534383	-1.71418	-1.49252	0.405146
	148	0.0824385	-0.0784853	0.102596	-0.0389041	0.0893297	-0.0970575	-0.0229831	-0.0387673	-0.0210315	-0.0639851	0.00319954	0.0175434	0.0835844	0.0863071	0.00853828	-0.0798285	-0.0482252	0.00345186	0.0052844	0.0802278	0.0239071	-0.0311301	-0.0054367	0.0368401	0.0592509	-0.0204875	0.00789233	-0.0489793	-0.0250913	0.0467783	0.0739758	0.0330275	0.0564739	-0.0159734	0.0119991	0.0206537	-0.0522285	0.0431868	-0.0120828	0.0275955	-0.0102855	-0.00213695	-0.0391473	-0.091589	-0.127195	0.131113	0.0946145	-0.157054
	149	0.0824385	-0.0784853	0.102596	-0.0389041	0.0893297	-0.0970575	-0.0229831	-0.0387673	-0.0210315	0.161627	-1.07145	0.298777	0.276506	0.316984	0.1362	-0.490897	0.787812	-0.448854	-0.43592	0.974227	-0.413194	-0.559485	-0.563332	0.749585	0.730911	-0.54957	-0.529091	0.697295	0.684574	-0.485849	-0.477829	0.681042	0.665921	-0.534354	-0.512759	0.604237	-0.657827	0.647968	-0.594573	-0.714747	-0.561108	0.585025	0.720941	-0.797145	-0.64747	0.645682	0.761538	-0.880172
	150	-0.317934	0.783947	-0.621623	0.65705	-0.71764	0.675437	-0.486786	0.668836	-0.557559	0.0700859	0.187392	0.0971887	0.23327	0.20524	0.229051	0.537714	-0.454805	0.876645	-0.279263	-0.402943	-0.197388	-0.511543	-0.08112	0.730876	1.19082	-0.58282	-0.243806	0.659204	1.10983	-0.558013	-0.169098	-0.326656	0.130181	0.632558	0.958928	-0.449587	0.515562	-0.465752	0.400283	0.435414	0.111702	-0.0322733	-0.302163	0.0818536	-0.239617	0.186591	-0.0201513	-0.191304
	151	1.20858	-0.376628	1.22177	-0.476562	-0.311552	-0.467841	-0.252295	-0.434196	-0.286725	0.466939	0.53105	0.550233	-0.633213	0.602361	-0.651515	0.736706	-0.449239	-0.427357	-0.33479	-0.365227	0.892153	-0.383176	-0.647504	-0.324528	-0.558853	-0.413647	-0.699534	-0.431969	-0.679972	0.957775	0.680945	-0.254291	-0.498357	0.870656	0.589218	0.495665	0.262391	0.502619	-1.24905	-0.52395	-0.545857	0.557518	0.545308	-0.722886	-0.746887	0.661629	0.661366	-0.91007
	152	0.0824385	-0.0784853	0.102596	-0.0389041	0.0893297	-0.0970575	-0.0229831	-0.0387673	-0.0210315	-0.0639851	0.00319954	0.0175434	0.0835844	0.0863071	0.00853828	-0.0798285	-0.0482252	0.00345186	0.0052844	0.0802278	0.0239071	-0.0311301	-0.0054367	0.0368401	0.0592509	-0.0204875	0.00789233	-0.0489793	-0.0250913	0.0467783	0.0739758	0.0330275	0.0564739	-0.0159734	0.0119991	0.0206537	-0.0522285	0.0431868	-0.0120828	0.0275955	-0.0102855	-0.00213695	-0.0391473	-0.091589	-0.127195	0.131113	0.0946145	-0.157054
	153	-1.87488	0.729624	-2.00578	-0.679479	1.00041	0.776093	0.713922	0.841343	0.748432	-0.028713	-0.01263	0.107804	0.0952025	0.131975	-0.0480497	-0.867046	0.384243	0.466519	0.376825	-0.790626	0.361689	0.806591	1.1047	-1.56186	-1.28793	0.859016	1.16585	-0.453573	-0.168104	0.95152	1.25611	-1.52445	-1.24186	0.918087	1.21924	-0.562929	0.55337	-0.561595	0.570408	-0.137009	-0.154034	1.13313	1.11361	-0.248037	-0.262972	1.16525	1.14232	-0.317396
	154	0.0824385	-0.0784853	0.102596	-0.0389041	0.0893297	-0.0970575	-0.0229831	-0.0387673	-0.0210315	-0.651178	0.718365	-0.626474	0.768764	-0.495824	0.704854	0.110972	0.156483	0.213393	0.210072	0.291299	-0.948064	0.497225	0.539052	-0.675905	-0.625282	0.508595	0.531972	-0.795253	-0.747925	0.579405	0.612521	-0.614987	-0.566101	0.502407	0.524147	-0.562929	0.55337	-0.561595	0.570408	-0.385671	-0.61416	0.688703	0.479421	-0.59146	-0.811402	0.785985	0.597475	-0.775373
	155	0.0824385	-0.0784853	0.102596	-0.0389041	0.0893297	-0.0970575	-0.0229831	-0.0387673	-0.0210315	-0.0639851	0.00319954	0.0175434	0.0835844	0.0863071	0.00853828	-0.0798285	-0.0482252	0.00345186	0.0052844	0.0802278	0.0239071	-0.0311301	-0.0054367	0.0368401	0.0592509	-0.0204875	0.00789233	-0.0489793	-0.0250913	0.0467783	0.0739758	0.0330275	0.0564739	-0.0159734	0.0119991	0.0206537	-0.0522285	0.0431868	-0.0120828	0.0275955	-0.0102855	-0.00213695	-0.0391473	-0.091589	-0.127195	0.131113	0.0946145	-0.157054
	156	1.08145	-0.414718	1.25859	-0.367325	-0.247054	-0.428279	-0.357651	-0.358329	-0.353178	-0.438679	0.878737	-0.358397	0.949195	-0.277893	-0.354168	0.493002	0.358431	0.440047	-0.865468	0.5315	-0.838747	0.849271	0.751405	-0.314536	-0.419808	0.901754	0.825791	-0.412264	-0.515138	-0.331592	-0.419473	-0.327669	-0.432066	-0.384223	-0.457263	0.604237	-0.657827	0.647968	-0.594573	0.591452	0.638605	-0.550111	-0.514292	0.551409	0.599531	-0.388332	-0.366138	0.607955
	157	0.0824385	-0.0784853	0.102596	-0.0389041	0.0893297	-0.0970575	-0.0229831	-0.0387673	-0.0210315	-0.410555	-0.341364	-0.330179	-0.246532	-0.250556	0.847048	0.90407	-0.477606	0.892353	-0.424263	-0.362499	-0.401646	-0.385784	-0.436107	-0.295175	-0.354296	-0.375629	-0.406635	0.865419	0.809542	-0.310743	-0.351993	0.847969	0.790505	-0.363932	-0.393091	0.920988	-0.34917	-0.263159	-0.297694	0.425688	0.705965	0.584053	0.84211	0.39386	0.663155	-0.537405	-0.303129	0.446484
	158	0.209565	-0.0403951	0.0657744	-0.148141	0.0248314	-0.136619	0.0823728	-0.114634	0.0454209	0.295698	-0.887262	0.378423	0.426191	0.435916	0.356714	0.699476	0.787887	0.860935	-1.59122	0.942328	-1.49714	0.00277187	0.28393	0.0367828	0.335548	-0.0271678	0.196987	-0.0584124	0.234942	0.0207075	0.276075	0.116604	0.413744	-0.0948659	0.121145	0.133996	-0.0900363	0.13903	-0.182208	-0.340995	-0.767692	-0.768856	-1.15045	-0.656081	-1.07024	-0.511642	-0.842742	0.380047
	159	0.0824385	-0.0784853	0.102596	-0.0389041	0.0893297	-0.0970575	-0.0229831	-0.0387673	-0.0210315	-0.0639851	0.00319954	0.0175434	0.0835844	0.0863071	0.00853828	-0.0798285	-0.0482252	0.00345186	0.0052844	0.0802278	0.0239071	-0.0311301	-0.0054367	0.0368401	0.0592509	-0.0204875	0.00789233	-0.0489793	-0.0250913	0.0467783	0.0739758	0.0330275	0.0564739	-0.0159734	0.0119991	0.0206537	-0.0522285	0.0431868	-0.0120828	0.0275955	-0.0102855	-0.00213695	-0.0391473	-0.091589	-0.127195	0.131113	0.0946145	-0.157054
	160	-0.0446878	-0.116575	0.139417	0.0703327	0.153828	-0.0574958	-0.128339	0.0370994	-0.0874839	-0.028713	-0.01263	0.107804	0.0952025	0.131975	-0.0480497	0.10335	-0.0596254	0.0113058	-0.067216	0.10045	-0.0782219	-0.065032	-0.0624973	0.0368974	0.00602378	-0.0138072	0.0423962	-0.0395463	-0.056939	0.0728491	0.101646	-0.0505487	-0.0733121	0.062919	0.121361	-0.0926885	-0.0144207	-0.052656	0.158043	-0.176314	-0.164978	0.0129313	0.00197583	-0.17831	-0.159487	0.103374	0.0643506	-0.139929
	161	0.0824385	-0.0784853	0.102596	-0.0389041	0.0893297	-0.0970575	-0.0229831	-0.0387673	-0.0210315	-0.410555	-0.341364	-0.330179	-0.246532	-0.250556	0.847048	0.90407	-0.477606	0.892353	-0.424263	-0.362499	-0.401646	-0.385784	-0.436107	-0.295175	-0.354296	-0.375629	-0.406635	0.865419	0.809542	-0.310743	-0.351993	0.847969	0.790505	-0.363932	-0.393091	0.920988	-0.34917	-0.263159	-0.297694	0.425688	0.705965	0.584053	0.84211	0.39386	0.663155	-0.537405	-0.303129	0.446484
	162	0.209565	-0.0403951	0.0657744	-0.148141	0.0248314	-0.136619	0.0823728	-0.114634	0.0454209	0.295698	-0.887262	0.378423	0.426191	0.435916	0.356714	0.699476	0.787887	0.860935	-1.59122	0.942328	-1.49714	0.00277187	0.28393	0.0367828	0.335548	-0.0271678	0.196987	-0.0584124	0.234942	0.0207075	0.276075	0.116604	0.413744	-0.0948659	0.121145	0.133996	-0.0900363	0.13903	-0.182208	-0.340995	-0.767692	-0.768856	-1.15045	-0.656081	-1.07024	-0.511642	-0.842742	0.380047
	163	1.08145	-0.414718	1.25859	-0.367325	-0.247054	-0.428279	-0.357651	-0.358329	-0.353178	-0.608022	0.710374	-0.528303	0.787891	-0.442493	-0.518093	0.493002	0.358431	0.440047	-0.865468	0.5315	-0.838747	0.849271	0.751405	-0.314536	-0.419808	0.901754	0.825791	-0.412264	-0.515138	-0.331592	-0.419473	-0.327669	-0.432066	-0.384223	-0.457263	0.604237	-0.657827	0.647968	-0.594573	0.591452	0.638605	-0.550111	-0.514292	0.551409	0.599531	-0.388332	-0.366138	0.607955
	164	0.0824385	-0.0784853	0.102596	-0.0389041	0.0893297	-0.0970575	-0.0229831	-0.0387673	-0.0210315	-0.410555	-0.341364	-0.330179	-0.246532	-0.250556	0.847048	0.90407	-0.477606	0.892353	-0.424263	-0.362499	-0.401646	-0.385784	-0.436107	-0.295175	-0.354296	-0.375629	-0.406635	0.865419	0.809542	-0.310743	-0.351993	0.847969	0.790505	-0.363932	-0.393091	0.920988	-0.34917	-0.263159	-0.297694	0.425688	0.705965	0.584053	0.84211	0.39386	0.663155	-0.537405	-0.303129	0.446484
	165	0.0824385	-0.0784853	0.102596	-0.0389041	0.0893297	-0.0970575	-0.0229831	-0.0387673	-0.0210315	-0.233328	-0.165163	-0.152363	-0.077719	-0.0782931	-0.155387	1.11068	-0.255931	-0.209562	-0.202502	-0.133934	-0.181947	-0.0311301	-0.0054367	0.0368401	0.0592509	-0.0204875	0.00789233	-0.0489793	-0.0250913	0.0467783	0.0739758	0.0330275	0.0564739	-0.0159734	0.0119991	0.0206537	-0.0522285	0.0431868	-0.0120828	0.0275955	-0.0102855	-0.00213695	-0.0391473	-0.091589	-0.127195	0.131113	0.0946145	-0.157054
	166	-1.87488	0.729624	-2.00578	-0.679479	1.00041	0.776093	0.713922	0.841343	0.748432	-0.028713	-0.01263	0.107804	0.0952025	0.131975	-0.0480497	-0.867046	0.384243	0.466519	0.376825	-0.790626	0.361689	0.806591	1.1047	-1.56186	-1.28793	0.859016	1.16585	-0.453573	-0.168104	0.95152	1.25611	-1.52445	-1.24186	0.918087	1.21924	-0.562929	0.55337	-0.561595	0.570408	-0.137009	-0.154034	1.13313	1.11361	-0.248037	-0.262972	1.16525	1.14232	-0.317396
	167	0.0824385	-0.0784853	0.102596	-0.0389041	0.0893297	-0.0970575	-0.0229831	-0.0387673	-0.0210315	-0.0639851	0.00319954	0.0175434	0.0835844	0.0863071	0.00853828	-0.0798285	-0.0482252	0.00345186	0.0052844	0.0802278	0.0239071	-0.0311301	-0.0054367	0.0368401	0.0592509	-0.0204875	0.00789233	-0.0489793	-0.0250913	0.0467783	0.0739758	0.0330275	0.0564739	-0.0159734	0.0119991	0.0206537	-0.0522285	0.0431868	-0.0120828	0.0275955	-0.0102855	-0.00213695	-0.0391473	-0.091589	-0.127195	0.131113	0.0946145	-0.157054
	168	1.08145	-0.414718	1.25859	-0.367325	-0.247054	-0.428279	-0.357651	-0.358329	-0.353178	-0.438679	0.878737	-0.358397	0.949195	-0.277893	-0.354168	0.493002	0.358431	0.440047	-0.865468	0.5315	-0.838747	0.849271	0.751405	-0.314536	-0.419808	0.901754	0.825791	-0.412264	-0.515138	-0.331592	-0.419473	-0.327669	-0.432066	-0.384223	-0.457263	0.604237	-0.657827	0.647968	-0.594573	0.591452	0.638605	-0.550111	-0.514292	0.551409	0.599531	-0.388332	-0.366138	0.607955
	169	0.0824385	-0.0784853	0.102596	-0.0389041	0.0893297	-0.0970575	-0.0229831	-0.0387673	-0.0210315	-0.0639851	0.00319954	0.0175434	0.0835844	0.0863071	0.00853828	-0.0798285	-0.0482252	0.00345186	0.0052844	0.0802278	0.0239071	-0.0311301	-0.0054367	0.0368401	0.0592509	-0.0204875	0.00789233	-0.0489793	-0.0250913	0.0467783	0.0739758	0.0330275	0.0564739	-0.0159734	0.0119991	0.0206537	-0.0522285	0.0431868	-0.0120828	0.0275955	-0.0102855	-0.00213695	-0.0391473	-0.091589	-0.127195	0.131113	0.0946145	-0.157054
	170	0.0824385	-0.0784853	0.102596	-0.0389041	0.0893297	-0.0970575	-0.0229831	-0.0387673	-0.0210315	-0.410555	-0.341364	-0.330179	-0.246532	-0.250556	0.847048	0.90407	-0.477606	0.892353	-0.424263	-0.362499	-0.401646	-0.385784	-0.436107	-0.295175	-0.354296	-0.375629	-0.406635	0.865419	0.809542	-0.310743	-0.351993	0.847969	0.790505	-0.363932	-0.393091	0.920988	-0.34917	-0.263159	-0.297694	0.425688	0.705965	0.584053	0.84211	0.39386	0.663155	-0.537405	-0.303129	0.446484
	171	-1.0939	0.0741796	0.249157	0.110214	0.242063	0.0533321	0.128971	0.106328	0.129778	0.692551	-0.543604	0.831467	-0.440292	0.833038	-0.523853	-0.469481	-0.466281	-0.42529	0.803536	-0.350822	0.784432	-1.0894	-1.18582	0.221697	0.131605	1.47534	1.37851	0.142143	0.0489218	-1.0803	-1.17763	0.222788	0.130259	0.177761	0.0828731	0.0206537	-0.0522285	0.0431868	-0.0120828	0.874586	1.20557	-0.281501	0.0326153	0.820513	1.13505	-1.31587	-1.01796	-0.443898
	172	0.0824385	-0.0784853	0.102596	-0.0389041	0.0893297	-0.0970575	-0.0229831	-0.0387673	-0.0210315	-0.0639851	0.00319954	0.0175434	0.0835844	0.0863071	0.00853828	-0.0798285	-0.0482252	0.00345186	0.0052844	0.0802278	0.0239071	-0.0311301	-0.0054367	0.0368401	0.0592509	-0.0204875	0.00789233	-0.0489793	-0.0250913	0.0467783	0.0739758	0.0330275	0.0564739	-0.0159734	0.0119991	0.0206537	-0.0522285	0.0431868	-0.0120828	0.0275955	-0.0102855	-0.00213695	-0.0391473	-0.091589	-0.127195	0.131113	0.0946145	-0.157054
	173	0.0824385	-0.0784853	0.102596	-0.0389041	0.0893297	-0.0970575	-0.0229831	-0.0387673	-0.0210315	-0.0639851	0.00319954	0.0175434	0.0835844	0.0863071	0.00853828	-0.0798285	-0.0482252	0.00345186	0.0052844	0.0802278	0.0239071	-0.0311301	-0.0054367	0.0368401	0.0592509	-0.0204875	0.00789233	-0.0489793	-0.0250913	0.0467783	0.0739758	0.0330275	0.0564739	-0.0159734	0.0119991	0.0206537	-0.0522285	0.0431868	-0.0120828	0.0275955	-0.0102855	-0.00213695	-0.0391473	-0.091589	-0.127195	0.131113	0.0946145	-0.157054
	174	0.0824385	-0.0784853	0.102596	-0.0389041	0.0893297	-0.0970575	-0.0229831	-0.0387673	-0.0210315	-0.233328	-0.165163	-0.152363	-0.077719	-0.0782931	-0.155387	-0.0798285	-0.0482252	0.00345186	0.0052844	0.0802278	0.0239071	-0.0311301	-0.0054367	0.0368401	0.0592509	-0.0204875	0.00789233	-0.0489793	-0.0250913	0.0467783	0.0739758	0.0330275	0.0564739	-0.0159734	0.0119991	0.0206537	-0.0522285	0.0431868	-0.0120828	0.0275955	-0.0102855	-0.00213695	-0.0391473	-0.091589	-0.127195	0.131113	0.0946145	-0.157054
	175	0.0824385	-0.0784853	0.102596	-0.0389041	0.0893297	-0.0970575	-0.0229831	-0.0387673	-0.0210315	-0.0639851	0.00319954	0.0175434	0.0835844	0.0863071	0.00853828	-0.0798285	-0.0482252	0.00345186	0.0052844	0.0802278	0.0239071	-0.0311301	-0.0054367	0.0368401	0.0592509	-0.0204875	0.00789233	-0.0489793	-0.0250913	0.0467783	0.0739758	0.0330275	0.0564739	-0.0159734	0.0119991	0.0206537	-0.0522285	0.0431868	-0.0120828	0.0275955	-0.0102855	-0.00213695	-0.0391473	-0.091589	-0.127195	0.131113	0.0946145	-0.157054
	176	0.0824385	-0.0784853	0.102596	-0.0389041	0.0893297	-0.0970575	-0.0229831	-0.0387673	-0.0210315	-0.233328	-0.165163	-0.152363	-0.077719	-0.0782931	-0.155387	-0.0798285	-0.0482252	0.00345186	0.0052844	0.0802278	0.0239071	-0.0311301	-0.0054367	0.0368401	0.0592509	-0.0204875	0.00789233	-0.0489793	-0.0250913	0.0467783	0.0739758	0.0330275	0.0564739	-0.0159734	0.0119991	0.0206537	-0.0522285	0.0431868	-0.0120828	0.0275955	-0.0102855	-0.00213695	-0.0391473	-0.091589	-0.127195	0.131113	0.0946145	-0.157054
	177	0.0824385	-0.0784853	0.102596	-0.0389041	0.0893297	-0.0970575	-0.0229831	-0.0387673	-0.0210315	-0.0639851	0.00319954	0.0175434	0.0835844	0.0863071	0.00853828	-0.0798285	-0.0482252	0.00345186	0.0052844	0.0802278	0.0239071	-0.0311301	-0.0054367	0.0368401	0.0592509	-0.0204875	0.00789233	-0.0489793	-0.0250913	0.0467783	0.0739758	0.0330275	0.0564739	-0.0159734	0.0119991	0.0206537	-0.0522285	0.0431868	-0.0120828	0.0275955	-0.0102855	-0.00213695	-0.0391473	-0.091589	-0.127195	0.131113	0.0946145	-0.157054
	178	0.252956	0.0980345	0.272059	0.133515	0.265929	0.0768315	0.152715	-1.3744	0.153343	-0.0639851	0.00319954	0.0175434	0.0835844	0.0863071	0.00853828	-0.0798285	-0.0482252	0.00345186	0.0052844	0.0802278	0.0239071	-0.0311301	-0.0054367	0.0368401	0.0592509	-0.0204875	0.00789233	-0.0489793	-0.0250913	0.0467783	0.0739758	0.0330275	0.0564739	-0.0159734	0.0119991	0.0206537	-0.0522285	0.0431868	-0.0120828	0.0275955	-0.0102855	-0.00213695	-0.0391473	-0.091589	-0.127195	0.131113	0.0946145	-0.157054
	179	0.0824385	-0.0784853	0.102596	-0.0389041	0.0893297	-0.0970575	-0.0229831	-0.0387673	-0.0210315	-0.410555	-0.341364	-0.330179	-0.246532	-0.250556	0.847048	0.90407	-0.477606	0.892353	-0.424263	-0.362499	-0.401646	-0.385784	-0.436107	-0.295175	-0.354296	-0.375629	-0.406635	0.865419	0.809542	-0.310743	-0.351993	0.847969	0.790505	-0.363932	-0.393091	0.920988	-0.34917	-0.263159	-0.297694	0.425688	0.705965	0.584053	0.84211	0.39386	0.663155	-0.537405	-0.303129	0.446484
	180	0.0824385	-0.0784853	0.102596	-0.0389041	0.0893297	-0.0970575	-0.0229831	-0.0387673	-0.0210315	-0.233328	-0.165163	-0.152363	-0.077719	-0.0782931	-0.155387	1.11068	-0.255931	-0.209562	-0.202502	-0.133934	-0.181947	-0.0311301	-0.0054367	0.0368401	0.0592509	-0.0204875	0.00789233	-0.0489793	-0.0250913	0.0467783	0.0739758	0.0330275	0.0564739	-0.0159734	0.0119991	0.0206537	-0.0522285	0.0431868	-0.0120828	0.0275955	-0.0102855	-0.00213695	-0.0391473	-0.091589	-0.127195	0.131113	0.0946145	-0.157054
	181	-1.87488	0.729624	-2.00578	-0.679479	1.00041	0.776093	0.713922	0.841343	0.748432	-0.028713	-0.01263	0.107804	0.0952025	0.131975	-0.0480497	-0.867046	0.384243	0.466519	0.376825	-0.790626	0.361689	0.806591	1.1047	-1.56186	-1.28793	0.859016	1.16585	-0.453573	-0.168104	0.95152	1.25611	-1.52445	-1.24186	0.918087	1.21924	-0.562929	0.55337	-0.561595	0.570408	-0.137009	-0.154034	1.13313	1.11361	-0.248037	-0.262972	1.16525	1.14232	-0.317396
	182	0.0824385	-0.0784853	0.102596	-0.0389041	0.0893297	-0.0970575	-0.0229831	-0.0387673	-0.0210315	-0.0639851	0.00319954	0.0175434	0.0835844	0.0863071	0.00853828	-0.0798285	-0.0482252	0.00345186	0.0052844	0.0802278	0.0239071	-0.0311301	-0.0054367	0.0368401	0.0592509	-0.0204875	0.00789233	-0.0489793	-0.0250913	0.0467783	0.0739758	0.0330275	0.0564739	-0.0159734	0.0119991	0.0206537	-0.0522285	0.0431868	-0.0120828	0.0275955	-0.0102855	-0.00213695	-0.0391473	-0.091589	-0.127195	0.131113	0.0946145	-0.157054
	183	-1.34469	1.18497	1.31554	1.1952	1.35336	1.14757	-1.54473	-1.84476	-1.60754	0.997863	1.0589	1.08292	-1.35001	1.11842	-1.31157	-1.60739	1.28286	-1.28995	1.33689	-1.24479	1.34313	-1.25628	-0.974729	1.24105	1.54011	-1.32858	-1.10392	1.19604	1.48974	0.0173658	0.273184	-1.04234	-0.744881	1.24607	1.46258	-0.423173	1.86382	-0.439198	-0.98078	-0.770107	-0.770579	1.40689	1.42962	1.32003	1.31099	-0.897547	-0.845442	1.2897
	184	-0.137157	0.971087	-0.441964	0.839842	-0.530415	-0.659399	-0.300516	-0.656708	1.04461	-0.134529	0.0348587	-0.162979	0.0603481	-0.00502835	0.121714	-0.645037	-0.238772	-0.231057	1.15333	-0.180196	0.0167192	0.917074	0.681388	-0.314651	-0.49017	0.888393	0.579548	-0.43113	-0.632314	-0.383733	-0.656941	-0.160516	-0.352809	-0.542008	-0.849188	-0.114331	-0.480272	-0.128717	0.714506	0.547461	0.766187	-1.00888	-0.77191	-0.896548	-0.699585	1.62516	1.88866	-1.19406
	185	0.0824385	-0.0784853	0.102596	-0.0389041	0.0893297	-0.0970575	-0.0229831	-0.0387673	-0.0210315	0.133088	0.199132	-1.15047	0.271301	0.277861	0.199306	-0.0719271	1.23732	0.0121459	-1.20271	0.0889686	0.0323089	-0.204831	-0.43484	1.0816	0.854293	-0.194428	-0.405416	-0.217104	-0.446879	-0.128327	-0.35074	-0.133899	-0.364017	-0.186395	-0.3919	-0.314602	0.943606	-0.293848	-0.326306	0.440862	0.707215	-0.692977	-0.448109	0.408282	0.664336	-0.523759	-0.30196	0.461264
	186	0.0824385	-0.0784853	0.102596	-0.0389041	0.0893297	-0.0970575	-0.0229831	-0.0387673	-0.0210315	0.16836	0.183302	-1.06021	0.282919	0.323528	0.142718	-0.880549	0.369755	-0.877595	0.362332	0.543177	0.347331	-0.385784	-0.695433	-0.295175	-0.603312	-0.375629	-0.656241	0.865419	0.554815	-0.310743	-0.608489	0.847969	0.536561	-0.363932	-0.637014	0.0206537	-0.0522285	0.0431868	-0.0120828	-0.0376273	0.449926	0.144504	0.595128	-1.23847	-0.770663	0.228096	0.639536	-0.00483385
	187	-1.22102	0.0360894	0.285979	0.219451	0.306561	0.0928939	0.0236153	0.182195	0.0633256	-0.028713	-0.01263	0.107804	0.0952025	0.131975	-0.0480497	-0.286442	-0.2699	1.10537	-0.216477	-0.148338	-0.195792	-0.559485	-0.558149	0.749585	0.735887	-0.54957	-0.524103	0.697295	0.689665	-0.485849	-0.472703	0.681042	0.670996	-0.534354	-0.507884	0.604237	-0.657827	0.647968	-0.594573	-0.436128	-0.555991	-0.442073	-0.565548	-0.532333	-0.642636	0.896247	0.766324	-0.608769
	188	-0.566399	-0.750162	0.936555	-0.694976	0.984534	-0.758724	0.69813	-0.677142	0.732758	-0.241212	-0.173001	-0.160273	-0.0852283	-0.0859558	1.01097	-0.270779	1.02397	-0.206655	-0.199666	-0.13101	-0.179137	-0.0466497	-0.249567	0.0223111	-0.175173	-0.0360285	-0.227088	1.19366	0.992773	0.0311332	-0.16749	-1.13765	-1.33835	-0.0312001	-0.217631	-0.296097	-0.360886	0.954314	-0.308962	0.440862	0.890139	-0.692977	-0.271656	0.408282	0.837116	-0.523759	-0.130852	0.461264
	189	-0.255906	-0.428739	-0.233656	1.19533	-0.261082	-0.442091	-0.371607	1.13175	-0.367029	0.507625	0.520603	0.645926	-0.616439	-0.628023	-0.702862	-0.286442	-0.2699	1.10537	-0.216477	-0.148338	-0.195792	-0.385784	-0.503235	-0.295175	-0.418755	-0.375629	-0.471247	0.865419	0.743605	-0.310743	-0.418388	0.847969	0.724771	-0.363932	-0.456232	0.604237	-0.657827	0.647968	-0.594573	-0.589581	-0.501772	0.703771	0.778177	-0.678181	-0.591425	0.758246	0.81704	-0.758247
	190	0.0824385	-0.0784853	0.102596	-0.0389041	0.0893297	-0.0970575	-0.0229831	-0.0387673	-0.0210315	-0.0639851	0.00319954	0.0175434	0.0835844	0.0863071	0.00853828	-0.0798285	-0.0482252	0.00345186	0.0052844	0.0802278	0.0239071	-0.0311301	-0.0054367	0.0368401	0.0592509	-0.0204875	0.00789233	-0.0489793	-0.0250913	0.0467783	0.0739758	0.0330275	0.0564739	-0.0159734	0.0119991	0.0206537	-0.0522285	0.0431868	-0.0120828	0.0275955	-0.0102855	-0.00213695	-0.0391473	-0.091589	-0.127195	0.131113	0.0946145	-0.157054
	191	0.0824385	-0.0784853	0.102596	-0.0389041	0.0893297	-0.0970575	-0.0229831	-0.0387673	-0.0210315	-0.410555	-0.341364	-0.330179	-0.246532	-0.250556	0.847048	0.90407	-0.477606	0.892353	-0.424263	-0.362499	-0.401646	-0.385784	-0.436107	-0.295175	-0.354296	-0.375629	-0.406635	0.865419	0.809542	-0.310743	-0.351993	0.847969	0.790505	-0.363932	-0.393091	0.920988	-0.34917	-0.263159	-0.297694	0.425688	0.705965	0.584053	0.84211	0.39386	0.663155	-0.537405	-0.303129	0.446484
	192	0.0824385	-0.0784853	0.102596	-0.0389041	0.0893297	-0.0970575	-0.0229831	-0.0387673	-0.0210315	-0.0639851	0.00319954	0.0175434	0.0835844	0.0863071	0.00853828	-0.0798285	-0.0482252	0.00345186	0.0052844	0.0802278	0.0239071	-0.0311301	-0.0054367	0.0368401	0.0592509	-0.0204875	0.00789233	-0.0489793	-0.0250913	0.0467783	0.0739758	0.0330275	0.0564739	-0.0159734	0.0119991	0.0206537	-0.0522285	0.0431868	-0.0120828	0.0275955	-0.0102855	-0.00213695	-0.0391473	-0.091589	-0.127195	0.131113	0.0946145	-0.157054
	193	0.0824385	-0.0784853	0.102596	-0.0389041	0.0893297	-0.0970575	-0.0229831	-0.0387673	-0.0210315	-0.0639851	0.00319954	0.0175434	0.0835844	0.0863071	0.00853828	-0.0798285	-0.0482252	0.00345186	0.0052844	0.0802278	0.0239071	-0.0311301	-0.0054367	0.0368401	0.0592509	-0.0204875	0.00789233	-0.0489793	-0.0250913	0.0467783	0.0739758	0.0330275	0.0564739	-0.0159734	0.0119991	0.0206537	-0.0522285	0.0431868	-0.0120828	0.0275955	-0.0102855	-0.00213695	-0.0391473	-0.091589	-0.127195	0.131113	0.0946145	-0.157054
	194	0.0824385	-0.0784853	0.102596	-0.0389041	0.0893297	-0.0970575	-0.0229831	-0.0387673	-0.0210315	-0.233328	-0.165163	-0.152363	-0.077719	-0.0782931	-0.155387	-0.0798285	-0.0482252	0.00345186	0.0052844	0.0802278	0.0239071	-0.0311301	-0.0054367	0.0368401	0.0592509	-0.0204875	0.00789233	-0.0489793	-0.0250913	0.0467783	0.0739758	0.0330275	0.0564739	-0.0159734	0.0119991	0.0206537	-0.0522285	0.0431868	-0.0120828	0.0275955	-0.0102855	-0.00213695	-0.0391473	-0.091589	-0.127195	0.131113	0.0946145	-0.157054
	195	0.252956	0.0980345	0.272059	0.133515	0.265929	0.0768315	0.152715	-1.3744	0.153343	-0.0639851	0.00319954	0.0175434	0.0835844	0.0863071	0.00853828	-0.0798285	-0.0482252	0.00345186	0.0052844	0.0802278	0.0239071	-0.0311301	-0.0054367	0.0368401	0.0592509	-0.0204875	0.00789233	-0.0489793	-0.0250913	0.0467783	0.0739758	0.0330275	0.0564739	-0.0159734	0.0119991	0.0206537	-0.0522285	0.0431868	-0.0120828	0.0275955	-0.0102855	-0.00213695	-0.0391473	-0.091589	-0.127195	0.131113	0.0946145	-0.157054
	196	-1.87488	0.729624	-2.00578	-0.679479	1.00041	0.776093	0.713922	0.841343	0.748432	-0.028713	-0.01263	0.107804	0.0952025	0.131975	-0.0480497	-0.867046	0.384243	0.466519	0.376825	-0.790626	0.361689	0.806591	1.1047	-1.56186	-1.28793	0.859016	1.16585	-0.453573	-0.168104	0.95152	1.25611	-1.52445	-1.24186	0.918087	1.21924	-0.562929	0.55337	-0.561595	0.570408	-0.137009	-0.154034	1.13313	1.11361	-0.248037	-0.262972	1.16525	1.14232	-0.317396
	197	-1.34469	1.18497	1.31554	1.1952	1.35336	1.14757	-1.54473	-1.84476	-1.60754	0.997863	1.0589	1.08292	-1.35001	1.11842	-1.31157	-1.60739	1.28286	-1.28995	1.33689	-1.24479	1.34313	-1.25628	-0.974729	1.24105	1.54011	-1.32858	-1.10392	1.19604	1.48974	0.0173658	0.273184	-1.04234	-0.744881	1.24607	1.46258	-0.423173	1.86382	-0.439198	-0.98078	-0.770107	-0.770579	1.40689	1.42962	1.32003	1.31099	-0.897547	-0.845442	1.2897
	198	0.0824385	-0.0784853	0.102596	-0.0389041	0.0893297	-0.0970575	-0.0229831	-0.0387673	-0.0210315	0.133088	0.199132	-1.15047	0.271301	0.277861	0.199306	-0.0719271	1.23732	0.0121459	-1.20271	0.0889686	0.0323089	-0.204831	-0.43484	1.0816	0.854293	-0.194428	-0.405416	-0.217104	-0.446879	-0.128327	-0.35074	-0.133899	-0.364017	-0.186395	-0.3919	-0.314602	0.943606	-0.293848	-0.326306	0.440862	0.707215	-0.692977	-0.448109	0.408282	0.664336	-0.523759	-0.30196	0.461264
	199	-0.566399	-0.750162	0.936555	-0.694976	0.984534	-0.758724	0.69813	-0.677142	0.732758	-0.241212	-0.173001	-0.160273	-0.0852283	-0.0859558	1.01097	-0.270779	1.02397	-0.206655	-0.199666	-0.13101	-0.179137	-0.0466497	-0.249567	0.0223111	-0.175173	-0.0360285	-0.227088	1.19366	0.992773	0.0311332	-0.16749	-1.13765	-1.33835	-0.0312001	-0.217631	-0.296097	-0.360886	0.954314	-0.308962	0.440862	0.890139	-0.692977	-0.271656	0.408282	0.837116	-0.523759	-0.130852	0.461264
	200	0.0824385	-0.0784853	0.102596	-0.0389041	0.0893297	-0.0970575	-0.0229831	-0.0387673	-0.0210315	-0.0639851	0.00319954	0.0175434	0.0835844	0.0863071	0.00853828	-0.0798285	-0.0482252	0.00345186	0.0052844	0.0802278	0.0239071	-0.0311301	-0.0054367	0.0368401	0.0592509	-0.0204875	0.00789233	-0.0489793	-0.0250913	0.0467783	0.0739758	0.0330275	0.0564739	-0.0159734	0.0119991	0.0206537	-0.0522285	0.0431868	-0.0120828	0.0275955	-0.0102855	-0.00213695	-0.0391473	-0.091589	-0.127195	0.131113	0.0946145	-0.157054
	201	0.0824385	-0.0784853	0.102596	-0.0389041	0.0893297	-0.0970575	-0.0229831	-0.0387673	-0.0210315	-0.0639851	0.00319954	0.0175434	0.0835844	0.0863071	0.00853828	-0.0798285	-0.0482252	0.00345186	0.0052844	0.0802278	0.0239071	-0.0311301	-0.0054367	0.0368401	0.0592509	-0.0204875	0.00789233	-0.0489793	-0.0250913	0.0467783	0.0739758	0.0330275	0.0564739	-0.0159734	0.0119991	0.0206537	-0.0522285	0.0431868	-0.0120828	0.0275955	-0.0102855	-0.00213695	-0.0391473	-0.091589	-0.127195	0.131113	0.0946145	-0.157054
	202	0.0824385	-0.0784853	0.102596	-0.0389041	0.0893297	-0.0970575	-0.0229831	-0.0387673	-0.0210315	-0.0639851	0.00319954	0.0175434	0.0835844	0.0863071	0.00853828	-0.0798285	-0.0482252	0.00345186	0.0052844	0.0802278	0.0239071	-0.0311301	-0.0054367	0.0368401	0.0592509	-0.0204875	0.00789233	-0.0489793	-0.0250913	0.0467783	0.0739758	0.0330275	0.0564739	-0.0159734	0.0119991	0.0206537	-0.0522285	0.0431868	-0.0120828	0.0275955	-0.0102855	-0.00213695	-0.0391473	-0.091589	-0.127195	0.131113	0.0946145	-0.157054
	203	0.0824385	-0.0784853	0.102596	-0.0389041	0.0893297	-0.0970575	-0.0229831	-0.0387673	-0.0210315	-0.0639851	0.00319954	0.0175434	0.0835844	0.0863071	0.00853828	-0.0798285	-0.0482252	0.00345186	0.0052844	0.0802278	0.0239071	-0.0311301	-0.0054367	0.0368401	0.0592509	-0.0204875	0.00789233	-0.0489793	-0.0250913	0.0467783	0.0739758	0.0330275	0.0564739	-0.0159734	0.0119991	0.0206537	-0.0522285	0.0431868	-0.0120828	0.0275955	-0.0102855	-0.00213695	-0.0391473	-0.091589	-0.127195	0.131113	0.0946145	-0.157054
	204	-0.572187	0.707766	-0.547981	0.875523	-0.588643	0.754561	-0.697497	0.820569	-0.690464	-0.233328	-0.165163	-0.152363	-0.077719	-0.0782931	-0.155387	0.919884	-0.460639	-0.419503	-0.40729	-0.345005	0.790024	0.320916	0.505193	0.398209	0.551143	0.372672	0.588808	0.33401	0.500683	-0.864219	-0.662997	0.320346	0.482596	-0.902603	-0.688851	0.0206537	-0.0522285	0.0431868	-0.0120828	-0.264135	-0.745945	1.01252	0.542642	-0.368863	-0.822056	-0.131244	-0.593526	-0.44123
	205	0.0824385	-0.0784853	0.102596	-0.0389041	0.0893297	-0.0970575	-0.0229831	-0.0387673	-0.0210315	-0.028713	-0.01263	0.107804	0.0952025	0.131975	-0.0480497	-0.880549	0.369755	-0.877595	0.362332	0.543177	0.347331	0.463323	0.612368	-0.675847	-0.553316	0.515275	0.691966	-0.78582	-0.651708	0.605476	0.769144	-0.698563	-0.568217	0.581299	0.756142	-0.314602	0.943606	-0.293848	-0.326306	-0.559992	-0.640129	-0.559583	-0.64671	0.541921	0.46987	-0.39731	-0.494545	0.59823
	206	-0.572187	0.707766	-0.547981	0.875523	-0.588643	0.754561	-0.697497	0.820569	-0.690464	-0.0639851	0.00319954	0.0175434	0.0835844	0.0863071	0.00853828	0.301922	-0.915716	0.423499	0.415023	0.502537	-0.74502	0.463323	0.928788	-0.675847	-0.249477	0.515275	0.996525	-0.78582	-0.340901	0.605476	1.08211	-0.698563	-0.258365	0.581299	1.05377	-0.676271	0.591178	-0.657438	0.740533	0.0275955	-0.327721	-0.00213695	-0.345354	-0.091589	-0.427026	0.131113	-0.202317	-0.157054
	207	0.0824385	-0.0784853	0.102596	-0.0389041	0.0893297	-0.0970575	-0.0229831	-0.0387673	-0.0210315	0.32327	0.337316	0.460958	0.430475	-0.807214	-0.881318	-0.867046	0.384243	0.466519	0.376825	-0.790626	0.361689	-0.559485	-0.49083	0.749585	0.80053	-0.54957	-0.459307	0.697295	0.75579	-0.485849	-0.406119	0.681042	0.736918	-0.534354	-0.444564	0.604237	-0.657827	0.647968	-0.594573	-0.271123	-0.489525	-0.285532	-0.501434	0.816474	0.612122	-0.137528	-0.353669	0.879618
	208	-1.20883	-0.0447967	-1.34385	-0.00599816	0.123033	-0.063871	1.40021	-0.00674906	1.42955	0.146044	0.161115	0.283142	0.261663	-0.979477	0.121116	-0.469481	-0.466281	-0.42529	0.803536	-0.350822	0.784432	-0.600139	-0.417396	-1.70322	-1.5437	0.707814	0.909468	-0.59972	-0.429744	0.799305	0.99265	0.641974	0.808828	0.769943	0.968693	-0.269684	0.987376	0.980868	-1.69003	0.604565	0.724439	-0.537672	-0.431495	0.563872	0.680604	-0.37654	-0.285849	0.620728
	209	-0.246092	1.04534	-0.223903	-0.371098	-0.250918	-0.432084	-0.361495	1.14141	-0.356993	-0.028713	-0.01263	0.107804	0.0952025	0.131975	-0.0480497	0.10335	-0.0596254	0.0113058	-0.067216	0.10045	-0.0782219	1.03647	0.565203	-0.13929	-0.598606	-0.208886	-0.651524	-0.231078	-0.698037	-0.142882	-0.603642	-0.147774	-0.614403	-0.200561	-0.632405	-0.676271	0.591178	-0.657438	0.740533	0.140945	0.454764	-0.977509	-0.69163	0.123227	0.425886	0.388688	0.644062	0.169114
	210	-1.20883	-0.0447967	-1.34385	-0.00599816	0.123033	-0.063871	1.40021	-0.00674906	1.42955	0.146044	0.161115	0.283142	0.261663	-0.979477	0.121116	-0.469481	-0.466281	-0.42529	0.803536	-0.350822	0.784432	-0.600139	-0.417396	-1.70322	-1.5437	0.707814	0.909468	-0.59972	-0.429744	0.799305	0.99265	0.641974	0.808828	0.769943	0.968693	-0.269684	0.987376	0.980868	-1.69003	0.604565	0.724439	-0.537672	-0.431495	0.563872	0.680604	-0.37654	-0.285849	0.620728
	211	0.0824385	-0.0784853	0.102596	-0.0389041	0.0893297	-0.0970575	-0.0229831	-0.0387673	-0.0210315	0.32327	0.337316	0.460958	0.430475	-0.807214	-0.881318	-0.867046	0.384243	0.466519	0.376825	-0.790626	0.361689	-0.559485	-0.49083	0.749585	0.80053	-0.54957	-0.459307	0.697295	0.75579	-0.485849	-0.406119	0.681042	0.736918	-0.534354	-0.444564	0.604237	-0.657827	0.647968	-0.594573	-0.271123	-0.489525	-0.285532	-0.501434	0.816474	0.612122	-0.137528	-0.353669	0.879618
	212	-0.414174	-0.592578	-0.390945	1.0353	-0.424994	0.915698	-0.534683	0.976034	-0.528877	-0.585311	-0.515109	-0.505517	-0.412992	0.860896	0.677882	-0.469632	0.810627	-0.425456	0.803374	-0.350989	-0.390583	0.508111	0.32729	0.573455	0.380314	-0.737968	-0.88052	0.515196	0.325936	-0.675509	-0.838957	0.500241	0.308385	-0.718942	-0.856187	0.604237	-0.657827	0.647968	-0.594573	0.140841	0.219868	-0.977608	-0.918217	0.123128	0.204016	0.388594	0.424338	0.169012
	213	-1.08171	-1.47063	-1.38067	-0.115241	-1.50865	-0.103439	2.89523	2.92419	0.0786941	-1.09355	0.380347	0.185678	0.391351	0.33274	0.458097	-0.446185	-0.0254247	-0.012256	0.150285	0.0397832	0.228165	-0.670025	-1.55043	-0.656658	-1.42901	-0.782149	-1.74747	0.463564	-0.357623	0.548113	-0.380343	0.727803	-0.0789631	0.364913	-0.586147	-0.404669	0.559333	0.808964	-0.963436	-0.97933	-0.0991676	-0.0830213	0.785853	2.31315	3.13714	2.46079	3.3291	-0.241758
	214	0.482411	0.429077	-0.815528	0.603308	-0.867458	0.480025	0.414774	-0.947707	0.451537	0.904635	-0.332747	-0.321483	-1.46079	1.03918	-0.318554	1.50034	0.162126	0.219179	-1.00075	0.297117	-0.942472	0.00277187	-0.419634	0.0367828	-0.340043	-0.0271678	-0.480205	-0.0584124	-0.456143	0.0207075	-0.419808	0.116604	-0.275217	-0.0948659	-0.54063	0.0206537	-0.0522285	0.0431868	-0.0120828	-0.536718	-0.320876	0.545404	0.762331	-0.735022	-0.534383	-1.71418	-1.49252	0.405146
	215	0.0824385	-0.0784853	0.102596	-0.0389041	0.0893297	-0.0970575	-0.0229831	-0.0387673	-0.0210315	-0.0639851	0.00319954	0.0175434	0.0835844	0.0863071	0.00853828	-0.0798285	-0.0482252	0.00345186	0.0052844	0.0802278	0.0239071	-0.0311301	-0.0054367	0.0368401	0.0592509	-0.0204875	0.00789233	-0.0489793	-0.0250913	0.0467783	0.0739758	0.0330275	0.0564739	-0.0159734	0.0119991	0.0206537	-0.0522285	0.0431868	-0.0120828	0.0275955	-0.0102855	-0.00213695	-0.0391473	-0.091589	-0.127195	0.131113	0.0946145	-0.157054
	216	0.681076	0.447714	0.53437	0.328628	-1.05402	0.344215	-0.821453	0.349274	-0.889706	-0.0853882	-1.21524	-0.0588025	1.30769	0.0541199	-1.09544	0.317597	-0.690968	0.634446	-0.515517	0.702294	-0.431445	0.176473	0.60422	-1.00798	-0.56427	0.146773	0.505272	0.109712	0.549552	0.195813	0.592869	0.28353	0.727386	0.0755562	0.422411	-0.449587	0.515562	-0.465752	0.400283	-0.152173	-0.451463	-0.589719	-0.845405	0.715363	0.420429	-0.341832	-0.546939	0.56398
	217	0.586983	0.53733	0.767181	-2.44366	0.808028	0.586665	0.522523	0.658584	-2.27613	-0.028713	-0.01263	0.107804	0.0952025	0.131975	-0.0480497	0.485252	-2.20402	0.431519	0.342684	0.522926	0.327866	0.122164	0.00161337	0.212144	0.0675855	-1.12445	-1.19399	0.141639	0.00603466	0.261558	0.165057	0.129346	-0.0105321	0.246581	0.181664	-1.25985	1.19678	-1.26222	1.32302	-0.176314	-0.10168	0.0129313	0.0630346	-0.17831	-0.0996995	0.103374	0.12356	-0.139929
	218	0.0824385	-0.0784853	0.102596	-0.0389041	0.0893297	-0.0970575	-0.0229831	-0.0387673	-0.0210315	-0.0639851	0.00319954	0.0175434	0.0835844	0.0863071	0.00853828	0.331089	0.392646	0.455592	0.446327	-0.813938	-0.714007	0.542013	0.506678	0.573398	0.551004	-0.744649	-0.797282	0.505762	0.47794	-0.70158	-0.745636	0.583817	0.557959	-0.797834	-0.850488	0.355909	-1.04806	0.380222	0.302141	-0.674948	-0.646124	0.414265	0.448588	0.325577	0.350386	0.525835	0.567576	-1.05716
	219	0.0824385	-0.0784853	0.102596	-0.0389041	0.0893297	-0.0970575	-0.0229831	-0.0387673	-0.0210315	-0.0639851	0.00319954	0.0175434	0.0835844	0.0863071	0.00853828	-0.291893	-0.275749	-0.229887	-1.4388	1.19437	0.973267	-0.0311301	-0.439864	0.0368401	-0.357903	-0.0204875	-0.410251	-0.0489793	-0.451813	0.0467783	-0.355709	0.0330275	-0.368936	-0.0159734	-0.396625	0.0206537	-0.0522285	0.0431868	-0.0120828	-0.585007	-0.439205	-0.583315	-0.452894	-0.673834	-0.532327	-0.419807	-0.306599	0.573862
	220	-0.0446878	-0.116575	0.139417	0.0703327	0.153828	-0.0574958	-0.128339	0.0370994	-0.0874839	-0.028713	-0.01263	0.107804	0.0952025	0.131975	-0.0480497	0.10335	-0.0596254	0.0113058	-0.067216	0.10045	-0.0782219	-0.065032	-0.0624973	0.0368974	0.00602378	-0.0138072	0.0423962	-0.0395463	-0.056939	0.0728491	0.101646	-0.0505487	-0.0733121	0.062919	0.121361	-0.0926885	-0.0144207	-0.052656	0.158043	-0.176314	-0.164978	0.0129313	0.00197583	-0.17831	-0.159487	0.103374	0.0643506	-0.139929
	221	-0.566399	-0.750162	0.936555	-0.694976	0.984534	-0.758724	0.69813	-0.677142	0.732758	-0.241212	-0.173001	-0.160273	-0.0852283	-0.0859558	1.01097	-0.270779	1.02397	-0.206655	-0.199666	-0.13101	-0.179137	-0.0466497	-0.249567	0.0223111	-0.175173	-0.0360285	-0.227088	1.19366	0.992773	0.0311332	-0.16749	-1.13765	-1.33835	-0.0312001	-0.217631	-0.296097	-0.360886	0.954314	-0.308962	0.440862	0.890139	-0.692977	-0.271656	0.408282	0.837116	-0.523759	-0.130852	0.461264
	222	0.0824385	-0.0784853	0.102596	-0.0389041	0.0893297	-0.0970575	-0.0229831	-0.0387673	-0.0210315	-0.0639851	0.00319954	0.0175434	0.0835844	0.0863071	0.00853828	-0.0798285	-0.0482252	0.00345186	0.0052844	0.0802278	0.0239071	-0.0311301	-0.0054367	0.0368401	0.0592509	-0.0204875	0.00789233	-0.0489793	-0.0250913	0.0467783	0.0739758	0.0330275	0.0564739	-0.0159734	0.0119991	0.0206537	-0.0522285	0.0431868	-0.0120828	0.0275955	-0.0102855	-0.00213695	-0.0391473	-0.091589	-0.127195	0.131113	0.0946145	-0.157054
	223	-0.572187	0.707766	-0.547981	0.875523	-0.588643	0.754561	-0.697497	0.820569	-0.690464	-0.233328	-0.165163	-0.152363	-0.077719	-0.0782931	-0.155387	0.919884	-0.460639	-0.419503	-0.40729	-0.345005	0.790024	0.320916	0.505193	0.398209	0.551143	0.372672	0.588808	0.33401	0.500683	-0.864219	-0.662997	0.320346	0.482596	-0.902603	-0.688851	0.0206537	-0.0522285	0.0431868	-0.0120828	-0.264135	-0.745945	1.01252	0.542642	-0.368863	-0.822056	-0.131244	-0.593526	-0.44123
	224	0.0824385	-0.0784853	0.102596	-0.0389041	0.0893297	-0.0970575	-0.0229831	-0.0387673	-0.0210315	-0.028713	-0.01263	0.107804	0.0952025	0.131975	-0.0480497	-0.880549	0.369755	-0.877595	0.362332	0.543177	0.347331	0.463323	0.612368	-0.675847	-0.553316	0.515275	0.691966	-0.78582	-0.651708	0.605476	0.769144	-0.698563	-0.568217	0.581299	0.756142	-0.314602	0.943606	-0.293848	-0.326306	-0.559992	-0.640129	-0.559583	-0.64671	0.541921	0.46987	-0.39731	-0.494545	0.59823
	225	-0.572187	0.707766	-0.547981	0.875523	-0.588643	0.754561	-0.697497	0.820569	-0.690464	-0.0639851	0.00319954	0.0175434	0.0835844	0.0863071	0.00853828	0.301922	-0.915716	0.423499	0.415023	0.502537	-0.74502	0.463323	0.928788	-0.675847	-0.249477	0.515275	0.996525	-0.78582	-0.340901	0.605476	1.08211	-0.698563	-0.258365	0.581299	1.05377	-0.676271	0.591178	-0.657438	0.740533	0.0275955	-0.327721	-0.00213695	-0.345354	-0.091589	-0.427026	0.131113	-0.202317	-0.157054
	226	0.0824385	-0.0784853	0.102596	-0.0389041	0.0893297	-0.0970575	-0.0229831	-0.0387673	-0.0210315	0.32327	0.337316	0.460958	0.430475	-0.807214	-0.881318	-0.867046	0.384243	0.466519	0.376825	-0.790626	0.361689	-0.559485	-0.49083	0.749585	0.80053	-0.54957	-0.459307	0.697295	0.75579	-0.485849	-0.406119	0.681042	0.736918	-0.534354	-0.444564	0.604237	-0.657827	0.647968	-0.594573	-0.271123	-0.489525	-0.285532	-0.501434	0.816474	0.612122	-0.137528	-0.353669	0.879618
	227	0.0824385	-0.0784853	0.102596	-0.0389041	0.0893297	-0.0970575	-0.0229831	-0.0387673	-0.0210315	0.32327	0.337316	0.460958	0.430475	-0.807214	-0.881318	-0.867046	0.384243	0.466519	0.376825	-0.790626	0.361689	-0.559485	-0.49083	0.749585	0.80053	-0.54957	-0.459307	0.697295	0.75579	-0.485849	-0.406119	0.681042	0.736918	-0.534354	-0.444564	0.604237	-0.657827	0.647968	-0.594573	-0.271123	-0.489525	-0.285532	-0.501434	0.816474	0.612122	-0.137528	-0.353669	0.879618
	228	0.0824385	-0.0784853	0.102596	-0.0389041	0.0893297	-0.0970575	-0.0229831	-0.0387673	-0.0210315	-0.028713	-0.01263	0.107804	0.0952025	0.131975	-0.0480497	-0.880549	0.369755	-0.877595	0.362332	0.543177	0.347331	0.463323	0.612368	-0.675847	-0.553316	0.515275	0.691966	-0.78582	-0.651708	0.605476	0.769144	-0.698563	-0.568217	0.581299	0.756142	-0.314602	0.943606	-0.293848	-0.326306	-0.559992	-0.640129	-0.559583	-0.64671	0.541921	0.46987	-0.39731	-0.494545	0.59823
	229	-0.572187	0.707766	-0.547981	0.875523	-0.588643	0.754561	-0.697497	0.820569	-0.690464	-0.0639851	0.00319954	0.0175434	0.0835844	0.0863071	0.00853828	0.301922	-0.915716	0.423499	0.415023	0.502537	-0.74502	0.463323	0.928788	-0.675847	-0.249477	0.515275	0.996525	-0.78582	-0.340901	0.605476	1.08211	-0.698563	-0.258365	0.581299	1.05377	-0.676271	0.591178	-0.657438	0.740533	0.0275955	-0.327721	-0.00213695	-0.345354	-0.091589	-0.427026	0.131113	-0.202317	-0.157054
	230	0.0824385	-0.0784853	0.102596	-0.0389041	0.0893297	-0.0970575	-0.0229831	-0.0387673	-0.0210315	-0.0639851	0.00319954	0.0175434	0.0835844	0.0863071	0.00853828	-0.0798285	-0.0482252	0.00345186	0.0052844	0.0802278	0.0239071	-0.0311301	-0.0054367	0.0368401	0.0592509	-0.0204875	0.00789233	-0.0489793	-0.0250913	0.0467783	0.0739758	0.0330275	0.0564739	-0.0159734	0.0119991	0.0206537	-0.0522285	0.0431868	-0.0120828	0.0275955	-0.0102855	-0.00213695	-0.0391473	-0.091589	-0.127195	0.131113	0.0946145	-0.157054
	231	0.0824385	-0.0784853	0.102596	-0.0389041	0.0893297	-0.0970575	-0.0229831	-0.0387673	-0.0210315	-0.0639851	0.00319954	0.0175434	0.0835844	0.0863071	0.00853828	-0.0798285	-0.0482252	0.00345186	0.0052844	0.0802278	0.0239071	-0.0311301	-0.0054367	0.0368401	0.0592509	-0.0204875	0.00789233	-0.0489793	-0.0250913	0.0467783	0.0739758	0.0330275	0.0564739	-0.0159734	0.0119991	0.0206537	-0.0522285	0.0431868	-0.0120828	0.0275955	-0.0102855	-0.00213695	-0.0391473	-0.091589	-0.127195	0.131113	0.0946145	-0.157054
	232	-0.0755746	1.22186	-0.05444	-0.198679	-0.074319	-0.258195	-0.185797	-0.194232	-0.182619	-0.785249	0.534173	-0.706119	0.619079	-0.614756	0.484341	-0.469632	0.810627	-0.425456	0.803374	-0.350989	-0.390583	0.289622	0.556844	0.368912	0.60074	0.341335	0.638523	-0.953945	-0.706248	0.43037	0.714226	-0.86549	-0.622588	0.410877	0.703916	-0.676271	0.591178	-0.657438	0.740533	-0.425878	-0.694949	0.859076	0.591834	-0.522591	-0.773889	0.905465	0.636341	-0.598784
	233	0.566546	-1.04126	0.583709	-1.12575	0.590703	-1.12256	0.475833	0.437534	0.474026	-0.643295	0.726203	-0.618564	0.776273	-0.488161	-0.461505	-0.453807	-0.241533	-0.214343	-0.127003	-0.151066	1.09801	0.354817	0.622423	0.398151	0.662148	0.365991	0.612219	0.324577	0.591633	-0.89029	-0.631154	0.403922	0.671302	-0.981496	-0.741617	0.382323	0.300199	0.406776	-1.07892	0.78305	0.609615	-0.57686	-0.732601	0.626429	0.458326	-0.371665	-0.507693	0.578837
	234	1.11077	-0.384369	-0.191059	-0.337681	-0.216691	-0.398382	-0.327443	-0.329485	1.09411	-0.600895	0.71746	-0.521152	-0.427835	-0.435565	0.662797	-0.0798285	-0.0482252	0.00345186	0.0052844	0.0802278	0.0239071	-0.0311301	-0.0054367	0.0368401	0.0592509	-0.0204875	0.00789233	-0.0489793	-0.0250913	0.0467783	0.0739758	0.0330275	0.0564739	-0.0159734	0.0119991	0.0206537	-0.0522285	0.0431868	-0.0120828	0.0275955	-0.0102855	-0.00213695	-0.0391473	-0.091589	-0.127195	0.131113	0.0946145	-0.157054
	235	1.11077	-0.384369	-0.191059	-0.337681	-0.216691	-0.398382	-0.327443	-0.329485	1.09411	-0.600895	0.71746	-0.521152	-0.427835	-0.435565	0.662797	-0.0798285	-0.0482252	0.00345186	0.0052844	0.0802278	0.0239071	-0.0311301	-0.0054367	0.0368401	0.0592509	-0.0204875	0.00789233	-0.0489793	-0.0250913	0.0467783	0.0739758	0.0330275	0.0564739	-0.0159734	0.0119991	0.0206537	-0.0522285	0.0431868	-0.0120828	0.0275955	-0.0102855	-0.00213695	-0.0391473	-0.091589	-0.127195	0.131113	0.0946145	-0.157054
	236	0.0824385	-0.0784853	0.102596	-0.0389041	0.0893297	-0.0970575	-0.0229831	-0.0387673	-0.0210315	-0.0639851	0.00319954	0.0175434	0.0835844	0.0863071	0.00853828	-0.0798285	-0.0482252	0.00345186	0.0052844	0.0802278	0.0239071	-0.0311301	-0.0054367	0.0368401	0.0592509	-0.0204875	0.00789233	-0.0489793	-0.0250913	0.0467783	0.0739758	0.0330275	0.0564739	-0.0159734	0.0119991	0.0206537	-0.0522285	0.0431868	-0.0120828	0.0275955	-0.0102855	-0.00213695	-0.0391473	-0.091589	-0.127195	0.131113	0.0946145	-0.157054
	237	-0.0755746	1.22186	-0.05444	-0.198679	-0.074319	-0.258195	-0.185797	-0.194232	-0.182619	-0.785249	0.534173	-0.706119	0.619079	-0.614756	0.484341	-0.469632	0.810627	-0.425456	0.803374	-0.350989	-0.390583	0.289622	0.556844	0.368912	0.60074	0.341335	0.638523	-0.953945	-0.706248	0.43037	0.714226	-0.86549	-0.622588	0.410877	0.703916	-0.676271	0.591178	-0.657438	0.740533	-0.425878	-0.694949	0.859076	0.591834	-0.522591	-0.773889	0.905465	0.636341	-0.598784
	238	0.0824385	-0.0784853	0.102596	-0.0389041	0.0893297	-0.0970575	-0.0229831	-0.0387673	-0.0210315	-0.233328	-0.165163	-0.152363	-0.077719	-0.0782931	-0.155387	-0.0798285	-0.0482252	0.00345186	0.0052844	0.0802278	0.0239071	-0.204831	-0.500684	1.0816	0.791068	-0.194428	-0.468792	-0.217104	-0.511555	-0.128327	-0.415865	-0.133899	-0.428494	-0.186395	-0.453832	-0.341016	-0.404656	-0.320402	1.05476	-0.589581	-0.499254	0.703771	0.780606	-0.678181	-0.589046	0.758246	0.819396	-0.758247
	239	1.11077	-0.384369	-0.191059	-0.337681	-0.216691	-0.398382	-0.327443	-0.329485	1.09411	-0.600895	0.71746	-0.521152	-0.427835	-0.435565	0.662797	-0.0798285	-0.0482252	0.00345186	0.0052844	0.0802278	0.0239071	-0.0311301	-0.0054367	0.0368401	0.0592509	-0.0204875	0.00789233	-0.0489793	-0.0250913	0.0467783	0.0739758	0.0330275	0.0564739	-0.0159734	0.0119991	0.0206537	-0.0522285	0.0431868	-0.0120828	0.0275955	-0.0102855	-0.00213695	-0.0391473	-0.091589	-0.127195	0.131113	0.0946145	-0.157054
	240	0.0824385	-0.0784853	0.102596	-0.0389041	0.0893297	-0.0970575	-0.0229831	-0.0387673	-0.0210315	-0.0639851	0.00319954	0.0175434	0.0835844	0.0863071	0.00853828	-0.0798285	-0.0482252	0.00345186	0.0052844	0.0802278	0.0239071	-0.0311301	-0.0054367	0.0368401	0.0592509	-0.0204875	0.00789233	-0.0489793	-0.0250913	0.0467783	0.0739758	0.0330275	0.0564739	-0.0159734	0.0119991	0.0206537	-0.0522285	0.0431868	-0.0120828	0.0275955	-0.0102855	-0.00213695	-0.0391473	-0.091589	-0.127195	0.131113	0.0946145	-0.157054
	241	0.0824385	-0.0784853	0.102596	-0.0389041	0.0893297	-0.0970575	-0.0229831	-0.0387673	-0.0210315	-0.0639851	0.00319954	0.0175434	0.0835844	0.0863071	0.00853828	-0.0798285	-0.0482252	0.00345186	0.0052844	0.0802278	0.0239071	-0.0311301	-0.0054367	0.0368401	0.0592509	-0.0204875	0.00789233	-0.0489793	-0.0250913	0.0467783	0.0739758	0.0330275	0.0564739	-0.0159734	0.0119991	0.0206537	-0.0522285	0.0431868	-0.0120828	0.0275955	-0.0102855	-0.00213695	-0.0391473	-0.091589	-0.127195	0.131113	0.0946145	-0.157054
	242	-0.0755746	1.22186	-0.05444	-0.198679	-0.074319	-0.258195	-0.185797	-0.194232	-0.182619	-0.785249	0.534173	-0.706119	0.619079	-0.614756	0.484341	-0.469632	0.810627	-0.425456	0.803374	-0.350989	-0.390583	0.289622	0.556844	0.368912	0.60074	0.341335	0.638523	-0.953945	-0.706248	0.43037	0.714226	-0.86549	-0.622588	0.410877	0.703916	-0.676271	0.591178	-0.657438	0.740533	-0.425878	-0.694949	0.859076	0.591834	-0.522591	-0.773889	0.905465	0.636341	-0.598784
	243	1.11077	-0.384369	-0.191059	-0.337681	-0.216691	-0.398382	-0.327443	-0.329485	1.09411	-0.600895	0.71746	-0.521152	-0.427835	-0.435565	0.662797	-0.0798285	-0.0482252	0.00345186	0.0052844	0.0802278	0.0239071	-0.0311301	-0.0054367	0.0368401	0.0592509	-0.0204875	0.00789233	-0.0489793	-0.0250913	0.0467783	0.0739758	0.0330275	0.0564739	-0.0159734	0.0119991	0.0206537	-0.0522285	0.0431868	-0.0120828	0.0275955	-0.0102855	-0.00213695	-0.0391473	-0.091589	-0.127195	0.131113	0.0946145	-0.157054
	244	0.0824385	-0.0784853	0.102596	-0.0389041	0.0893297	-0.0970575	-0.0229831	-0.0387673	-0.0210315	-0.0639851	0.00319954	0.0175434	0.0835844	0.0863071	0.00853828	-0.0798285	-0.0482252	0.00345186	0.0052844	0.0802278	0.0239071	-0.0311301	-0.0054367	0.0368401	0.0592509	-0.0204875	0.00789233	-0.0489793	-0.0250913	0.0467783	0.0739758	0.0330275	0.0564739	-0.0159734	0.0119991	0.0206537	-0.0522285	0.0431868	-0.0120828	0.0275955	-0.0102855	-0.00213695	-0.0391473	-0.091589	-0.127195	0.131113	0.0946145	-0.157054
	245	0.566546	-1.04126	0.583709	-1.12575	0.590703	-1.12256	0.475833	0.437534	0.474026	-0.643295	0.726203	-0.618564	0.776273	-0.488161	-0.461505	-0.453807	-0.241533	-0.214343	-0.127003	-0.151066	1.09801	0.354817	0.622423	0.398151	0.662148	0.365991	0.612219	0.324577	0.591633	-0.89029	-0.631154	0.403922	0.671302	-0.981496	-0.741617	0.382323	0.300199	0.406776	-1.07892	0.78305	0.609615	-0.57686	-0.732601	0.626429	0.458326	-0.371665	-0.507693	0.578837
	246	0.0824385	-0.0784853	0.102596	-0.0389041	0.0893297	-0.0970575	-0.0229831	-0.0387673	-0.0210315	-0.0639851	0.00319954	0.0175434	0.0835844	0.0863071	0.00853828	-0.0798285	-0.0482252	0.00345186	0.0052844	0.0802278	0.0239071	-0.0311301	-0.0054367	0.0368401	0.0592509	-0.0204875	0.00789233	-0.0489793	-0.0250913	0.0467783	0.0739758	0.0330275	0.0564739	-0.0159734	0.0119991	0.0206537	-0.0522285	0.0431868	-0.0120828	0.0275955	-0.0102855	-0.00213695	-0.0391473	-0.091589	-0.127195	0.131113	0.0946145	-0.157054
	247	-0.0755746	1.22186	-0.05444	-0.198679	-0.074319	-0.258195	-0.185797	-0.194232	-0.182619	-0.785249	0.534173	-0.706119	0.619079	-0.614756	0.484341	-0.469632	0.810627	-0.425456	0.803374	-0.350989	-0.390583	0.289622	0.556844	0.368912	0.60074	0.341335	0.638523	-0.953945	-0.706248	0.43037	0.714226	-0.86549	-0.622588	0.410877	0.703916	-0.676271	0.591178	-0.657438	0.740533	-0.425878	-0.694949	0.859076	0.591834	-0.522591	-0.773889	0.905465	0.636341	-0.598784
	248	0.566546	-1.04126	0.583709	-1.12575	0.590703	-1.12256	0.475833	0.437534	0.474026	-0.643295	0.726203	-0.618564	0.776273	-0.488161	-0.461505	-0.453807	-0.241533	-0.214343	-0.127003	-0.151066	1.09801	0.354817	0.622423	0.398151	0.662148	0.365991	0.612219	0.324577	0.591633	-0.89029	-0.631154	0.403922	0.671302	-0.981496	-0.741617	0.382323	0.300199	0.406776	-1.07892	0.78305	0.609615	-0.57686	-0.732601	0.626429	0.458326	-0.371665	-0.507693	0.578837
	249	0.0824385	-0.0784853	0.102596	-0.0389041	0.0893297	-0.0970575	-0.0229831	-0.0387673	-0.0210315	-0.233328	-0.165163	-0.152363	-0.077719	-0.0782931	-0.155387	-0.0798285	-0.0482252	0.00345186	0.0052844	0.0802278	0.0239071	-0.204831	-0.500684	1.0816	0.791068	-0.194428	-0.468792	-0.217104	-0.511555	-0.128327	-0.415865	-0.133899	-0.428494	-0.186395	-0.453832	-0.341016	-0.404656	-0.320402	1.05476	-0.589581	-0.499254	0.703771	0.780606	-0.678181	-0.589046	0.758246	0.819396	-0.758247
	250	1.11077	-0.384369	-0.191059	-0.337681	-0.216691	-0.398382	-0.327443	-0.329485	1.09411	-0.600895	0.71746	-0.521152	-0.427835	-0.435565	0.662797	-0.0798285	-0.0482252	0.00345186	0.0052844	0.0802278	0.0239071	-0.0311301	-0.0054367	0.0368401	0.0592509	-0.0204875	0.00789233	-0.0489793	-0.0250913	0.0467783	0.0739758	0.0330275	0.0564739	-0.0159734	0.0119991	0.0206537	-0.0522285	0.0431868	-0.0120828	0.0275955	-0.0102855	-0.00213695	-0.0391473	-0.091589	-0.127195	0.131113	0.0946145	-0.157054
	251	0.579051	0.435608	0.596136	-1.11311	0.603654	-1.10981	0.488717	-1.05357	0.486814	0.120369	0.186487	0.202511	-0.963329	0.265498	0.186994	-0.0798285	-0.0482252	0.00345186	0.0052844	0.0802278	0.0239071	-0.737829	-0.699186	-0.656543	-0.60848	-0.768788	-0.74928	0.48243	0.526928	0.600254	0.629827	0.56065	0.606796	0.522698	0.540606	0.0206537	-0.0522285	0.0431868	-0.0120828	-0.645749	-0.596885	0.441966	0.496086	0.35333	0.396895	0.552094	0.613635	0.298939
	252	0.0824385	-0.0784853	0.102596	-0.0389041	0.0893297	-0.0970575	-0.0229831	-0.0387673	-0.0210315	-0.0639851	0.00319954	0.0175434	0.0835844	0.0863071	0.00853828	-0.0798285	-0.0482252	0.00345186	0.0052844	0.0802278	0.0239071	-0.0311301	-0.0054367	0.0368401	0.0592509	-0.0204875	0.00789233	-0.0489793	-0.0250913	0.0467783	0.0739758	0.0330275	0.0564739	-0.0159734	0.0119991	0.0206537	-0.0522285	0.0431868	-0.0120828	0.0275955	-0.0102855	-0.00213695	-0.0391473	-0.091589	-0.127195	0.131113	0.0946145	-0.157054
	253	0.0824385	-0.0784853	0.102596	-0.0389041	0.0893297	-0.0970575	-0.0229831	-0.0387673	-0.0210315	-0.233328	-0.165163	-0.152363	-0.077719	-0.0782931	-0.155387	-0.0798285	-0.0482252	0.00345186	0.0052844	0.0802278	0.0239071	-0.0311301	-0.0054367	0.0368401	0.0592509	-0.0204875	0.00789233	-0.0489793	-0.0250913	0.0467783	0.0739758	0.0330275	0.0564739	-0.0159734	0.0119991	0.0206537	-0.0522285	0.0431868	-0.0120828	0.0275955	-0.0102855	-0.00213695	-0.0391473	-0.091589	-0.127195	0.131113	0.0946145	-0.157054
	254	-0.274543	0.922376	-0.415339	0.938705	-0.476542	0.888888	-0.416443	-0.590935	-0.449637	-0.113532	-1.19233	-0.141912	0.0803481	0.0153805	0.142039	-0.263007	-0.036825	-0.00440208	0.0777848	0.0600055	0.126036	0.553399	0.680924	1.79143	1.9257	-0.733248	-0.629567	-0.740883	-0.608569	-0.690103	-0.573292	0.594758	0.728589	-0.786664	-0.686591	0.717579	-0.695635	0.743811	-0.764699	-0.372562	-0.474087	-0.590285	-0.676885	-0.579	-0.679096	-0.384391	-0.453664	-0.762602
	255	-0.414174	-0.592578	-0.390945	1.0353	-0.424994	0.915698	-0.534683	0.976034	-0.528877	0.852066	0.913947	-0.429099	-0.266371	-1.58593	-1.4527	1.50034	0.162126	0.219179	-1.00075	0.297117	-0.942472	-0.744073	-1.06448	0.544985	0.248125	0.523053	0.197214	-0.781279	-1.08955	0.59396	0.268523	-0.601112	-0.906677	0.516573	0.19701	-0.227674	-0.442464	-0.22456	0.884631	-1.0903	-0.957545	0.0202228	0.148183	1.12279	1.24821	0.152308	0.276271	-1.46175
	256	0.0824385	-0.0784853	0.102596	-0.0389041	0.0893297	-0.0970575	-0.0229831	-0.0387673	-0.0210315	-0.0639851	0.00319954	0.0175434	0.0835844	0.0863071	0.00853828	-0.0798285	-0.0482252	0.00345186	0.0052844	0.0802278	0.0239071	-0.0311301	-0.0054367	0.0368401	0.0592509	-0.0204875	0.00789233	-0.0489793	-0.0250913	0.0467783	0.0739758	0.0330275	0.0564739	-0.0159734	0.0119991	0.0206537	-0.0522285	0.0431868	-0.0120828	0.0275955	-0.0102855	-0.00213695	-0.0391473	-0.091589	-0.127195	0.131113	0.0946145	-0.157054
	257	0.482411	0.429077	-0.815528	0.603308	-0.867458	0.480025	0.414774	-0.947707	0.451537	0.904635	-0.332747	-0.321483	-1.46079	1.03918	-0.318554	1.50034	0.162126	0.219179	-1.00075	0.297117	-0.942472	0.00277187	-0.419634	0.0367828	-0.340043	-0.0271678	-0.480205	-0.0584124	-0.456143	0.0207075	-0.419808	0.116604	-0.275217	-0.0948659	-0.54063	0.0206537	-0.0522285	0.0431868	-0.0120828	-0.536718	-0.320876	0.545404	0.762331	-0.735022	-0.534383	-1.71418	-1.49252	0.405146
	258	0.209565	-0.0403951	0.0657744	-0.148141	0.0248314	-0.136619	0.0823728	-0.114634	0.0454209	-0.0992572	0.0190291	-0.0727176	0.0719662	0.0406394	0.0651263	-0.263007	-0.036825	-0.00440208	0.0777848	0.0600055	0.126036	0.00277187	-0.0837264	0.0367828	-0.0174908	-0.0271678	-0.156889	-0.0584124	-0.126193	0.0207075	-0.0875675	0.116604	0.0537188	-0.0948659	-0.224674	0.133996	-0.0900363	0.13903	-0.182208	0.0676981	0.0107727	-0.172609	-0.209177	-0.160557	-0.221127	0.0115386	-0.000124076	-0.333744
	259	-0.662319	0.333928	-1.12704	0.0710436	0.296717	0.155041	0.522397	0.129061	0.44402	-0.169801	0.0506883	-0.25324	0.04873	-0.0506961	0.178302	-1.20997	0.640119	-0.658958	0.816087	-0.622727	0.887775	0.565029	0.726201	-0.676019	-0.448704	0.495234	0.533255	-0.814119	-0.612497	0.527264	0.62941	-0.447835	-0.235017	0.344622	0.374113	-0.336245	0.477755	-0.369909	0.230157	1.05259	0.908787	-0.738181	-0.824698	0.668445	0.513264	-0.440542	-0.456718	0.409889
	260	-0.128779	-0.390649	-0.270477	1.08609	-0.32558	-0.481653	-0.266251	1.05588	-0.300576	0.838769	0.900727	-0.442441	-0.279036	-0.317537	-0.291581	0.728654	-0.457878	-0.436217	0.873038	-0.374135	-0.291264	-0.369511	-0.247777	-0.311736	-0.175019	0.898131	0.983303	0.838923	0.970331	-0.354585	-0.249827	-0.241159	-0.106927	-0.46012	-0.378981	-0.227674	-0.442464	-0.22456	0.884631	-0.0685164	-0.151198	-0.301836	-0.365418	-0.290022	-0.374115	1.07121	1.03053	-0.466431
	261	0.681076	0.447714	0.53437	0.328628	-1.05402	0.344215	-0.821453	0.349274	-0.889706	-0.0853882	-1.21524	-0.0588025	1.30769	0.0541199	-1.09544	0.317597	-0.690968	0.634446	-0.515517	0.702294	-0.431445	0.176473	0.60422	-1.00798	-0.56427	0.146773	0.505272	0.109712	0.549552	0.195813	0.592869	0.28353	0.727386	0.0755562	0.422411	-0.449587	0.515562	-0.465752	0.400283	-0.152173	-0.451463	-0.589719	-0.845405	0.715363	0.420429	-0.341832	-0.546939	0.56398
	262	0.482411	0.429077	-0.815528	0.603308	-0.867458	0.480025	0.414774	-0.947707	0.451537	0.904635	-0.332747	-0.321483	-1.46079	1.03918	-0.318554	1.50034	0.162126	0.219179	-1.00075	0.297117	-0.942472	0.00277187	-0.419634	0.0367828	-0.340043	-0.0271678	-0.480205	-0.0584124	-0.456143	0.0207075	-0.419808	0.116604	-0.275217	-0.0948659	-0.54063	0.0206537	-0.0522285	0.0431868	-0.0120828	-0.536718	-0.320876	0.545404	0.762331	-0.735022	-0.534383	-1.71418	-1.49252	0.405146
	263	0.209565	-0.0403951	0.0657744	-0.148141	0.0248314	-0.136619	0.0823728	-0.114634	0.0454209	-0.0992572	0.0190291	-0.0727176	0.0719662	0.0406394	0.0651263	-0.263007	-0.036825	-0.00440208	0.0777848	0.0600055	0.126036	0.00277187	-0.0837264	0.0367828	-0.0174908	-0.0271678	-0.156889	-0.0584124	-0.126193	0.0207075	-0.0875675	0.116604	0.0537188	-0.0948659	-0.224674	0.133996	-0.0900363	0.13903	-0.182208	0.0676981	0.0107727	-0.172609	-0.209177	-0.160557	-0.221127	0.0115386	-0.000124076	-0.333744
	264	0.86419	-0.826647	0.716351	-1.06257	0.702804	-0.988238	0.756887	-0.973971	0.714853	0.44478	-0.688145	0.473129	-0.632341	0.56944	0.591758	0.163724	0.421013	-0.864119	0.535801	-0.816666	0.579792	-0.152755	-0.420155	-0.140612	-0.342108	-0.223538	-0.570133	-0.251193	-0.480857	-0.196324	-0.504432	0.0181388	-0.201818	0.984572	0.64003	0.247338	-0.127844	0.234872	-0.352333	-0.356169	-0.223036	0.508174	0.666367	-0.670503	-0.55579	-0.525288	-0.333266	0.365266
	265	-0.662319	0.333928	-1.12704	0.0710436	0.296717	0.155041	0.522397	0.129061	0.44402	-0.169801	0.0506883	-0.25324	0.04873	-0.0506961	0.178302	-1.20997	0.640119	-0.658958	0.816087	-0.622727	0.887775	0.565029	0.726201	-0.676019	-0.448704	0.495234	0.533255	-0.814119	-0.612497	0.527264	0.62941	-0.447835	-0.235017	0.344622	0.374113	-0.336245	0.477755	-0.369909	0.230157	1.05259	0.908787	-0.738181	-0.824698	0.668445	0.513264	-0.440542	-0.456718	0.409889
	266	0.0824385	-0.0784853	0.102596	-0.0389041	0.0893297	-0.0970575	-0.0229831	-0.0387673	-0.0210315	-0.0639851	0.00319954	0.0175434	0.0835844	0.0863071	0.00853828	-0.0798285	-0.0482252	0.00345186	0.0052844	0.0802278	0.0239071	-0.0311301	-0.0054367	0.0368401	0.0592509	-0.0204875	0.00789233	-0.0489793	-0.0250913	0.0467783	0.0739758	0.0330275	0.0564739	-0.0159734	0.0119991	0.0206537	-0.0522285	0.0431868	-0.0120828	0.0275955	-0.0102855	-0.00213695	-0.0391473	-0.091589	-0.127195	0.131113	0.0946145	-0.157054
	267	0.305549	-0.128054	-0.165157	-0.526647	-0.268078	1.14205	0.130008	-0.422083	0.0164778	0.244843	0.361137	0.272527	0.39973	-0.906213	0.398217	0.317597	-0.690968	0.634446	-0.515517	0.702294	-0.431445	0.0705757	-0.0203942	0.0366681	0.0401938	-0.0405284	-0.274782	-0.0772784	-0.112386	-0.0314341	-0.193143	0.283756	0.263556	-0.252651	-0.491171	0.36068	-0.165652	0.330715	-0.522459	0.185954	0.270013	0.813971	0.95163	-0.262328	-0.203907	0.988776	1.19566	-0.650058
	268	-0.578228	0.608001	-0.717146	-0.944718	0.776125	0.579198	0.660308	-0.889723	0.657112	1.16376	0.0266707	1.1945	-1.17001	-1.29435	-1.06025	-0.453958	1.03537	-0.214509	-0.127165	-0.151233	-0.077008	1.97345	1.37881	0.706085	0.181091	0.688756	0.042164	-0.624092	-1.18072	0.741428	0.116979	-1.50787	-2.05529	-2.08179	-2.71852	-0.362659	-0.870507	-0.396463	1.61122	0.64191	1.35642	0.580665	1.27921	0.492283	1.16371	-0.498594	0.190869	0.441352
	269	-0.128779	-0.390649	-0.270477	1.08609	-0.32558	-0.481653	-0.266251	1.05588	-0.300576	0.838769	0.900727	-0.442441	-0.279036	-0.317537	-0.291581	0.728654	-0.457878	-0.436217	0.873038	-0.374135	-0.291264	-0.369511	-0.247777	-0.311736	-0.175019	0.898131	0.983303	0.838923	0.970331	-0.354585	-0.249827	-0.241159	-0.106927	-0.46012	-0.378981	-0.227674	-0.442464	-0.22456	0.884631	-0.0685164	-0.151198	-0.301836	-0.365418	-0.290022	-0.374115	1.07121	1.03053	-0.466431
	270	0.482411	0.429077	-0.815528	0.603308	-0.867458	0.480025	0.414774	-0.947707	0.451537	0.904635	-0.332747	-0.321483	-1.46079	1.03918	-0.318554	1.50034	0.162126	0.219179	-1.00075	0.297117	-0.942472	0.00277187	-0.419634	0.0367828	-0.340043	-0.0271678	-0.480205	-0.0584124	-0.456143	0.0207075	-0.419808	0.116604	-0.275217	-0.0948659	-0.54063	0.0206537	-0.0522285	0.0431868	-0.0120828	-0.536718	-0.320876	0.545404	0.762331	-0.735022	-0.534383	-1.71418	-1.49252	0.405146
	271	0.0824385	-0.0784853	0.102596	-0.0389041	0.0893297	-0.0970575	-0.0229831	-0.0387673	-0.0210315	-0.0639851	0.00319954	0.0175434	0.0835844	0.0863071	0.00853828	-0.0798285	-0.0482252	0.00345186	0.0052844	0.0802278	0.0239071	-0.0311301	-0.0054367	0.0368401	0.0592509	-0.0204875	0.00789233	-0.0489793	-0.0250913	0.0467783	0.0739758	0.0330275	0.0564739	-0.0159734	0.0119991	0.0206537	-0.0522285	0.0431868	-0.0120828	0.0275955	-0.0102855	-0.00213695	-0.0391473	-0.091589	-0.127195	0.131113	0.0946145	-0.157054
	272	0.681076	0.447714	0.53437	0.328628	-1.05402	0.344215	-0.821453	0.349274	-0.889706	-0.0853882	-1.21524	-0.0588025	1.30769	0.0541199	-1.09544	0.317597	-0.690968	0.634446	-0.515517	0.702294	-0.431445	0.176473	0.60422	-1.00798	-0.56427	0.146773	0.505272	0.109712	0.549552	0.195813	0.592869	0.28353	0.727386	0.0755562	0.422411	-0.449587	0.515562	-0.465752	0.400283	-0.152173	-0.451463	-0.589719	-0.845405	0.715363	0.420429	-0.341832	-0.546939	0.56398
	273	0.789192	-0.717262	0.96814	-0.662841	-0.549734	-0.726314	0.730877	-0.645873	0.765258	0.690081	-0.546059	0.828989	-0.442644	-0.450677	0.647747	-0.660432	0.605918	-0.635396	0.598586	-0.562061	0.581388	-0.394261	-0.488855	0.904262	0.802426	-0.384118	-0.457407	-0.400451	-0.499936	-0.319288	-0.404166	-0.31594	-0.416911	0.971935	0.901477	-0.676271	0.591178	-0.657438	0.740533	0.579141	0.653885	-0.561791	-0.499553	0.539708	0.613963	-0.399404	-0.351846	0.595962
	274	0.0824385	-0.0784853	0.102596	-0.0389041	0.0893297	-0.0970575	-0.0229831	-0.0387673	-0.0210315	-0.0639851	0.00319954	0.0175434	0.0835844	0.0863071	0.00853828	-0.0798285	-0.0482252	0.00345186	0.0052844	0.0802278	0.0239071	-0.0311301	-0.0054367	0.0368401	0.0592509	-0.0204875	0.00789233	-0.0489793	-0.0250913	0.0467783	0.0739758	0.0330275	0.0564739	-0.0159734	0.0119991	0.0206537	-0.0522285	0.0431868	-0.0120828	0.0275955	-0.0102855	-0.00213695	-0.0391473	-0.091589	-0.127195	0.131113	0.0946145	-0.157054
	275	0.482411	0.429077	-0.815528	0.603308	-0.867458	0.480025	0.414774	-0.947707	0.451537	0.904635	-0.332747	-0.321483	-1.46079	1.03918	-0.318554	1.50034	0.162126	0.219179	-1.00075	0.297117	-0.942472	0.00277187	-0.419634	0.0367828	-0.340043	-0.0271678	-0.480205	-0.0584124	-0.456143	0.0207075	-0.419808	0.116604	-0.275217	-0.0948659	-0.54063	0.0206537	-0.0522285	0.0431868	-0.0120828	-0.536718	-0.320876	0.545404	0.762331	-0.735022	-0.534383	-1.71418	-1.49252	0.405146
	276	0.209565	-0.0403951	0.0657744	-0.148141	0.0248314	-0.136619	0.0823728	-0.114634	0.0454209	-0.0992572	0.0190291	-0.0727176	0.0719662	0.0406394	0.0651263	-0.263007	-0.036825	-0.00440208	0.0777848	0.0600055	0.126036	0.00277187	-0.0837264	0.0367828	-0.0174908	-0.0271678	-0.156889	-0.0584124	-0.126193	0.0207075	-0.0875675	0.116604	0.0537188	-0.0948659	-0.224674	0.133996	-0.0900363	0.13903	-0.182208	0.0676981	0.0107727	-0.172609	-0.209177	-0.160557	-0.221127	0.0115386	-0.000124076	-0.333744
	277	0.0824385	-0.0784853	0.102596	-0.0389041	0.0893297	-0.0970575	-0.0229831	-0.0387673	-0.0210315	-0.0639851	0.00319954	0.0175434	0.0835844	0.0863071	0.00853828	-0.0798285	-0.0482252	0.00345186	0.0052844	0.0802278	0.0239071	-0.0311301	-0.0054367	0.0368401	0.0592509	-0.0204875	0.00789233	-0.0489793	-0.0250913	0.0467783	0.0739758	0.0330275	0.0564739	-0.0159734	0.0119991	0.0206537	-0.0522285	0.0431868	-0.0120828	0.0275955	-0.0102855	-0.00213695	-0.0391473	-0.091589	-0.127195	0.131113	0.0946145	-0.157054
	278	0.0824385	-0.0784853	0.102596	-0.0389041	0.0893297	-0.0970575	-0.0229831	-0.0387673	-0.0210315	-0.0639851	0.00319954	0.0175434	0.0835844	0.0863071	0.00853828	-0.0798285	-0.0482252	0.00345186	0.0052844	0.0802278	0.0239071	-0.0311301	-0.0054367	0.0368401	0.0592509	-0.0204875	0.00789233	-0.0489793	-0.0250913	0.0467783	0.0739758	0.0330275	0.0564739	-0.0159734	0.0119991	0.0206537	-0.0522285	0.0431868	-0.0120828	0.0275955	-0.0102855	-0.00213695	-0.0391473	-0.091589	-0.127195	0.131113	0.0946145	-0.157054
	279	0.789192	-0.717262	0.96814	-0.662841	-0.549734	-0.726314	0.730877	-0.645873	0.765258	0.690081	-0.546059	0.828989	-0.442644	-0.450677	0.647747	-0.660432	0.605918	-0.635396	0.598586	-0.562061	0.581388	-0.394261	-0.488855	0.904262	0.802426	-0.384118	-0.457407	-0.400451	-0.499936	-0.319288	-0.404166	-0.31594	-0.416911	0.971935	0.901477	-0.676271	0.591178	-0.657438	0.740533	0.579141	0.653885	-0.561791	-0.499553	0.539708	0.613963	-0.399404	-0.351846	0.595962
	280	0.0824385	-0.0784853	0.102596	-0.0389041	0.0893297	-0.0970575	-0.0229831	-0.0387673	-0.0210315	0.133088	0.199132	-1.15047	0.271301	0.277861	0.199306	-0.0719271	1.23732	0.0121459	-1.20271	0.0889686	0.0323089	-0.204831	-0.43484	1.0816	0.854293	-0.194428	-0.405416	-0.217104	-0.446879	-0.128327	-0.35074	-0.133899	-0.364017	-0.186395	-0.3919	-0.314602	0.943606	-0.293848	-0.326306	0.440862	0.707215	-0.692977	-0.448109	0.408282	0.664336	-0.523759	-0.30196	0.461264
	281	-0.566399	-0.750162	0.936555	-0.694976	0.984534	-0.758724	0.69813	-0.677142	0.732758	-0.241212	-0.173001	-0.160273	-0.0852283	-0.0859558	1.01097	-0.270779	1.02397	-0.206655	-0.199666	-0.13101	-0.179137	-0.0466497	-0.249567	0.0223111	-0.175173	-0.0360285	-0.227088	1.19366	0.992773	0.0311332	-0.16749	-1.13765	-1.33835	-0.0312001	-0.217631	-0.296097	-0.360886	0.954314	-0.308962	0.440862	0.890139	-0.692977	-0.271656	0.408282	0.837116	-0.523759	-0.130852	0.461264
	282	0.0824385	-0.0784853	0.102596	-0.0389041	0.0893297	-0.0970575	-0.0229831	-0.0387673	-0.0210315	-0.0639851	0.00319954	0.0175434	0.0835844	0.0863071	0.00853828	-0.0798285	-0.0482252	0.00345186	0.0052844	0.0802278	0.0239071	-0.0311301	-0.0054367	0.0368401	0.0592509	-0.0204875	0.00789233	-0.0489793	-0.0250913	0.0467783	0.0739758	0.0330275	0.0564739	-0.0159734	0.0119991	0.0206537	-0.0522285	0.0431868	-0.0120828	0.0275955	-0.0102855	-0.00213695	-0.0391473	-0.091589	-0.127195	0.131113	0.0946145	-0.157054
	283	0.0824385	-0.0784853	0.102596	-0.0389041	0.0893297	-0.0970575	-0.0229831	-0.0387673	-0.0210315	-0.0639851	0.00319954	0.0175434	0.0835844	0.0863071	0.00853828	-0.0798285	-0.0482252	0.00345186	0.0052844	0.0802278	0.0239071	-0.0311301	-0.0054367	0.0368401	0.0592509	-0.0204875	0.00789233	-0.0489793	-0.0250913	0.0467783	0.0739758	0.0330275	0.0564739	-0.0159734	0.0119991	0.0206537	-0.0522285	0.0431868	-0.0120828	0.0275955	-0.0102855	-0.00213695	-0.0391473	-0.091589	-0.127195	0.131113	0.0946145	-0.157054
	284	0.0824385	-0.0784853	0.102596	-0.0389041	0.0893297	-0.0970575	-0.0229831	-0.0387673	-0.0210315	-0.0639851	0.00319954	0.0175434	0.0835844	0.0863071	0.00853828	-0.0798285	-0.0482252	0.00345186	0.0052844	0.0802278	0.0239071	-0.0311301	-0.0054367	0.0368401	0.0592509	-0.0204875	0.00789233	-0.0489793	-0.0250913	0.0467783	0.0739758	0.0330275	0.0564739	-0.0159734	0.0119991	0.0206537	-0.0522285	0.0431868	-0.0120828	0.0275955	-0.0102855	-0.00213695	-0.0391473	-0.091589	-0.127195	0.131113	0.0946145	-0.157054
	285	0.0824385	-0.0784853	0.102596	-0.0389041	0.0893297	-0.0970575	-0.0229831	-0.0387673	-0.0210315	-0.0639851	0.00319954	0.0175434	0.0835844	0.0863071	0.00853828	-0.0798285	-0.0482252	0.00345186	0.0052844	0.0802278	0.0239071	-0.0311301	-0.0054367	0.0368401	0.0592509	-0.0204875	0.00789233	-0.0489793	-0.0250913	0.0467783	0.0739758	0.0330275	0.0564739	-0.0159734	0.0119991	0.0206537	-0.0522285	0.0431868	-0.0120828	0.0275955	-0.0102855	-0.00213695	-0.0391473	-0.091589	-0.127195	0.131113	0.0946145	-0.157054
	286	-0.572187	0.707766	-0.547981	0.875523	-0.588643	0.754561	-0.697497	0.820569	-0.690464	-0.233328	-0.165163	-0.152363	-0.077719	-0.0782931	-0.155387	0.919884	-0.460639	-0.419503	-0.40729	-0.345005	0.790024	0.320916	0.505193	0.398209	0.551143	0.372672	0.588808	0.33401	0.500683	-0.864219	-0.662997	0.320346	0.482596	-0.902603	-0.688851	0.0206537	-0.0522285	0.0431868	-0.0120828	-0.264135	-0.745945	1.01252	0.542642	-0.368863	-0.822056	-0.131244	-0.593526	-0.44123
	287	0.0824385	-0.0784853	0.102596	-0.0389041	0.0893297	-0.0970575	-0.0229831	-0.0387673	-0.0210315	-0.028713	-0.01263	0.107804	0.0952025	0.131975	-0.0480497	-0.880549	0.369755	-0.877595	0.362332	0.543177	0.347331	0.463323	0.612368	-0.675847	-0.553316	0.515275	0.691966	-0.78582	-0.651708	0.605476	0.769144	-0.698563	-0.568217	0.581299	0.756142	-0.314602	0.943606	-0.293848	-0.326306	-0.559992	-0.640129	-0.559583	-0.64671	0.541921	0.46987	-0.39731	-0.494545	0.59823
	288	-0.572187	0.707766	-0.547981	0.875523	-0.588643	0.754561	-0.697497	0.820569	-0.690464	-0.0639851	0.00319954	0.0175434	0.0835844	0.0863071	0.00853828	0.301922	-0.915716	0.423499	0.415023	0.502537	-0.74502	0.463323	0.928788	-0.675847	-0.249477	0.515275	0.996525	-0.78582	-0.340901	0.605476	1.08211	-0.698563	-0.258365	0.581299	1.05377	-0.676271	0.591178	-0.657438	0.740533	0.0275955	-0.327721	-0.00213695	-0.345354	-0.091589	-0.427026	0.131113	-0.202317	-0.157054
	289	0.0824385	-0.0784853	0.102596	-0.0389041	0.0893297	-0.0970575	-0.0229831	-0.0387673	-0.0210315	0.32327	0.337316	0.460958	0.430475	-0.807214	-0.881318	-0.867046	0.384243	0.466519	0.376825	-0.790626	0.361689	-0.559485	-0.49083	0.749585	0.80053	-0.54957	-0.459307	0.697295	0.75579	-0.485849	-0.406119	0.681042	0.736918	-0.534354	-0.444564	0.604237	-0.657827	0.647968	-0.594573	-0.271123	-0.489525	-0.285532	-0.501434	0.816474	0.612122	-0.137528	-0.353669	0.879618
	290	-1.20883	-0.0447967	-1.34385	-0.00599816	0.123033	-0.063871	1.40021	-0.00674906	1.42955	0.146044	0.161115	0.283142	0.261663	-0.979477	0.121116	-0.469481	-0.466281	-0.42529	0.803536	-0.350822	0.784432	-0.600139	-0.417396	-1.70322	-1.5437	0.707814	0.909468	-0.59972	-0.429744	0.799305	0.99265	0.641974	0.808828	0.769943	0.968693	-0.269684	0.987376	0.980868	-1.69003	0.604565	0.724439	-0.537672	-0.431495	0.563872	0.680604	-0.37654	-0.285849	0.620728
	291	-0.246092	1.04534	-0.223903	-0.371098	-0.250918	-0.432084	-0.361495	1.14141	-0.356993	-0.028713	-0.01263	0.107804	0.0952025	0.131975	-0.0480497	0.10335	-0.0596254	0.0113058	-0.067216	0.10045	-0.0782219	1.03647	0.565203	-0.13929	-0.598606	-0.208886	-0.651524	-0.231078	-0.698037	-0.142882	-0.603642	-0.147774	-0.614403	-0.200561	-0.632405	-0.676271	0.591178	-0.657438	0.740533	0.140945	0.454764	-0.977509	-0.69163	0.123227	0.425886	0.388688	0.644062	0.169114
	292	0.0824385	-0.0784853	0.102596	-0.0389041	0.0893297	-0.0970575	-0.0229831	-0.0387673	-0.0210315	-0.0639851	0.00319954	0.0175434	0.0835844	0.0863071	0.00853828	-0.0798285	-0.0482252	0.00345186	0.0052844	0.0802278	0.0239071	-0.0311301	-0.0054367	0.0368401	0.0592509	-0.0204875	0.00789233	-0.0489793	-0.0250913	0.0467783	0.0739758	0.0330275	0.0564739	-0.0159734	0.0119991	0.0206537	-0.0522285	0.0431868	-0.0120828	0.0275955	-0.0102855	-0.00213695	-0.0391473	-0.091589	-0.127195	0.131113	0.0946145	-0.157054
	293	0.789192	-0.717262	0.96814	-0.662841	-0.549734	-0.726314	0.730877	-0.645873	0.765258	0.690081	-0.546059	0.828989	-0.442644	-0.450677	0.647747	-0.660432	0.605918	-0.635396	0.598586	-0.562061	0.581388	-0.394261	-0.488855	0.904262	0.802426	-0.384118	-0.457407	-0.400451	-0.499936	-0.319288	-0.404166	-0.31594	-0.416911	0.971935	0.901477	-0.676271	0.591178	-0.657438	0.740533	0.579141	0.653885	-0.561791	-0.499553	0.539708	0.613963	-0.399404	-0.351846	0.595962
	294	0.0824385	-0.0784853	0.102596	-0.0389041	0.0893297	-0.0970575	-0.0229831	-0.0387673	-0.0210315	-0.0639851	0.00319954	0.0175434	0.0835844	0.0863071	0.00853828	-0.0798285	-0.0482252	0.00345186	0.0052844	0.0802278	0.0239071	-0.0311301	-0.0054367	0.0368401	0.0592509	-0.0204875	0.00789233	-0.0489793	-0.0250913	0.0467783	0.0739758	0.0330275	0.0564739	-0.0159734	0.0119991	0.0206537	-0.0522285	0.0431868	-0.0120828	0.0275955	-0.0102855	-0.00213695	-0.0391473	-0.091589	-0.127195	0.131113	0.0946145	-0.157054
	295	0.0824385	-0.0784853	0.102596	-0.0389041	0.0893297	-0.0970575	-0.0229831	-0.0387673	-0.0210315	-0.0639851	0.00319954	0.0175434	0.0835844	0.0863071	0.00853828	-0.0798285	-0.0482252	0.00345186	0.0052844	0.0802278	0.0239071	-0.0311301	-0.0054367	0.0368401	0.0592509	-0.0204875	0.00789233	-0.0489793	-0.0250913	0.0467783	0.0739758	0.0330275	0.0564739	-0.0159734	0.0119991	0.0206537	-0.0522285	0.0431868	-0.0120828	0.0275955	-0.0102855	-0.00213695	-0.0391473	-0.091589	-0.127195	0.131113	0.0946145	-0.157054
	296	0.789192	-0.717262	0.96814	-0.662841	-0.549734	-0.726314	0.730877	-0.645873	0.765258	0.690081	-0.546059	0.828989	-0.442644	-0.450677	0.647747	-0.660432	0.605918	-0.635396	0.598586	-0.562061	0.581388	-0.394261	-0.488855	0.904262	0.802426	-0.384118	-0.457407	-0.400451	-0.499936	-0.319288	-0.404166	-0.31594	-0.416911	0.971935	0.901477	-0.676271	0.591178	-0.657438	0.740533	0.579141	0.653885	-0.561791	-0.499553	0.539708	0.613963	-0.399404	-0.351846	0.595962
	297	0.0824385	-0.0784853	0.102596	-0.0389041	0.0893297	-0.0970575	-0.0229831	-0.0387673	-0.0210315	-0.233328	-0.165163	-0.152363	-0.077719	-0.0782931	-0.155387	0.346903	0.409613	-0.856265	0.4633	-0.796444	0.477663	0.138437	0.122144	0.195583	0.181759	0.149313	0.130691	0.115144	0.100226	0.217716	0.200163	-0.959782	-0.974356	0.150392	0.132002	0.382323	0.300199	0.406776	-1.07892	0.191402	0.115677	0.153267	0.0823597	0.0641003	-0.00821801	0.278426	0.212441	0.00251063
	298	0.0824385	-0.0784853	0.102596	-0.0389041	0.0893297	-0.0970575	-0.0229831	-0.0387673	-0.0210315	-0.0639851	0.00319954	0.0175434	0.0835844	0.0863071	0.00853828	-0.0798285	-0.0482252	0.00345186	0.0052844	0.0802278	0.0239071	-0.0311301	-0.0054367	0.0368401	0.0592509	-0.0204875	0.00789233	-0.0489793	-0.0250913	0.0467783	0.0739758	0.0330275	0.0564739	-0.0159734	0.0119991	0.0206537	-0.0522285	0.0431868	-0.0120828	0.0275955	-0.0102855	-0.00213695	-0.0391473	-0.091589	-0.127195	0.131113	0.0946145	-0.157054
	299	-0.209818	-0.381029	-0.187853	-0.334419	-0.21335	-0.395093	1.06554	-0.326311	1.0974	0.522057	0.534952	-0.705333	-0.602691	0.66732	0.485099	0.508816	0.375398	-0.871809	-0.848494	0.548994	0.352923	-0.751023	-0.678261	0.570273	0.620551	0.556721	0.65838	-0.74576	-0.685983	-0.678936	-0.591504	0.496974	0.553377	0.621907	0.723321	0.920988	-0.34917	-0.263159	-0.297694	0.430118	0.46688	-0.70317	-0.679943	-0.793909	-0.754649	0.648744	0.655395	0.450798
	300	-0.572187	0.707766	-0.547981	0.875523	-0.588643	0.754561	-0.697497	0.820569	-0.690464	-0.233328	-0.165163	-0.152363	-0.077719	-0.0782931	-0.155387	-0.0798285	-0.0482252	0.00345186	0.0052844	0.0802278	0.0239071	-0.204831	-0.242123	1.0816	1.03935	-0.194428	-0.219922	-0.217104	-0.25758	-0.128327	-0.160127	-0.133899	-0.1753	-0.186395	-0.210629	0.559318	-0.701598	-0.626748	0.769146	-0.122995	-0.243971	-0.145002	-0.264566	-0.234717	-0.347921	-0.00431473	-0.123976	-0.303745
	Outer Model Residual Correlation
		BP1	BP2	BP3	BP4	BP5	BP6	BP7	BP8	BP9	CSR2	CSR3	CSR4	CSR5	CSR6	CSR7	EC1	EC2	EC3	EC4	EC5	EC6	IGMO1	IGMO1	IGMO2	IGMO2	IGMO3	IGMO3	IGMO4	IGMO4	IGMO5	IGMO5	IGMO6	IGMO6	IGMO7	IGMO7	SCA1	SCA2	SCA3	SCA4	SGMO1	SGMO1	SGMO2	SGMO2	SGMO3	SGMO3	SGMO4	SGMO4	SGMO5
	BP1	1	-0.303608	0.552955	-0.287617	-0.261614	-0.269419	-0.10049	-0.413781	-0.0722046	-0.0415388	0.00239795	-0.135497	0.00826093	0.012598	0.0158974	0.302997	-0.140303	0.147593	-0.305211	0.15827	-0.141238	-0.118684	-0.173084	0.281908	0.228404	-0.276441	-0.28462	0.0812387	0.0196897	-0.191902	-0.227157	0.28898	0.225666	-0.178486	-0.204588	0.253657	-0.173591	0.0350784	-0.0749594	-0.0931794	-0.107911	-0.0322782	-0.0549419	-0.128492	-0.137709	-0.195125	-0.213695	0.0295448
	BP2	-0.303608	1	-0.37261	0.396278	-0.290218	0.467731	-0.423182	0.00378045	-0.365509	0.107934	-0.121249	0.0571242	-0.112558	0.105497	-0.125666	0.0516833	-0.0758484	0.0471534	0.0585954	-0.0647152	-0.0238167	0.205489	0.291837	-0.116057	-0.0267604	0.17401	0.232671	-0.214784	-0.111074	0.237675	0.302469	-0.287999	-0.186804	0.0973107	0.165773	-0.315972	0.259785	-0.446258	0.369852	-0.158618	-0.223683	0.228612	0.134298	-0.218668	-0.267594	-0.12669	-0.191707	-0.0019541
	BP3	0.552955	-0.37261	1	-0.277889	0.229436	-0.459654	-0.258166	-0.390877	-0.260932	-0.00886641	0.0289786	0.119409	0.172378	-0.0462862	-0.00441406	-0.0440657	0.0660845	-0.118307	-0.0400615	0.0999563	0.0368293	-0.221139	-0.20765	0.430132	0.418857	-0.298381	-0.238393	0.265004	0.247294	-0.310425	-0.264786	0.103122	0.0907825	-0.111375	-0.0883082	0.225748	-0.181656	0.0976198	-0.0948184	0.0899246	0.06199	-0.161898	-0.16527	0.0874238	0.067032	-0.0734576	-0.0910241	0.0893674
	BP4	-0.287617	0.396278	-0.277889	1	-0.438475	0.303999	-0.508223	0.111488	-0.260402	0.156302	-0.0568465	-0.137009	-0.16938	0.220271	-0.165226	0.162612	0.0591533	-0.0310604	-0.0481184	0.108761	-0.236206	-0.0678686	0.00789401	-0.00482951	0.0563447	0.134815	0.16771	0.0171294	0.0823517	-0.0657072	0.00958793	0.033097	0.0977118	-0.0482408	0.0134292	0.0203169	-0.0788642	-0.00124426	0.0540494	-0.116306	-0.183507	-0.0117047	-0.0831536	-0.126781	-0.183201	-0.128807	-0.188804	-0.0210466
	BP5	-0.261614	-0.290218	0.229436	-0.438475	1	-0.399292	0.144955	-0.241705	0.259255	-0.0375346	0.220875	0.0417132	0.109071	-0.12331	-0.0201623	-0.322437	0.245019	-0.160698	0.193297	-0.0867334	0.124249	0.0270375	0.0658572	0.0478902	0.0777301	-0.0583266	-0.00287919	0.185908	0.215032	-0.0852246	-0.02837	-0.127436	-0.0915632	-0.00814406	0.0351088	0.0840131	-0.0691455	0.0793244	-0.0675387	0.277279	0.261002	0.00555015	0.026438	0.00323493	0.0271433	0.121174	0.134521	0.0652659
	BP6	-0.269419	0.467731	-0.459654	0.303999	-0.399292	1	-0.283807	0.194714	-0.453942	0.0943799	-0.175997	0.0693232	-0.146888	0.142308	-0.114782	0.0728888	-0.153819	0.111366	0.0391055	-0.109518	0.0287195	0.186581	0.21967	-0.148456	-0.103515	0.0822273	0.106039	-0.188016	-0.134506	0.299423	0.300116	-0.245496	-0.193414	0.10594	0.124495	-0.179084	0.201434	-0.208719	0.127614	-0.260288	-0.26992	0.29706	0.232439	-0.00840297	-0.0506215	-0.0993943	-0.132579	-0.119866
	BP7	-0.10049	-0.423182	-0.258166	-0.508223	0.144955	-0.283807	1	-0.025629	0.581041	0.0428628	-0.017465	0.0840948	-0.0991958	-0.0766397	0.229259	-0.0749505	0.0487986	-7.79405e-06	0.0160039	-0.152237	0.149121	-0.162048	-0.287942	-0.157583	-0.270276	0.00958762	-0.125825	-0.0451474	-0.169471	0.124645	-0.0345993	0.11054	-0.0144592	0.143868	-0.00465317	-0.0348236	0.101614	0.238377	-0.247885	0.00430424	0.174062	-0.0137398	0.137602	0.222831	0.336069	0.0496483	0.186202	0.085681
	BP8	-0.413781	0.00378045	-0.390877	0.111488	-0.241705	0.194714	-0.025629	1	-0.282725	-0.342917	0.0547321	-0.0599209	0.317881	-0.0833992	0.00067382	-0.0593691	-0.277552	0.118391	0.106371	0.0642225	0.0452531	0.216779	0.225298	-0.26087	-0.241934	0.103223	0.115961	-0.0685263	-0.0436553	0.0678838	0.0884807	0.0158957	0.0372528	-0.0146396	0.0179444	-0.206447	0.105079	-0.0740115	0.128241	-0.0153645	-0.0402157	-0.113674	-0.131436	0.170072	0.1279	0.494977	0.460166	-0.2555
	BP9	-0.0722046	-0.365509	-0.260932	-0.260402	0.259255	-0.453942	0.581041	-0.282725	1	0.0998482	0.0376435	-0.030651	-0.183989	-0.132592	0.199502	-0.100826	0.271989	-0.119512	0.00160225	-0.0804326	0.0277114	-0.0434203	-0.126231	-0.166543	-0.235072	0.21308	0.0890477	-0.10498	-0.178713	0.0202544	-0.0705582	0.0517064	-0.0243411	0.073635	-0.0173381	0.0992586	-0.108593	0.268442	-0.192789	0.258382	0.336771	-0.133464	-0.0173499	-0.0267523	0.0747435	-0.095277	0.00366944	0.154591
	CSR2	-0.0415388	0.107934	-0.00886641	0.156302	-0.0375346	0.0943799	0.0428628	-0.342917	0.0998482	1	-0.184731	0.471677	-0.556773	0.200968	-0.404481	0.0821383	0.163969	-0.132217	-0.0788945	0.00089868	-0.0384179	-0.141153	-0.215773	0.165016	0.0992735	0.0346565	-0.0617781	-0.0361867	-0.110467	0.0118333	-0.0809498	-0.116435	-0.187267	0.0718731	-0.0243886	-0.0734895	-0.0336054	-0.00847799	0.0938692	-0.115107	-0.0508641	0.0368955	0.0782981	-0.124969	-0.0735401	-0.407157	-0.355651	0.142349
	CSR3	0.00239795	-0.121249	0.0289786	-0.0568465	0.220875	-0.175997	-0.017465	0.0547321	0.0376435	-0.184731	1	-0.198069	0.14494	-0.382485	-0.210611	-0.124743	0.000486718	-0.075204	0.209072	-0.159497	0.123498	-0.0583134	-0.0570029	0.061924	0.0569556	0.0940475	0.0758368	0.0185288	0.0133106	-0.0111437	-0.0117742	-0.127152	-0.129678	0.0279715	0.0228829	-0.0681799	0.0350515	0.113823	-0.0660114	0.011404	-0.0077685	0.0859369	0.0633251	0.0655569	0.0436663	0.315566	0.294805	0.00918155
	CSR4	-0.135497	0.0571242	0.119409	-0.137009	0.0417132	0.0693232	0.0840948	-0.0599209	-0.030651	0.471677	-0.198069	1	-0.169241	-0.05454	-0.299631	-0.311391	-0.0484399	-0.0603915	0.278132	-0.212571	0.31856	-0.167856	-0.152587	0.0585283	0.0621151	-0.0522702	-0.0475702	-0.0259919	-0.0227828	0.0825359	0.0677089	-0.0792041	-0.0747996	0.185618	0.149911	-0.0665581	0.0192634	0.065781	-0.0159159	-0.104756	-0.0745977	0.0628473	0.0717921	0.195537	0.182287	-0.0110195	0.00396364	0.0770474
	CSR5	0.00826093	-0.112558	0.172378	-0.16938	0.109071	-0.146888	-0.0991958	0.317881	-0.183989	-0.556773	0.14494	-0.169241	1	-0.442081	-0.0735534	-0.235287	-0.127308	0.173477	0.0980906	0.107597	0.00702339	0.0850831	0.257036	-0.109157	0.0375601	0.0664431	0.22095	-0.0211605	0.141946	-0.0395861	0.144087	0.0747023	0.232656	-0.0421488	0.120374	-0.052721	0.0251824	0.114799	-0.0702942	0.150146	-0.0163321	-0.294641	-0.397656	0.167936	0.0304249	0.428405	0.307384	-0.0307773
	CSR6	0.012598	0.105497	-0.0462862	0.220271	-0.12331	0.142308	-0.0766397	-0.0833992	-0.132592	0.200968	-0.382485	-0.05454	-0.442081	1	-0.0234768	0.188034	0.0933205	-0.120825	-0.234015	0.222309	-0.13308	0.0170767	-0.0589636	0.0148667	-0.0431566	-0.148226	-0.194553	-0.0128415	-0.0780583	-0.0158043	-0.089691	-0.0332519	-0.0964838	0.172013	0.0743632	-0.0681081	0.192265	-0.142212	-0.00364048	-0.185519	-0.114764	0.0377655	0.0731658	-0.25432	-0.190562	-0.246196	-0.20482	-0.116982
	CSR7	0.0158974	-0.125666	-0.00441406	-0.165226	-0.0201623	-0.114782	0.229259	0.00067382	0.199502	-0.404481	-0.210611	-0.299631	-0.0735534	-0.0234768	1	0.0719718	0.0538751	0.0152362	-0.0157764	-0.024515	-0.095527	-0.00891852	-0.0193181	-0.130542	-0.142489	-0.0570205	-0.0522442	0.00246516	-0.00951476	0.062015	0.0440511	0.0119241	-0.000464914	0.140697	0.112237	0.067025	0.00746644	-0.113516	0.0294477	0.180331	0.225794	-0.00272325	0.0600618	-0.0808251	-0.00893389	0.0775368	0.129907	-0.0683599
	EC1	0.302997	0.0516833	-0.0440657	0.162612	-0.322437	0.0728888	-0.0749505	-0.0593691	-0.100826	0.0821383	-0.124743	-0.311391	-0.235287	0.188034	0.0719718	1	-0.405374	0.420096	-0.603331	0.195531	-0.567656	-0.0596447	-0.154802	-0.0140937	-0.0961131	-0.0421431	-0.127817	0.208709	0.111403	-0.201042	-0.270512	0.240317	0.146782	-0.189491	-0.245337	0.169122	-0.206554	-0.0644867	0.0982246	-0.104425	-0.0518607	0.327013	0.33452	-0.396874	-0.319707	-0.269344	-0.234766	-0.108461
	EC2	-0.140303	-0.0758484	0.0660845	0.0591533	0.245019	-0.153819	0.0487986	-0.277552	0.271989	0.163969	0.000486718	-0.0484399	-0.127308	0.0933205	0.0538751	-0.405374	1	-0.376459	-0.00724927	-0.100239	-0.0775641	0.183926	0.0981394	0.233891	0.178531	-0.0306409	-0.0917417	-0.0832659	-0.142646	0.0261698	-0.0476862	-0.320251	-0.374855	-0.00399657	-0.0657393	0.0371021	-0.0644357	0.133802	-0.0773333	0.00602403	0.0526531	-0.223202	-0.163434	0.110172	0.135682	-0.107796	-0.0657942	0.262784
	EC3	0.147593	0.0471534	-0.118307	-0.0310604	-0.160698	0.111366	-7.79405e-06	0.118391	-0.119512	-0.132217	-0.075204	-0.0603915	0.173477	-0.120825	0.0152362	0.420096	-0.376459	1	-0.455635	0.000170113	-0.489753	-0.112446	-0.074893	-0.0610019	-0.035849	-0.170204	-0.117126	0.26206	0.280567	-0.128362	-0.0841232	0.32517	0.345721	-0.18245	-0.132628	0.256444	-0.246767	0.0295287	-0.00873546	-0.0865455	-0.0786078	0.21585	0.195761	0.0190135	0.0113478	-0.0253091	-0.0265606	0.0188959
	EC4	-0.305211	0.0585954	-0.0400615	-0.0481184	0.193297	0.0391055	0.0160039	0.106371	0.00160225	-0.0788945	0.209072	0.278132	0.0980906	-0.234015	-0.0157764	-0.603331	-0.00724927	-0.455635	1	-0.525004	0.478182	-0.0606121	0.0575793	-0.0707744	0.020814	0.0845364	0.174627	-0.0859972	0.0183572	0.110477	0.20616	-0.199018	-0.0957053	0.273214	0.326747	-0.222697	0.181075	-0.0926686	0.0890576	0.116875	0.0567456	-0.0548899	-0.0882978	0.237997	0.175561	0.329112	0.288264	-0.0847851
	EC5	0.15827	-0.0647152	0.0999563	0.108761	-0.0867334	-0.109518	-0.152237	0.0642225	-0.0804326	0.00089868	-0.159497	-0.212571	0.107597	0.222309	-0.024515	0.195531	-0.100239	0.000170113	-0.525004	1	-0.472223	0.274035	0.227441	-0.151792	-0.171191	0.138972	0.0944022	-0.277589	-0.289912	0.173802	0.126847	-0.0312531	-0.051391	-0.0520582	-0.0607276	-0.16733	0.01543	-0.0459074	0.154008	-0.0388987	-0.0466604	-0.275009	-0.266805	-0.329561	-0.301175	-0.0260981	-0.0375509	-0.11747
	EC6	-0.141238	-0.0238167	0.0368293	-0.236206	0.124249	0.0287195	0.149121	0.0452531	0.0277114	-0.0384179	0.123498	0.31856	0.00702339	-0.13308	-0.095527	-0.567656	-0.0775641	-0.489753	0.478182	-0.472223	1	-0.192112	-0.127884	0.0598034	0.0964271	0.00971763	0.0548364	-0.0273094	0.0149931	0.0238715	0.0686153	-0.00685368	0.0335995	0.125904	0.149003	-0.0547415	0.28292	0.0497375	-0.243555	0.0920138	0.0571252	-0.0118892	-0.0302165	0.33529	0.278741	0.0854938	0.0648051	0.0420949
	IGMO1	-0.118684	0.205489	-0.221139	-0.0678686	0.0270375	0.186581	-0.162048	0.216779	-0.0434203	-0.141153	-0.0583134	-0.167856	0.0850831	0.0170767	-0.00891852	-0.0596447	0.183926	-0.112446	-0.0606121	0.274035	-0.192112	1	0.890075	-0.26792	-0.285937	0.329942	0.250263	-0.518096	-0.521647	0.300228	0.235227	-0.509448	-0.519371	-0.141068	-0.134596	-0.291978	0.0552323	-0.246393	0.3739	0.108957	0.0740571	-0.134159	-0.139399	-0.16784	-0.16195	0.11054	0.0947109	-0.129823
	IGMO1	-0.173084	0.291837	-0.20765	0.00789401	0.0658572	0.21967	-0.287942	0.225298	-0.126231	-0.215773	-0.0570029	-0.152587	0.257036	-0.0589636	-0.0193181	-0.154802	0.0981394	-0.074893	0.0575793	0.227441	-0.127884	0.890075	1	-0.330198	-0.172144	0.419288	0.511147	-0.535943	-0.346063	0.321996	0.458008	-0.53868	-0.358117	-0.0127868	0.147467	-0.303296	0.171578	-0.317659	0.336619	0.116305	-0.0760706	-0.124036	-0.264885	-0.124628	-0.25352	0.156451	0.0202855	-0.125683
	IGMO2	0.281908	-0.116057	0.430132	-0.00482951	0.0478902	-0.148456	-0.157583	-0.26087	-0.166543	0.165016	0.061924	0.0585283	-0.109157	0.0148667	-0.130542	-0.0140937	0.233891	-0.0610019	-0.0707744	-0.151792	0.0598034	-0.26792	-0.330198	1	0.926149	-0.509757	-0.48915	0.316755	0.226865	-0.615518	-0.605739	0.202593	0.119678	-0.40907	-0.410465	0.231937	-0.345975	0.108395	0.0357842	-0.0782538	-0.0897123	0.0308173	0.00657158	-0.0544746	-0.0673359	-0.0704905	-0.0903215	-0.037441
	IGMO2	0.228404	-0.0267604	0.418857	0.0563447	0.0777301	-0.103515	-0.270276	-0.241934	-0.235072	0.0992735	0.0569556	0.0621151	0.0375601	-0.0431566	-0.142489	-0.0961131	0.178531	-0.035849	0.020814	-0.171191	0.0964271	-0.285937	-0.172144	0.926149	1	-0.40798	-0.252448	0.261947	0.334872	-0.57395	-0.402004	0.138686	0.215877	-0.309817	-0.184663	0.201567	-0.24471	0.0314846	0.0311081	-0.0625194	-0.209707	0.0294362	-0.108691	-0.0292545	-0.155919	-0.0250003	-0.145497	-0.042636
	IGMO3	-0.276441	0.17401	-0.298381	0.134815	-0.0583266	0.0822273	0.00958762	0.103223	0.21308	0.0346565	0.0940475	-0.0522702	0.0664431	-0.148226	-0.0570205	-0.0421431	-0.0306409	-0.170204	0.0845364	0.138972	0.00971763	0.329942	0.419288	-0.509757	-0.40798	1	0.916166	-0.524473	-0.397852	0.261946	0.3362	-0.444318	-0.326976	0.140588	0.212511	-0.208505	0.116666	-0.13287	0.165713	0.183144	0.0895992	-0.0726983	-0.121113	-0.0661915	-0.112002	-0.0451135	-0.0903324	-0.0836664
	IGMO3	-0.28462	0.232671	-0.238393	0.16771	-0.00287919	0.106039	-0.125825	0.115961	0.0890477	-0.0617781	0.0758368	-0.0475702	0.22095	-0.194553	-0.0522442	-0.127817	-0.0917417	-0.117126	0.174627	0.0944022	0.0548364	0.250263	0.511147	-0.48915	-0.252448	0.916166	1	-0.481942	-0.207483	0.255002	0.492684	-0.425907	-0.162525	0.214427	0.415799	-0.204455	0.204144	-0.193484	0.133294	0.1619	-0.056197	-0.0609757	-0.222533	-0.0309583	-0.186422	0.0152222	-0.132852	-0.0763372
	IGMO4	0.0812387	-0.214784	0.265004	0.0171294	0.185908	-0.188016	-0.0451474	-0.0685263	-0.10498	-0.0361867	0.0185288	-0.0259919	-0.0211605	-0.0128415	0.00246516	0.208709	-0.0832659	0.26206	-0.0859972	-0.277589	-0.0273094	-0.518096	-0.535943	0.316755	0.261947	-0.524473	-0.481942	1	0.909647	-0.588608	-0.561647	0.508942	0.440775	-0.461374	-0.436326	0.454708	-0.394075	0.304086	-0.250291	0.0428708	0.124402	0.156924	0.220582	0.13444	0.191734	-0.0453589	0.0214785	0.154028
	IGMO4	0.0196897	-0.111074	0.247294	0.0823517	0.215032	-0.134506	-0.169471	-0.0436553	-0.178713	-0.110467	0.0133106	-0.0227828	0.141946	-0.0780583	-0.00951476	0.111403	-0.142646	0.280567	0.0183572	-0.289912	0.0149931	-0.521647	-0.346063	0.226865	0.334872	-0.397852	-0.207483	0.909647	1	-0.525339	-0.320883	0.423883	0.532661	-0.339438	-0.175227	0.406992	-0.270806	0.209895	-0.247084	0.0581082	-0.0110385	0.150503	0.0873627	0.157216	0.088662	0.00644139	-0.0396971	0.143111
	IGMO5	-0.191902	0.237675	-0.310425	-0.0657072	-0.0852246	0.299423	0.124645	0.0678838	0.0202544	0.0118333	-0.0111437	0.0825359	-0.0395861	-0.0158043	0.062015	-0.201042	0.0261698	-0.128362	0.110477	0.173802	0.0238715	0.300228	0.321996	-0.615518	-0.57395	0.261946	0.255002	-0.588608	-0.525339	1	0.896733	-0.56997	-0.514883	0.504392	0.459841	-0.492223	0.505311	-0.216524	0.113965	-0.202105	-0.157454	0.0559948	0.0630813	0.023216	0.0303878	0.149526	0.158029	-0.0942803
	IGMO5	-0.227157	0.302469	-0.264786	0.00958793	-0.02837	0.300116	-0.0345993	0.0884807	-0.0705582	-0.0809498	-0.0117742	0.0677089	0.144087	-0.089691	0.0440511	-0.270512	-0.0476862	-0.0841232	0.20616	0.126847	0.0686153	0.235227	0.458008	-0.605739	-0.402004	0.3362	0.492684	-0.561647	-0.320883	0.896733	1	-0.555943	-0.325754	0.53957	0.654182	-0.455591	0.547944	-0.275741	0.0940905	-0.156552	-0.273741	0.045752	-0.0806758	0.045962	-0.0773909	0.182406	0.0700883	-0.0882366
	IGMO6	0.28898	-0.287999	0.103122	0.033097	-0.127436	-0.245496	0.11054	0.0158957	0.0517064	-0.116435	-0.127152	-0.0792041	0.0747023	-0.0332519	0.0119241	0.240317	-0.320251	0.32517	-0.199018	-0.0312531	-0.00685368	-0.509448	-0.53868	0.202593	0.138686	-0.444318	-0.425907	0.508942	0.423883	-0.56997	-0.555943	1	0.913003	-0.440005	-0.427004	0.62892	-0.401114	0.391396	-0.449417	0.0691923	0.100096	-0.0373026	0.000781101	0.11584	0.136984	-0.112075	-0.0801793	0.104961
	IGMO6	0.225666	-0.186804	0.0907825	0.0977118	-0.0915632	-0.193414	-0.0144592	0.0372528	-0.0243411	-0.187267	-0.129678	-0.0747996	0.232656	-0.0964838	-0.000464914	0.146782	-0.374855	0.345721	-0.0957053	-0.051391	0.0335995	-0.519371	-0.358117	0.119678	0.215877	-0.326976	-0.162525	0.440775	0.532661	-0.514883	-0.325754	0.913003	1	-0.325446	-0.175367	0.584302	-0.284367	0.300866	-0.445799	0.0844771	-0.0312946	-0.0381399	-0.123664	0.140483	0.0388231	-0.0605856	-0.138266	0.0971332
	IGMO7	-0.178486	0.0973107	-0.111375	-0.0482408	-0.00814406	0.10594	0.143868	-0.0146396	0.073635	0.0718731	0.0279715	0.185618	-0.0421488	0.172013	0.140697	-0.189491	-0.00399657	-0.18245	0.273214	-0.0520582	0.125904	-0.141068	-0.0127868	-0.40907	-0.309817	0.140588	0.214427	-0.461374	-0.339438	0.504392	0.53957	-0.440005	-0.325446	1	0.927444	-0.514577	0.637199	-0.319231	0.0963249	-0.122505	-0.151555	-0.0171409	-0.0563038	-0.00507273	-0.0453153	0.0484031	0.0136054	0.055743
	IGMO7	-0.204588	0.165773	-0.0883082	0.0134292	0.0351088	0.124495	-0.00465317	0.0179444	-0.0173381	-0.0243886	0.0228829	0.149911	0.120374	0.0743632	0.112237	-0.245337	-0.0657393	-0.132628	0.326747	-0.0607276	0.149003	-0.134596	0.147467	-0.410465	-0.184663	0.212511	0.415799	-0.436326	-0.175227	0.459841	0.654182	-0.427004	-0.175367	0.927444	1	-0.461945	0.633429	-0.345952	0.0791025	-0.0903945	-0.246561	-0.0160209	-0.162324	0.0169072	-0.12646	0.0888019	-0.0438554	0.0387383
	SCA1	0.253657	-0.315972	0.225748	0.0203169	0.0840131	-0.179084	-0.0348236	-0.206447	0.0992586	-0.0734895	-0.0681799	-0.0665581	-0.052721	-0.0681081	0.067025	0.169122	0.0371021	0.256444	-0.222697	-0.16733	-0.0547415	-0.291978	-0.303296	0.231937	0.201567	-0.208505	-0.204455	0.454708	0.406992	-0.492223	-0.455591	0.62892	0.584302	-0.514577	-0.461945	1	-0.67298	0.476507	-0.569799	0.122085	0.123639	0.0690013	0.0825135	0.0769467	0.0849368	-0.157928	-0.138094	0.133714
	SCA2	-0.173591	0.259785	-0.181656	-0.0788642	-0.0691455	0.201434	0.101614	0.105079	-0.108593	-0.0336054	0.0350515	0.0192634	0.0251824	0.192265	0.00746644	-0.206554	-0.0644357	-0.246767	0.181075	0.01543	0.28292	0.0552323	0.171578	-0.345975	-0.24471	0.116666	0.204144	-0.394075	-0.270806	0.505311	0.547944	-0.401114	-0.284367	0.637199	0.633429	-0.67298	1	-0.478711	0.0278796	-0.0775051	-0.112496	-0.0113833	-0.0515609	0.199682	0.136353	-0.0239072	-0.0601202	0.074682
	SCA3	0.0350784	-0.446258	0.0976198	-0.00124426	0.0793244	-0.208719	0.238377	-0.0740115	0.268442	-0.00847799	0.113823	0.065781	0.114799	-0.142212	-0.113516	-0.0644867	0.133802	0.0295287	-0.0926686	-0.0459074	0.0497375	-0.246393	-0.317659	0.108395	0.0314846	-0.13287	-0.193484	0.304086	0.209895	-0.216524	-0.275741	0.391396	0.300866	-0.319231	-0.345952	0.476507	-0.478711	1	-0.737201	0.0151394	0.0672881	-0.134492	-0.0765027	0.0862107	0.120781	0.000786476	0.0440824	0.096019
	SCA4	-0.0749594	0.369852	-0.0948184	0.0540494	-0.0675387	0.127614	-0.247885	0.128241	-0.192789	0.0938692	-0.0660114	-0.0159159	-0.0702942	-0.00364048	0.0294477	0.0982246	-0.0773333	-0.00873546	0.0890576	0.154008	-0.243555	0.3739	0.336619	0.0357842	0.0311081	0.165713	0.133294	-0.250291	-0.247084	0.113965	0.0940905	-0.449417	-0.445799	0.0963249	0.0791025	-0.569799	0.0278796	-0.737201	1	-0.0400082	-0.0513449	0.0607926	0.0400256	-0.302771	-0.280618	0.144566	0.126836	-0.245635
	SGMO1	-0.0931794	-0.158618	0.0899246	-0.116306	0.277279	-0.260288	0.00430424	-0.0153645	0.258382	-0.115107	0.011404	-0.104756	0.150146	-0.185519	0.180331	-0.104425	0.00602403	-0.0865455	0.116875	-0.0388987	0.0920138	0.108957	0.116305	-0.0782538	-0.0625194	0.183144	0.1619	0.0428708	0.0581082	-0.202105	-0.156552	0.0691923	0.0844771	-0.122505	-0.0903945	0.122085	-0.0775051	0.0151394	-0.0400082	1	0.905924	-0.380583	-0.293878	0.164336	0.198709	-0.13001	-0.0752374	0.207615
	SGMO1	-0.107911	-0.223683	0.06199	-0.183507	0.261002	-0.26992	0.174062	-0.0402157	0.336771	-0.0508641	-0.0077685	-0.0745977	-0.0163321	-0.114764	0.225794	-0.0518607	0.0526531	-0.0786078	0.0567456	-0.0466604	0.0571252	0.0740571	-0.0760706	-0.0897123	-0.209707	0.0895992	-0.056197	0.124402	-0.0110385	-0.157454	-0.273741	0.100096	-0.0312946	-0.151555	-0.246561	0.123639	-0.112496	0.0672881	-0.0513449	0.905924	1	-0.314068	-0.0836928	0.207352	0.380253	-0.158112	0.0282196	0.21822
	SGMO2	-0.0322782	0.228612	-0.161898	-0.0117047	0.00555015	0.29706	-0.0137398	-0.113674	-0.133464	0.0368955	0.0859369	0.0628473	-0.294641	0.0377655	-0.00272325	0.327013	-0.223202	0.21585	-0.0548899	-0.275009	-0.0118892	-0.134159	-0.124036	0.0308173	0.0294362	-0.0726983	-0.0609757	0.156924	0.150503	0.0559948	0.045752	-0.0373026	-0.0381399	-0.0171409	-0.0160209	0.0690013	-0.0113833	-0.134492	0.0607926	-0.380583	-0.314068	1	0.929263	-0.274525	-0.236739	0.130476	0.132901	-0.359697
	SGMO2	-0.0549419	0.134298	-0.16527	-0.0831536	0.026438	0.232439	0.137602	-0.131436	-0.0173499	0.0782981	0.0633251	0.0717921	-0.397656	0.0731658	0.0600618	0.33452	-0.163434	0.195761	-0.0882978	-0.266805	-0.0302165	-0.139399	-0.264885	0.00657158	-0.108691	-0.121113	-0.222533	0.220582	0.0873627	0.0630813	-0.0806758	0.000781101	-0.123664	-0.0563038	-0.162324	0.0825135	-0.0515609	-0.0765027	0.0400256	-0.293878	-0.0836928	0.929263	1	-0.192824	-0.0343843	0.0776167	0.201882	-0.293955
	SGMO3	-0.128492	-0.218668	0.0874238	-0.126781	0.00323493	-0.00840297	0.222831	0.170072	-0.0267523	-0.124969	0.0655569	0.195537	0.167936	-0.25432	-0.0808251	-0.396874	0.110172	0.0190135	0.237997	-0.329561	0.33529	-0.16784	-0.124628	-0.0544746	-0.0292545	-0.0661915	-0.0309583	0.13444	0.157216	0.023216	0.045962	0.11584	0.140483	-0.00507273	0.0169072	0.0769467	0.199682	0.0862107	-0.302771	0.164336	0.207352	-0.274525	-0.192824	1	0.936332	-0.083166	-0.0263921	0.383895
	SGMO3	-0.137709	-0.267594	0.067032	-0.183201	0.0271433	-0.0506215	0.336069	0.1279	0.0747435	-0.0735401	0.0436663	0.182287	0.0304249	-0.190562	-0.00893389	-0.319707	0.135682	0.0113478	0.175561	-0.301175	0.278741	-0.16195	-0.25352	-0.0673359	-0.155919	-0.112002	-0.186422	0.191734	0.088662	0.0303878	-0.0773909	0.136984	0.0388231	-0.0453153	-0.12646	0.0849368	0.136353	0.120781	-0.280618	0.198709	0.380253	-0.236739	-0.0343843	0.936332	1	-0.113375	0.0525192	0.373616
	SGMO4	-0.195125	-0.12669	-0.0734576	-0.128807	0.121174	-0.0993943	0.0496483	0.494977	-0.095277	-0.407157	0.315566	-0.0110195	0.428405	-0.246196	0.0775368	-0.269344	-0.107796	-0.0253091	0.329112	-0.0260981	0.0854938	0.11054	0.156451	-0.0704905	-0.0250003	-0.0451135	0.0152222	-0.0453589	0.00644139	0.149526	0.182406	-0.112075	-0.0605856	0.0484031	0.0888019	-0.157928	-0.0239072	0.000786476	0.144566	-0.13001	-0.158112	0.130476	0.0776167	-0.083166	-0.113375	1	0.944841	-0.586287
	SGMO4	-0.213695	-0.191707	-0.0910241	-0.188804	0.134521	-0.132579	0.186202	0.460166	0.00366944	-0.355651	0.294805	0.00396364	0.307384	-0.20482	0.129907	-0.234766	-0.0657942	-0.0265606	0.288264	-0.0375509	0.0648051	0.0947109	0.0202855	-0.0903215	-0.145497	-0.0903324	-0.132852	0.0214785	-0.0396971	0.158029	0.0700883	-0.0801793	-0.138266	0.0136054	-0.0438554	-0.138094	-0.0601202	0.0440824	0.126836	-0.0752374	0.0282196	0.132901	0.201882	-0.0263921	0.0525192	0.944841	1	-0.541833
	SGMO5	0.0295448	-0.0019541	0.0893674	-0.0210466	0.0652659	-0.119866	0.085681	-0.2555	0.154591	0.142349	0.00918155	0.0770474	-0.0307773	-0.116982	-0.0683599	-0.108461	0.262784	0.0188959	-0.0847851	-0.11747	0.0420949	-0.129823	-0.125683	-0.037441	-0.042636	-0.0836664	-0.0763372	0.154028	0.143111	-0.0942803	-0.0882366	0.104961	0.0971332	0.055743	0.0387383	0.133714	0.074682	0.096019	-0.245635	0.207615	0.21822	-0.359697	-0.293955	0.383895	0.373616	-0.586287	-0.541833	1
	SGMO5	-0.00107326	-0.0844432	0.0650648	-0.096798	0.0823603	-0.15193	0.232796	-0.250704	0.246711	0.168673	-0.00817414	0.0807181	-0.158555	-0.0644138	0.00761695	-0.0621384	0.275446	0.0115949	-0.113167	-0.116361	0.0179985	-0.13037	-0.270207	-0.0553076	-0.181894	-0.132169	-0.243712	0.216468	0.0709553	-0.0714468	-0.208279	0.130614	-0.00845472	0.00483185	-0.122631	0.13717	0.0221713	0.134795	-0.232676	0.243456	0.411511	-0.311304	-0.10878	0.401748	0.524702	-0.561016	-0.392812	0.92037
	SGMO6	0.0567764	-0.0599786	0.25376	-0.0564612	0.258722	-0.199835	-0.276928	0.0496499	-0.121237	-0.0180828	0.00583312	0.0813305	0.167502	0.131157	-0.0834615	0.000350105	-0.117831	0.0321977	-0.0387277	0.291676	-0.14185	0.152159	0.154277	0.220674	0.231584	-0.0149802	0.00539274	-0.0626899	-0.0477793	-0.19162	-0.145869	-0.0785478	-0.0647019	-0.0572099	-0.0311881	-0.0564519	-0.247988	-0.105567	0.344077	-0.0695602	-0.153899	-0.00398044	-0.0875992	-0.477712	-0.498627	0.301685	0.220473	-0.456045
	SGMO6	0.0320321	-0.140287	0.231414	-0.130117	0.278189	-0.242541	-0.113413	0.0155914	-0.00375871	0.0398421	-0.013946	0.102249	0.0309518	0.180544	-0.021849	0.0378359	-0.0696362	0.0319271	-0.0835994	0.281251	-0.168779	0.137266	-0.00391729	0.197679	0.0898507	-0.0688625	-0.17202	0.0149506	-0.103757	-0.180751	-0.279364	-0.0445143	-0.160092	-0.0974398	-0.189213	-0.036045	-0.295657	-0.0545523	0.329896	-0.0064527	0.0644998	0.00145989	0.0618003	-0.417284	-0.308999	0.258527	0.308157	-0.420119
	SGMO7	0.294902	0.0746993	0.15035	0.0472137	-0.219887	0.0778079	-0.0851748	-0.301552	-0.0467402	0.0930237	-0.31417	-0.0410168	-0.194365	0.117724	0.188816	0.0734075	0.0415572	-0.0782049	-0.109591	0.0103048	0.0554872	-0.117011	-0.0951978	-0.00184174	0.00807394	-0.247405	-0.191633	0.0782148	0.0864981	0.0892402	0.0866854	0.0990494	0.107818	0.0723851	0.0693539	0.0445661	0.266685	-0.0961073	-0.193484	-0.0290502	-0.00776824	-0.202311	-0.172371	0.104534	0.105609	-0.500612	-0.479272	0.366402
	SGMO7	0.246043	-0.0070977	0.123667	-0.0279167	-0.180308	0.029661	0.0682601	-0.302012	0.060284	0.127586	-0.303943	-0.0247452	-0.300633	0.144888	0.235018	0.0986833	0.0797168	-0.0757933	-0.136978	-0.00276435	0.0325433	-0.122433	-0.234499	-0.0228628	-0.125645	-0.280321	-0.338636	0.145977	0.028748	0.0928603	-0.0408084	0.125704	0.0124242	0.0264615	-0.0807587	0.0591379	0.204677	-0.0415771	-0.193265	0.0297854	0.195149	-0.180899	-0.0201188	0.155378	0.277536	-0.501523	-0.362627	0.373947
	SGMO8	0.033959	0.0925802	-0.199145	0.0654103	-0.0337497	0.0877162	-0.00636807	-0.0310368	0.037709	0.165923	0.0133415	-0.136058	-0.119167	0.159963	-0.0349416	0.168649	-0.0457588	0.112234	-0.0282505	0.0520048	-0.240369	0.0396871	0.0613868	0.042944	0.0620045	0.0993896	0.106842	-0.172079	-0.144919	0.0938239	0.106099	-0.122777	-0.0993594	0.0520613	0.0678134	-0.0816029	-0.17603	-0.0170901	0.231703	-0.426301	-0.447666	0.295021	0.193971	-0.578303	-0.582204	0.206944	0.131987	-0.530045
	SGMO8	0.00874212	0.0142403	-0.226314	-0.00669961	-0.018072	0.0486471	0.159866	-0.0655277	0.156316	0.224629	-0.00614234	-0.117952	-0.258197	0.208189	0.0274904	0.207246	0.00325875	0.112296	-0.0723167	0.0378842	-0.266948	0.0230309	-0.0976782	0.0173775	-0.0818197	0.0466683	-0.0687474	-0.0953373	-0.201178	0.108189	-0.0235935	-0.0887164	-0.194166	0.0131256	-0.0883012	-0.0612719	-0.221349	0.0349616	0.214713	-0.366426	-0.232151	0.303096	0.345574	-0.51645	-0.391431	0.161519	0.217129	-0.492401
	SGMO9	0.0309947	0.141211	-0.195612	0.313967	-0.422175	0.180916	0.0382659	-0.0573071	0.0303872	0.231429	-0.203588	-0.115372	-0.273986	0.300988	-0.147745	0.273492	0.10541	-0.205946	-0.351086	0.366368	-0.167915	0.110473	-0.0371115	-0.0675136	-0.181407	0.246965	0.0749698	-0.231706	-0.350043	0.029503	-0.110202	0.00207327	-0.121279	-0.0416251	-0.152015	-0.0921415	0.0162774	0.159123	-0.0661234	-0.129252	-0.0525379	-0.29175	-0.220398	-0.0964016	-0.0386341	-0.482693	-0.430116	0.172078
	SGMO9	0.00939407	0.0719767	-0.188324	0.234625	-0.371584	0.133599	0.144174	-0.0696027	0.104341	0.242037	-0.199221	-0.0989627	-0.344642	0.304063	-0.0882375	0.275809	0.127599	-0.194964	-0.351047	0.33033	-0.167761	0.0911106	-0.146369	-0.0774992	-0.26925	0.186573	-0.054496	-0.157179	-0.362613	0.0350031	-0.193693	0.0293638	-0.178185	-0.0704933	-0.250704	-0.0719014	-0.0154507	0.182235	-0.0723257	-0.0775587	0.105402	-0.266461	-0.0988322	-0.0449504	0.101746	-0.478073	-0.339222	0.187289
	TGMO1	0.117929	0.154715	-0.111574	-0.0128572	-0.0667606	0.116525	-0.00358048	-0.108906	-0.0489237	0.117414	-0.0401741	-0.0555934	-0.178255	0.152435	-0.0994953	0.223273	0.0593798	0.280075	-0.130506	-0.167882	-0.238446	-0.0965328	-0.244346	0.330618	0.201583	-0.290983	-0.38017	0.347224	0.194202	-0.229416	-0.348922	0.128359	-0.013786	-0.319821	-0.400506	0.118831	-0.327311	0.0736051	0.135612	-0.292063	-0.172079	0.356045	0.39354	-0.278709	-0.184763	0.00667865	0.065265	-0.252879
	TGMO1	0.234416	0.127833	-0.0439658	0.0319003	-0.146923	0.102288	-0.113947	-0.0604037	-0.136931	0.114394	0.0142234	-0.0744754	-0.127301	0.136197	-0.190342	0.246411	0.0555175	0.19485	-0.177242	-0.0822786	-0.214521	-0.0146227	-0.154416	0.437876	0.319916	-0.295358	-0.367185	0.219798	0.0836558	-0.280278	-0.375805	0.139226	0.00932349	-0.346904	-0.407557	0.110804	-0.357079	0.0946616	0.151538	-0.374676	-0.355742	0.278225	0.221725	-0.386353	-0.373667	0.0338657	0.00179598	-0.282451
	TGMO2	0.181035	0.22966	0.145666	0.0767035	-0.0880986	0.19303	-0.326856	-0.190716	-0.249935	0.0307563	-0.129822	-0.180973	-0.205232	0.489008	-0.00743302	0.0562481	0.163045	-0.134152	-0.206123	0.112424	0.0158831	0.313587	0.287865	-0.153452	-0.152232	0.0252039	0.0234003	-0.109085	-0.10411	0.167807	0.145309	-0.280321	-0.273667	0.117076	0.100465	-0.100911	0.314582	-0.279175	0.022094	-0.0890068	-0.0668946	0.00704033	0.0129408	-0.0375007	-0.0263159	-0.326521	-0.316026	0.154818
	TGMO2	0.287111	0.221724	0.171093	0.111432	-0.165324	0.193384	-0.397884	-0.162779	-0.313617	0.0523933	-0.0867393	-0.192529	-0.183799	0.480101	-0.0998198	0.108086	0.164072	-0.154213	-0.25748	0.151953	-0.00369192	0.351611	0.312297	-0.0107168	-0.0174499	-0.0198706	-0.0234101	-0.159187	-0.161653	0.0850544	0.0644847	-0.240935	-0.243755	0.0445767	0.0304676	-0.0842387	0.226493	-0.236607	0.0528494	-0.194672	-0.240924	-0.00454501	-0.0711065	-0.164185	-0.208464	-0.288983	-0.343868	0.0867163
	TGMO3	-0.18074	-0.208524	0.0942199	-0.105238	0.284785	-0.24196	0.0985167	0.081385	0.156512	-0.00823057	0.215557	0.17402	0.274457	-0.513044	0.0602757	-0.298175	-0.0641424	-0.0171635	0.395316	-0.3235	0.265594	-0.293398	-0.127067	0.109424	0.225493	0.0991452	0.208686	0.139635	0.263156	-0.120386	0.0352471	0.0867861	0.210819	-0.0664355	0.0637396	0.0953149	-0.158758	0.143415	-0.0480454	0.229449	0.121747	-0.0661044	-0.123238	0.154297	0.0771238	0.376944	0.314691	-0.104381
	TGMO3	-0.0539611	-0.198665	0.123369	-0.0605598	0.188682	-0.223606	0.00590329	0.0974787	0.0735366	0.0189811	0.247653	0.148842	0.277587	-0.481432	-0.0404789	-0.231055	-0.0520821	-0.0437781	0.318108	-0.266849	0.236837	-0.229088	-0.0831613	0.248789	0.353746	0.0507331	0.154195	0.0766202	0.189364	-0.19559	-0.0440129	0.111338	0.222595	-0.134399	-0.00714664	0.10539	-0.231583	0.170643	-0.0134784	0.107067	-0.0691619	-0.0760022	-0.207806	0.0145047	-0.119031	0.388844	0.260233	-0.165234
	TGMO4	0.136725	-0.106123	-0.0919752	0.0662351	-0.359901	0.00801447	0.159992	0.250499	-0.0894357	-0.183602	0.0254488	-0.193774	-0.0463715	0.12595	0.0238943	0.17022	-0.0157833	-0.157064	-0.206099	0.368384	-0.142788	0.256355	0.110558	-0.222676	-0.324344	0.114273	-0.0195274	-0.330558	-0.432384	0.188288	0.039305	0.0211961	-0.0892825	0.0574186	-0.0568225	-0.0750801	0.148291	-0.0280675	-0.0488545	-0.189983	-0.0931386	-0.126506	-0.0587304	0.0751748	0.120886	0.0230867	0.0754069	0.0113531
	TGMO4	0.220846	-0.0965088	-0.0507135	0.0899751	-0.393087	0.0118264	0.0688321	0.249467	-0.149379	-0.155706	0.0562	-0.197501	-0.0290806	0.12275	-0.0536923	0.199631	-0.00983257	-0.168037	-0.237225	0.375552	-0.14364	0.279426	0.133137	-0.0875466	-0.189069	0.0649298	-0.0563946	-0.34751	-0.448114	0.108052	-0.0264233	0.0430951	-0.0673013	-0.00648213	-0.106996	-0.0594289	0.0739607	-0.00185597	-0.0165625	-0.267888	-0.234553	-0.125324	-0.124058	-0.0411219	-0.0440343	0.0409314	0.032961	-0.0418932
	TGMO5	-0.266156	-0.0435747	-0.0634307	-0.0333826	0.255207	-0.0615899	0.0780156	-0.0656303	0.254321	0.0797015	-0.0878601	0.282936	0.138963	-0.260572	0.00331177	-0.127319	-0.147931	0.0984279	0.14525	-0.0368359	0.0644392	-0.233486	-0.0892587	0.00818489	0.110495	-0.0080315	0.105976	0.0333902	0.144979	-0.0640605	0.0665786	0.0790647	0.188309	0.165295	0.242693	-0.0138007	-0.0523444	0.120549	-0.0375175	0.326371	0.202051	-0.110217	-0.164809	0.0349488	-0.0288029	-0.0860896	-0.141415	0.157669
	TGMO5	-0.106434	-0.0369689	-0.0198287	0.0166626	0.137039	-0.0454973	-0.0338497	-0.0382292	0.144423	0.103826	-0.0363951	0.239795	0.144116	-0.225543	-0.112221	-0.0511679	-0.127159	0.0594589	0.0596946	0.0211061	0.0365717	-0.152723	-0.0362823	0.17559	0.261576	-0.0616999	0.0423102	-0.0374673	0.0579931	-0.152623	-0.0295841	0.106214	0.197083	0.0715839	0.145788	0.00197803	-0.139844	0.14925	0.00426181	0.168809	-0.0310283	-0.116933	-0.257512	-0.126551	-0.254436	-0.0530423	-0.185128	0.071967
	﻿CSR1	0.0957517	0.121611	-0.235006	0.176234	-0.174893	0.161133	-0.131399	0.000310831	0.025422	-0.157657	-0.181289	-0.430179	-0.147264	-0.155118	-0.149901	0.287165	-0.0839839	0.117303	-0.21345	0.0232027	-0.120767	0.185682	0.129563	0.00324915	-0.0338326	0.0461038	0.00832843	0.059342	0.0186816	-0.0665221	-0.0917701	0.191459	0.149013	-0.445866	-0.39889	0.205508	-0.210562	-0.0276266	0.0443017	-0.0112643	-0.000492784	0.1176	0.113911	0.00934682	0.0165497	-0.253194	-0.247642	0.0233736
	Outer Model Residual Descriptives
		Mean	Median	Min	Max	Standard Deviation	Excess Kurtosis	Skewness	Number of Observations Used
	BP1	-1.22865e-16	0.0824385	-2.19866	1.25877	0.536985	2.84967	-0.980558	300
	BP2	2.86067e-16	-0.0784853	-1.47063	1.3724	0.487206	1.02708	0.20712	300
	BP3	-2.36478e-16	0.102596	-2.00578	1.31554	0.545095	2.79899	-0.853445	300
	BP4	-1.9984e-16	-0.0389041	-2.44366	1.67028	0.521914	3.30612	-0.195863	300
	BP5	2.96059e-18	0.0893297	-1.50865	3.40714	0.486502	8.37593	0.910012	300
	BP6	-8.65974e-17	-0.0970575	-2.93086	1.40928	0.509835	3.77282	-0.230835	300
	BP7	2.37218e-16	-0.0229831	-1.58991	2.89523	0.494421	8.29628	1.26601	300
	BP8	-1.9762e-16	-0.0387673	-1.84476	2.92419	0.557781	5.04661	0.820184	300
	BP9	3.11233e-16	-0.0210315	-2.27613	1.70754	0.505761	3.72994	-0.213434	300
	CSR2	-1.35447e-16	-0.0639851	-1.09355	1.16376	0.38231	1.24624	0.586664	300
	CSR3	-3.08735e-16	0.00319954	-1.21524	1.23986	0.394991	1.7932	-0.183297	300
	CSR4	4.08007e-17	0.0175434	-1.15047	1.1945	0.374796	1.7924	0.148098	300
	CSR5	-9.4369e-18	0.0835844	-1.99862	1.30769	0.474668	3.59215	-1.17823	300
	CSR6	-3.23815e-17	0.0863071	-1.58593	1.11842	0.43968	1.52737	-0.29432	300
	CSR7	3.66744e-16	0.00853828	-1.4527	1.01097	0.447127	1.02618	-0.376405	300
	EC1	-4.11291e-16	-0.0798285	-1.60739	1.50034	0.591882	0.460687	0.466615	300
	EC2	-2.69229e-16	-0.0482252	-2.20402	2.26634	0.50215	3.30036	-0.0234003	300
	EC3	3.42793e-16	0.00345186	-1.59105	1.53889	0.461993	0.952214	-0.0848573	300
	EC4	-1.08241e-16	0.0052844	-1.59122	1.33689	0.501571	1.22826	-0.559925	300
	EC5	2.71403e-16	0.0802278	-1.24479	2.49871	0.452707	2.90959	0.440776	300
	EC6	2.58555e-16	0.0239071	-2.47241	1.34313	0.515198	1.9635	-0.493872	300
	IGMO1	-8.88178e-17	-0.0311301	-1.25628	1.97345	0.441416	2.56277	0.581858	300
	IGMO1	-1.53396e-16	-0.0054367	-1.55043	1.37881	0.48449	0.557219	0.1425	300
	IGMO2	2.4869e-16	0.0368401	-1.70322	1.79143	0.542549	1.70312	-0.512598	300
	IGMO2	2.16864e-16	0.0592509	-1.5437	1.9257	0.542563	1.27351	-0.173984	300
	IGMO3	9.52941e-17	-0.0204875	-1.32858	1.47534	0.438897	1.14802	0.365559	300
	IGMO3	5.81017e-17	0.00789233	-1.74747	1.37851	0.539466	0.310308	0.183073	300
	IGMO4	-1.85037e-19	-0.0489793	-0.953945	1.36179	0.495701	-0.113825	0.36516	300
	IGMO4	-1.4877e-16	-0.0250913	-1.18072	1.48974	0.511503	-0.160811	0.331766	300
	IGMO5	-1.62648e-16	0.0467783	-1.3234	0.957775	0.426351	0.483751	-0.158704	300
	IGMO5	-1.80966e-16	0.0739758	-1.32129	1.25611	0.501345	0.220907	0.32137	300
	IGMO6	-1.66533e-16	0.0330275	-1.52445	1.02584	0.506389	0.847524	-0.631788	300
	IGMO6	-1.34152e-16	0.0564739	-2.05529	1.1308	0.515915	1.33723	-0.67862	300
	IGMO7	8.80777e-17	-0.0159734	-2.08179	1.24607	0.474301	2.01991	-0.233059	300
	IGMO7	2.11868e-17	0.0119991	-2.71852	1.46258	0.568277	2.69981	-0.265949	300
	SCA1	-2.73115e-16	0.0206537	-1.25985	0.944263	0.421976	0.376961	0.0744407	300
	SCA2	-7.40149e-18	-0.0522285	-1.47611	1.86382	0.468543	1.64327	0.473835	300
	SCA3	1.4729e-16	0.0431868	-1.26222	0.980868	0.411479	0.437249	0.0901895	300
	SCA4	6.9574e-17	-0.0120828	-1.69003	1.61122	0.527217	1.51077	-0.160428	300
	SGMO1	-2.62475e-16	0.0275955	-1.64434	2.51808	0.42339	4.32705	0.556727	300
	SGMO1	-1.30821e-16	-0.0102855	-1.9765	2.38594	0.503996	1.72767	0.518053	300
	SGMO2	3.48795e-17	-0.00213695	-2.59659	1.40689	0.511177	1.80417	-0.0653359	300
	SGMO2	9.62193e-18	-0.0391473	-2.70305	1.42962	0.553043	1.2837	-0.0245779	300
	SGMO3	-4.57504e-16	-0.091589	-1.71205	2.31315	0.508514	2.34016	0.562732	300
	SGMO3	-3.56382e-16	-0.127195	-1.51307	3.13714	0.578325	4.66469	1.09195	300
	SGMO4	-1.3395e-17	0.131113	-1.71418	2.46079	0.579843	3.42054	-0.160627	300
	SGMO4	-2.31296e-18	0.0946145	-1.49252	3.3291	0.589298	6.77878	0.950992	300
	SGMO5	-8.54872e-17	-0.157054	-1.46175	1.2897	0.470337	-0.0421574	0.124063	300
	SGMO5	2.31296e-17	-0.194253	-1.33188	1.29569	0.534506	-0.695094	0.0952387	300
	SGMO6	-1.80458e-16	0.168495	-1.70124	2.77708	0.521587	3.46558	0.0159636	300
	SGMO6	-1.014e-16	0.129359	-1.61271	2.71365	0.513992	3.47246	0.441223	300
	SGMO7	5.59552e-16	-0.0534054	-2.61034	1.35028	0.516619	2.99819	-0.966131	300
	SGMO7	6.01371e-16	-0.0900151	-2.72098	1.3673	0.562709	1.49199	-0.526679	300
	SGMO8	2.8195e-16	0.0616782	-1.41976	1.71228	0.52142	0.523327	0.295531	300
	SGMO8	2.97817e-16	0.0226786	-1.41691	1.55681	0.516836	0.197002	0.492433	300
	SGMO9	1.18239e-16	-0.0998204	-1.5547	1.8524	0.624176	1.0875	0.552795	300
	SGMO9	9.99201e-17	-0.131991	-1.56782	1.89133	0.674281	1.16994	0.78363	300
	TGMO1	2.16493e-16	-0.0229645	-1.42719	1.01413	0.404444	1.23359	-0.190553	300
	TGMO1	2.47487e-16	0.0109514	-1.64293	1.18191	0.493095	1.10526	-0.25431	300
	TGMO2	-1.62463e-16	-0.000798147	-1.67069	1.91024	0.528356	1.50897	-0.21566	300
	TGMO2	-1.36187e-16	0.0287696	-1.87171	1.49589	0.554447	1.50497	-0.620725	300
	TGMO3	-9.84398e-17	0.0301937	-1.51005	2.15924	0.514151	4.38526	-0.114629	300
	TGMO3	2.22045e-18	0.0594872	-1.55114	2.15047	0.529811	2.6305	0.0282127	300
	TGMO4	1.59132e-17	-0.0393801	-1.42017	3.65136	0.578112	9.63296	1.43959	300
	TGMO4	-7.50326e-17	-0.00902223	-1.67531	3.36158	0.63207	5.00432	0.566955	300
	TGMO5	-4.959e-17	0.0289884	-1.17686	2.22953	0.441328	2.6569	0.488687	300
	TGMO5	1.4803e-18	0.0600957	-1.19241	2.47739	0.472327	2.10844	0.426107	300
	﻿CSR1	9.02981e-17	-0.131142	-1.34555	1.85365	0.475481	0.787468	0.420741	300
	Inner Model Residual Scores
	Case ID	BP	GMO	IGMO	SCA	SGMO	TGMO
	1	1.46408	-0.665577	-0.475813	0.919181	0.254127	0.180395
	2	0.00984657	0.040018	0.0290806	0.0484064	-0.0432144	0.035561
	3	-0.4489	0.0509178	-0.10366	-0.18746	-0.0400623	0.208211
	4	-1.0236	-0.0891908	0.262232	0.466721	-0.232519	0.0308966
	5	0.00984657	0.040018	0.0290806	0.0484064	-0.0432144	0.035561
	6	-0.0738487	-0.523724	-0.311284	-0.690434	0.188602	0.104078
	7	-0.55597	-0.291943	0.158834	-0.189752	-0.09355	-0.0540912
	8	-0.083093	0.0439861	-0.37756	0.23219	0.223544	0.11808
	9	0.00984657	0.040018	0.0290806	0.0484064	-0.0432144	0.035561
	10	-0.549065	-0.177096	0.0191744	0.434426	0.0465587	-0.100566
	11	-1.08494	-2.21911	-0.125499	-0.431641	0.16842	-0.0914027
	12	-0.554952	-0.289058	0.080137	0.23165	-0.252442	0.324899
	13	-0.153008	0.661661	-0.195027	-0.221168	0.0668809	0.167281
	14	1.67442	-0.494897	-0.671306	-2.08405	0.815702	-0.437785
	15	-0.325973	-0.207956	0.129479	0.0417165	-0.0718603	-0.0297223
	16	0.050735	-0.35994	-0.00948606	-1.51587	-0.121163	0.260431
	17	0.341881	0.191272	-0.995272	0.158556	1.01576	-0.303224
	18	1.46408	-0.665577	-0.475813	0.919181	0.254127	0.180395
	19	-1.0236	-0.0891908	0.262232	0.466721	-0.232519	0.0308966
	20	0.00984657	0.040018	0.0290806	0.0484064	-0.0432144	0.035561
	21	0.00984657	0.040018	0.0290806	0.0484064	-0.0432144	0.035561
	22	-0.356599	-0.0410911	0.464938	-0.161114	-0.293465	-0.152668
	23	0.133934	-0.067341	-0.10181	0.316911	0.0711783	0.0307715
	24	0.410835	0.102569	0.0118656	0.14422	-0.0158405	0.00902814
	25	0.404738	0.567889	-0.125726	-1.16044	0.055345	0.080173
	26	-0.131052	0.0450308	-0.0726114	-0.0795119	0.11899	-0.113587
	27	-0.112255	0.45892	0.698511	1.17619	-0.393502	-0.314526
	28	0.421324	-0.0533096	-0.0422857	0.20852	0.0409298	0.0015496
	29	0.908368	0.00802407	0.043521	-0.124395	-0.0848741	0.0701433
	30	-0.24791	0.075208	0.169523	-0.61281	-0.102041	-0.0712535
	31	-0.175537	0.282669	-0.452223	-0.401113	0.15062	0.382582
	32	0.00984657	0.040018	0.0290806	0.0484064	-0.0432144	0.035561
	33	0.410835	0.18384	0.0118656	0.14422	-0.0158405	0.00902814
	34	0.36586	-0.493827	0.0200557	0.175537	0.00877185	-0.0315993
	35	-0.391141	-0.103804	0.0462956	-0.0474074	-0.0705882	0.0620939
	36	0.183242	0.466748	0.423788	0.52894	-0.587613	0.421625
	37	0.163745	0.139985	0.303684	0.281208	-0.144229	-0.194241
	38	0.357787	-0.0303873	-0.124209	-0.0692801	0.0836712	0.0352004
	39	-0.678003	-0.183455	-0.388232	0.250692	0.173852	0.252504
	40	0.00984657	0.040018	0.0290806	0.0484064	-0.0432144	0.035561
	41	-0.0386352	-0.2859	-0.0967907	-0.0691526	0.138925	-0.0905163
	42	0.139387	0.228048	0.240445	0.222146	-0.199306	-0.000215567
	43	0.00984657	0.040018	0.0290806	0.0484064	-0.0432144	0.035561
	44	-0.732657	0.18384	0.0118656	-0.960617	-0.0158405	0.00902814
	45	0.00984657	0.040018	0.0290806	0.0484064	-0.0432144	0.035561
	46	0.365699	-0.237566	0.420289	-2.38276	0.238281	-1.01218
	47	0.00984657	0.040018	0.0290806	0.0484064	-0.0432144	0.035561
	48	0.00984657	0.0861284	0.0290806	0.0484064	-0.0432144	0.035561
	49	-0.0963177	0.282395	-0.298152	-1.16975	-0.0129838	0.442259
	50	0.430195	0.84635	0.096003	0.0872421	0.00285438	-0.144894
	51	1.46408	-0.665577	-0.475813	0.919181	0.254127	0.180395
	52	0.00984657	0.040018	0.0290806	0.0484064	-0.0432144	0.035561
	53	0.00984657	0.040018	0.0290806	0.0484064	-0.0432144	0.035561
	54	-0.888928	-0.0276333	-0.199499	0.739199	0.140251	0.0448047
	55	-0.160165	0.548485	-0.427153	-0.398658	0.533157	-0.290367
	56	1.05635	-0.654988	0.333633	-0.787746	-0.0231823	-0.423451
	57	0.599863	-0.399899	0.0434963	-0.0736891	-0.242432	0.365489
	58	0.45608	-0.194651	-0.270498	-0.095829	0.0690955	0.271133
	59	0.203927	0.366173	0.297001	0.250901	-0.344475	0.179043
	60	0.00984657	0.040018	0.0290806	0.0484064	-0.0432144	0.035561
	61	-0.371617	0.11442	0.206802	-0.0576182	0.122461	-0.491117
	62	0.1799	0.815104	0.0290806	-0.637094	-0.0432144	0.035561
	63	0.00984657	0.040018	0.0290806	0.0484064	-0.0432144	0.035561
	64	0.169494	-0.146206	-0.379307	0.435522	0.219104	0.153284
	65	-0.498213	-0.439468	0.464187	0.429098	-0.308712	-0.122003
	66	-0.0359919	-0.30219	0.136906	-0.051006	-0.33942	0.409629
	67	-0.175693	-0.337249	-0.105354	0.21768	0.0404049	0.0842427
	68	-0.615907	-0.159287	-0.453025	0.118696	0.317451	0.0847608
	69	-0.349307	0.0752259	-0.0528163	-0.0611059	0.299131	-0.442361
	70	-0.292009	-0.815984	0.303669	0.192969	-0.440674	0.319888
	71	0.00984657	0.040018	0.0290806	0.0484064	-0.0432144	0.035561
	72	0.00984657	0.040018	0.0290806	0.0484064	-0.0432144	0.035561
	73	1.46408	-0.665577	-0.475813	0.919181	0.254127	0.180395
	74	-1.0236	-0.0891908	0.262232	0.466721	-0.232519	0.0308966
	75	0.00984657	0.040018	0.0290806	0.0484064	-0.0432144	0.035561
	76	0.00984657	0.040018	0.0290806	0.0484064	-0.0432144	0.035561
	77	0.467884	0.442273	0.210693	-0.722585	-0.548528	0.639005
	78	0.410835	0.18384	0.0118656	0.14422	-0.0158405	0.00902814
	79	-0.159154	0.969851	-0.476861	-0.394341	0.538649	-0.265911
	80	-0.455321	-0.108357	0.170726	-0.241896	-0.102955	-0.0700489
	81	0.247559	0.8647	0.521289	0.484443	-0.400206	-0.046925
	82	-0.554952	-0.289058	0.080137	0.23165	-0.252442	0.324899
	83	-0.153008	0.661661	-0.195027	-0.221168	0.0668809	0.167281
	84	-0.349307	0.0752259	-0.0528163	-0.0611059	0.299131	-0.442361
	85	-0.292009	-0.815984	0.303669	0.192969	-0.440674	0.319888
	86	0.00984657	0.040018	0.0290806	0.0484064	-0.0432144	0.035561
	87	1.46408	-0.665577	-0.475813	0.919181	0.254127	0.180395
	88	0.467884	0.442273	0.210693	-0.722585	-0.548528	0.639005
	89	-0.159154	0.969851	-0.476861	-0.394341	0.538649	-0.265911
	90	0.00984657	0.040018	0.0290806	0.0484064	-0.0432144	0.035561
	91	0.00984657	0.040018	0.0290806	0.0484064	-0.0432144	0.035561
	92	0.00984657	0.040018	0.0290806	0.0484064	-0.0432144	0.035561
	93	0.00984657	0.040018	0.0290806	0.0484064	-0.0432144	0.035561
	94	0.00984657	0.040018	0.0290806	0.0484064	-0.0432144	0.035561
	95	0.00984657	0.040018	0.0290806	0.0484064	-0.0432144	0.035561
	96	-0.192286	0.040018	0.0290806	0.0484064	-0.0432144	0.035561
	97	0.00984657	0.040018	0.0290806	0.0484064	-0.0432144	0.035561
	98	-0.58589	0.2546	-0.000187906	0.15663	0.156735	-0.287227
	99	-0.294148	-0.533698	-0.520268	0.108227	0.330933	0.17393
	100	0.00984657	0.040018	0.0290806	0.0484064	-0.0432144	0.035561
	101	0.00984657	0.040018	0.0290806	0.0484064	-0.0432144	0.035561
	102	-0.498213	-0.439468	0.464187	0.429098	-0.308712	-0.122003
	103	-0.615907	-0.159287	-0.453025	0.118696	0.317451	0.0847608
	104	-0.349307	0.0752259	-0.0528163	-0.0611059	0.299131	-0.442361
	105	0.00984657	0.040018	0.0290806	0.0484064	-0.0432144	0.035561
	106	0.00984657	0.040018	0.0290806	0.0484064	-0.0432144	0.035561
	107	0.00984657	0.040018	0.0290806	0.0484064	-0.0432144	0.035561
	108	0.00984657	0.040018	0.0290806	0.0484064	-0.0432144	0.035561
	109	0.467884	0.442273	0.210693	-0.722585	-0.548528	0.639005
	110	-0.455321	-0.108357	0.170726	-0.241896	-0.102955	-0.0700489
	111	0.247559	0.8647	0.521289	0.484443	-0.400206	-0.046925
	112	-0.554952	-0.289058	0.080137	0.23165	-0.252442	0.324899
	113	-0.371617	0.11442	0.206802	-0.0576182	0.122461	-0.491117
	114	-0.294148	-0.533698	-0.520268	0.108227	0.330933	0.17393
	115	0.00984657	0.040018	0.0290806	0.0484064	-0.0432144	0.035561
	116	0.00984657	0.040018	0.0290806	0.0484064	-0.0432144	0.035561
	117	-0.615907	-0.159287	-0.453025	0.118696	0.317451	0.0847608
	118	-0.349307	0.0752259	-0.0528163	-0.0611059	0.299131	-0.442361
	119	0.397866	-0.460372	0.0955224	0.11046	0.0233742	-0.17219
	120	0.00984657	0.040018	0.0290806	0.0484064	-0.0432144	0.035561
	121	-0.422408	0.182532	-0.295442	-0.0581651	0.23924	0.0215359
	122	0.517462	-0.532053	-0.126618	0.0235205	0.184027	-0.123986
	123	-0.132816	-0.477572	-0.107501	0.126374	0.365491	-0.483137
	124	-0.150099	0.381081	-0.112326	0.13877	0.291422	-0.335436
	125	-0.0108466	0.425555	0.182478	-0.516777	-0.0787528	-0.136416
	126	0.247559	0.8647	0.521289	0.484443	-0.400206	-0.046925
	127	-0.554952	-0.289058	0.080137	0.23165	-0.252442	0.324899
	128	0.00984657	0.040018	0.0290806	0.0484064	-0.0432144	0.035561
	129	-0.349307	0.0752259	-0.0528163	-0.0611059	0.299131	-0.442361
	130	-0.132816	-0.477572	-0.107501	0.126374	0.365491	-0.483137
	131	0.00984657	0.040018	0.0290806	0.0484064	-0.0432144	0.035561
	132	-0.629198	0.309576	0.159326	-0.622335	-0.0817195	-0.0814677
	133	-0.321119	2.42235	0.228091	0.122382	-0.337725	0.244187
	134	0.371371	-0.231394	0.0166	-0.177072	-0.160916	0.261258
	135	0.00984657	0.040018	0.0290806	0.0484064	-0.0432144	0.035561
	136	-0.349307	0.0643999	-0.0528163	-0.0611059	0.299131	-0.442361
	137	0.00984657	0.040018	0.0290806	0.0484064	-0.0432144	0.035561
	138	0.00984657	0.040018	0.0290806	0.0484064	-0.0432144	0.035561
	139	-0.554952	-0.289058	0.080137	0.23165	-0.252442	0.324899
	140	0.00984657	0.040018	0.0290806	0.0484064	-0.0432144	0.035561
	141	-0.349307	0.0752259	-0.0528163	-0.0611059	0.299131	-0.442361
	142	-0.422408	0.182532	-0.295442	-0.0581651	0.23924	0.0215359
	143	-0.554952	-0.289058	0.080137	0.23165	-0.252442	0.324899
	144	0.00984657	0.040018	0.0290806	0.0484064	-0.0432144	0.035561
	145	-0.349307	0.0752259	-0.0528163	-0.0611059	0.299131	-0.442361
	146	0.00984657	0.040018	0.0290806	0.0484064	-0.0432144	0.035561
	147	1.46408	-0.665577	-0.475813	0.919181	0.254127	0.180395
	148	0.00984657	0.040018	0.0290806	0.0484064	-0.0432144	0.035561
	149	-0.58589	0.2546	-0.000187906	0.15663	0.156735	-0.287227
	150	-0.498213	-0.439468	0.464187	0.429098	-0.308712	-0.122003
	151	-0.0963177	0.282395	-0.298152	-1.16975	-0.0129838	0.442259
	152	0.00984657	0.040018	0.0290806	0.0484064	-0.0432144	0.035561
	153	1.05635	-0.654988	0.333633	-0.787746	-0.0231823	-0.423451
	154	0.599863	-0.399899	0.0434963	-0.0736891	-0.242432	0.365489
	155	0.00984657	0.040018	0.0290806	0.0484064	-0.0432144	0.035561
	156	-0.175693	-0.337249	-0.105354	0.21768	0.0404049	0.0842427
	157	-0.349307	0.0752259	-0.0528163	-0.0611059	0.299131	-0.442361
	158	-0.292009	-0.815984	0.303669	0.192969	-0.440674	0.319888
	159	0.00984657	0.040018	0.0290806	0.0484064	-0.0432144	0.035561
	160	0.410835	0.18384	0.0118656	0.14422	-0.0158405	0.00902814
	161	-0.349307	0.0752259	-0.0528163	-0.0611059	0.299131	-0.442361
	162	-0.292009	-0.815984	0.303669	0.192969	-0.440674	0.319888
	163	-0.175693	-0.326423	-0.105354	0.21768	0.0404049	0.0842427
	164	-0.349307	0.0752259	-0.0528163	-0.0611059	0.299131	-0.442361
	165	0.00984657	-0.180988	0.0290806	0.0484064	-0.0432144	0.035561
	166	1.05635	-0.654988	0.333633	-0.787746	-0.0231823	-0.423451
	167	0.00984657	0.040018	0.0290806	0.0484064	-0.0432144	0.035561
	168	-0.175693	-0.337249	-0.105354	0.21768	0.0404049	0.0842427
	169	0.00984657	0.040018	0.0290806	0.0484064	-0.0432144	0.035561
	170	-0.349307	0.0752259	-0.0528163	-0.0611059	0.299131	-0.442361
	171	-0.132816	-0.477572	-0.107501	0.126374	0.365491	-0.483137
	172	0.00984657	0.040018	0.0290806	0.0484064	-0.0432144	0.035561
	173	0.00984657	0.040018	0.0290806	0.0484064	-0.0432144	0.035561
	174	0.00984657	0.0508441	0.0290806	0.0484064	-0.0432144	0.035561
	175	0.00984657	0.040018	0.0290806	0.0484064	-0.0432144	0.035561
	176	0.00984657	0.0508441	0.0290806	0.0484064	-0.0432144	0.035561
	177	0.00984657	0.040018	0.0290806	0.0484064	-0.0432144	0.035561
	178	-0.192286	0.040018	0.0290806	0.0484064	-0.0432144	0.035561
	179	-0.349307	0.0752259	-0.0528163	-0.0611059	0.299131	-0.442361
	180	0.00984657	-0.180988	0.0290806	0.0484064	-0.0432144	0.035561
	181	1.05635	-0.654988	0.333633	-0.787746	-0.0231823	-0.423451
	182	0.00984657	0.040018	0.0290806	0.0484064	-0.0432144	0.035561
	183	0.352777	-0.305062	0.304124	-0.524691	0.0297404	-0.503916
	184	-0.730041	0.295033	-0.274931	-0.451056	0.279915	-0.0670323
	185	-0.366335	0.527742	-0.253076	-0.0261234	0.283788	-0.136085
	186	-0.284596	-0.0614386	-0.340126	-0.665561	0.522603	-0.433823
	187	0.961455	0.505682	0.00555402	0.161993	-0.145054	0.250193
	188	0.492513	0.101752	-0.224097	0.145175	0.489507	-0.532798
	189	-0.15917	0.40862	-0.127188	0.218815	0.0853034	0.0368317
	190	0.00984657	0.040018	0.0290806	0.0484064	-0.0432144	0.035561
	191	-0.349307	0.0752259	-0.0528163	-0.0611059	0.299131	-0.442361
	192	0.00984657	0.040018	0.0290806	0.0484064	-0.0432144	0.035561
	193	0.00984657	0.040018	0.0290806	0.0484064	-0.0432144	0.035561
	194	0.00984657	0.0508441	0.0290806	0.0484064	-0.0432144	0.035561
	195	-0.192286	0.040018	0.0290806	0.0484064	-0.0432144	0.035561
	196	1.05635	-0.654988	0.333633	-0.787746	-0.0231823	-0.423451
	197	0.352777	-0.305062	0.304124	-0.524691	0.0297404	-0.503916
	198	-0.366335	0.527742	-0.253076	-0.0261234	0.283788	-0.136085
	199	0.492513	0.101752	-0.224097	0.145175	0.489507	-0.532798
	200	0.00984657	0.040018	0.0290806	0.0484064	-0.0432144	0.035561
	201	0.00984657	0.040018	0.0290806	0.0484064	-0.0432144	0.035561
	202	0.00984657	0.040018	0.0290806	0.0484064	-0.0432144	0.035561
	203	0.00984657	0.040018	0.0290806	0.0484064	-0.0432144	0.035561
	204	0.467884	0.442273	0.210693	-0.722585	-0.548528	0.639005
	205	-0.455321	-0.108357	0.170726	-0.241896	-0.102955	-0.0700489
	206	0.247559	0.8647	0.521289	0.484443	-0.400206	-0.046925
	207	-0.554952	-0.289058	0.080137	0.23165	-0.252442	0.324899
	208	-0.371617	0.11442	0.206802	-0.0576182	0.122461	-0.491117
	209	-0.294148	-0.533698	-0.520268	0.108227	0.330933	0.17393
	210	-0.371617	0.11442	0.206802	-0.0576182	0.122461	-0.491117
	211	-0.554952	-0.289058	0.080137	0.23165	-0.252442	0.324899
	212	-0.153008	0.661661	-0.195027	-0.221168	0.0668809	0.167281
	213	0.341881	0.191272	-0.995272	0.158556	1.01576	-0.303224
	214	1.46408	-0.665577	-0.475813	0.919181	0.254127	0.180395
	215	0.00984657	0.040018	0.0290806	0.0484064	-0.0432144	0.035561
	216	-0.356599	-0.0410911	0.464938	-0.161114	-0.293465	-0.152668
	217	0.404738	0.567889	-0.125726	-1.16044	0.055345	0.080173
	218	0.421324	-0.0533096	-0.0422857	0.20852	0.0409298	0.0015496
	219	-0.175537	0.282669	-0.452223	-0.401113	0.15062	0.382582
	220	0.410835	0.18384	0.0118656	0.14422	-0.0158405	0.00902814
	221	0.492513	0.101752	-0.224097	0.145175	0.489507	-0.532798
	222	0.00984657	0.040018	0.0290806	0.0484064	-0.0432144	0.035561
	223	0.467884	0.442273	0.210693	-0.722585	-0.548528	0.639005
	224	-0.455321	-0.108357	0.170726	-0.241896	-0.102955	-0.0700489
	225	0.247559	0.8647	0.521289	0.484443	-0.400206	-0.046925
	226	-0.554952	-0.289058	0.080137	0.23165	-0.252442	0.324899
	227	-0.554952	-0.289058	0.080137	0.23165	-0.252442	0.324899
	228	-0.455321	-0.108357	0.170726	-0.241896	-0.102955	-0.0700489
	229	0.247559	0.8647	0.521289	0.484443	-0.400206	-0.046925
	230	0.00984657	0.040018	0.0290806	0.0484064	-0.0432144	0.035561
	231	0.00984657	0.040018	0.0290806	0.0484064	-0.0432144	0.035561
	232	-0.499848	0.412035	0.302792	0.0995776	-0.312643	0.11715
	233	-0.0879473	0.485455	0.29457	0.299153	-0.179951	-0.0956784
	234	0.360114	0.0743426	0.0290806	0.0484064	-0.0432144	0.035561
	235	0.360114	0.0743426	0.0290806	0.0484064	-0.0432144	0.035561
	236	0.00984657	0.040018	0.0290806	0.0484064	-0.0432144	0.035561
	237	-0.499848	0.412035	0.302792	0.0995776	-0.312643	0.11715
	238	-0.409634	0.616972	-0.326024	-0.0651197	0.0881357	0.313964
	239	0.360114	0.0743426	0.0290806	0.0484064	-0.0432144	0.035561
	240	0.00984657	0.040018	0.0290806	0.0484064	-0.0432144	0.035561
	241	0.00984657	0.040018	0.0290806	0.0484064	-0.0432144	0.035561
	242	-0.499848	0.412035	0.302792	0.0995776	-0.312643	0.11715
	243	0.360114	0.0743426	0.0290806	0.0484064	-0.0432144	0.035561
	244	0.00984657	0.040018	0.0290806	0.0484064	-0.0432144	0.035561
	245	-0.0879473	0.485455	0.29457	0.299153	-0.179951	-0.0956784
	246	0.00984657	0.040018	0.0290806	0.0484064	-0.0432144	0.035561
	247	-0.499848	0.412035	0.302792	0.0995776	-0.312643	0.11715
	248	-0.0879473	0.485455	0.29457	0.299153	-0.179951	-0.0956784
	249	-0.409634	0.616972	-0.326024	-0.0651197	0.0881357	0.313964
	250	0.360114	0.0743426	0.0290806	0.0484064	-0.0432144	0.035561
	251	-0.339024	-0.614187	0.0398332	0.629916	0.0640745	-0.16878
	252	0.00984657	0.040018	0.0290806	0.0484064	-0.0432144	0.035561
	253	0.00984657	0.0508441	0.0290806	0.0484064	-0.0432144	0.035561
	254	-0.442262	0.529675	0.138074	-0.0101058	-0.0993744	-0.0393118
	255	1.23308	-0.00860587	-0.357918	-0.803358	0.14917	0.246408
	256	0.00984657	0.040018	0.0290806	0.0484064	-0.0432144	0.035561
	257	1.46408	-0.665577	-0.475813	0.919181	0.254127	0.180395
	258	-0.4489	0.0509178	-0.10366	-0.18746	-0.0400623	0.208211
	259	-0.55597	-0.291943	0.158834	-0.189752	-0.09355	-0.0540912
	260	-0.325973	-0.207956	0.129479	0.0417165	-0.0718603	-0.0297223
	261	-0.356599	-0.0410911	0.464938	-0.161114	-0.293465	-0.152668
	262	1.46408	-0.665577	-0.475813	0.919181	0.254127	0.180395
	263	-0.4489	0.0509178	-0.10366	-0.18746	-0.0400623	0.208211
	264	-0.0738487	-0.523724	-0.311284	-0.690434	0.188602	0.104078
	265	-0.55597	-0.291943	0.158834	-0.189752	-0.09355	-0.0540912
	266	0.00984657	0.040018	0.0290806	0.0484064	-0.0432144	0.035561
	267	-1.08494	-2.21911	-0.125499	-0.431641	0.16842	-0.0914027
	268	1.67442	-0.494897	-0.671306	-2.08405	0.815702	-0.437785
	269	-0.325973	-0.207956	0.129479	0.0417165	-0.0718603	-0.0297223
	270	1.46408	-0.665577	-0.475813	0.919181	0.254127	0.180395
	271	0.00984657	0.040018	0.0290806	0.0484064	-0.0432144	0.035561
	272	-0.356599	-0.0410911	0.464938	-0.161114	-0.293465	-0.152668
	273	0.133934	-0.067341	-0.10181	0.316911	0.0711783	0.0307715
	274	0.00984657	0.040018	0.0290806	0.0484064	-0.0432144	0.035561
	275	1.46408	-0.665577	-0.475813	0.919181	0.254127	0.180395
	276	-0.4489	0.0509178	-0.10366	-0.18746	-0.0400623	0.208211
	277	0.00984657	0.040018	0.0290806	0.0484064	-0.0432144	0.035561
	278	0.00984657	0.040018	0.0290806	0.0484064	-0.0432144	0.035561
	279	0.133934	-0.067341	-0.10181	0.316911	0.0711783	0.0307715
	280	-0.366335	0.527742	-0.253076	-0.0261234	0.283788	-0.136085
	281	0.492513	0.101752	-0.224097	0.145175	0.489507	-0.532798
	282	0.00984657	0.040018	0.0290806	0.0484064	-0.0432144	0.035561
	283	0.00984657	0.040018	0.0290806	0.0484064	-0.0432144	0.035561
	284	0.00984657	0.040018	0.0290806	0.0484064	-0.0432144	0.035561
	285	0.00984657	0.040018	0.0290806	0.0484064	-0.0432144	0.035561
	286	0.467884	0.442273	0.210693	-0.722585	-0.548528	0.639005
	287	-0.455321	-0.108357	0.170726	-0.241896	-0.102955	-0.0700489
	288	0.247559	0.8647	0.521289	0.484443	-0.400206	-0.046925
	289	-0.554952	-0.289058	0.080137	0.23165	-0.252442	0.324899
	290	-0.371617	0.11442	0.206802	-0.0576182	0.122461	-0.491117
	291	-0.294148	-0.533698	-0.520268	0.108227	0.330933	0.17393
	292	0.00984657	0.040018	0.0290806	0.0484064	-0.0432144	0.035561
	293	0.133934	-0.067341	-0.10181	0.316911	0.0711783	0.0307715
	294	0.00984657	0.040018	0.0290806	0.0484064	-0.0432144	0.035561
	295	0.00984657	0.040018	0.0290806	0.0484064	-0.0432144	0.035561
	296	0.133934	-0.067341	-0.10181	0.316911	0.0711783	0.0307715
	297	0.272432	0.416024	-0.0185468	-0.218507	-0.0823678	0.177139
	298	0.00984657	0.040018	0.0290806	0.0484064	-0.0432144	0.035561
	299	-0.106199	-0.0973824	0.0859411	-0.311673	0.0253649	-0.156274
	300	0.301326	0.321405	-0.0395635	0.538543	-0.139795	0.304575
	Inner Model Residual Correlation
		BP	GMO	IGMO	SCA	SGMO	TGMO
	BP	1	-0.106888	-0.243877	-2.65269e-14	0.17031	0.0385995
	GMO	-0.106888	1	0.190193	-0.0487997	-0.17387	0.0279449
	IGMO	-0.243877	0.190193	1	0.00660183	-0.808045	-0.0612266
	SCA	-2.65269e-14	-0.0487997	0.00660183	1	-0.110903	0.160857
	SGMO	0.17031	-0.17387	-0.808045	-0.110903	1	-0.537651
	TGMO	0.0385995	0.0279449	-0.0612266	0.160857	-0.537651	1
	Inner Model Residual Descriptives
		Mean	Median	Min	Max	Standard Deviation	Excess Kurtosis	Skewness	Number of Observations Used
	BP	-9.67744e-17	0.00984657	-1.08494	1.67442	0.48559	2.40343	1.20624	300
	GMO	9.04832e-17	0.040018	-2.21911	2.42235	0.413285	8.38259	-0.266114	300
	IGMO	-1.19627e-16	0.0290806	-0.995272	0.698511	0.246307	1.72626	-0.612298	300
	SCA	5.18104e-17	0.0484064	-2.38276	1.17619	0.425011	7.38966	-1.62312	300
	SGMO	-2.77556e-19	-0.0432144	-0.587613	1.01576	0.237722	2.42304	0.666281	300
	TGMO	-5.44009e-17	0.035561	-1.01218	0.639005	0.239978	1.37232	-0.483026	300
	Quality Criteria
	R Square
		R Square	R Square Adjusted
	BP	0.764202	0.762614
	GMO	0.829196	0.828045
	IGMO	0.939333	0.939129
	SCA	0.819365	0.818759
	SGMO	0.943488	0.943299
	TGMO	0.94241	0.942217
	f Square
		BP	CSR	EC	GMO	IGMO	SCA	SGMO	TGMO
	BP
	CSR				0.00279034
	EC				0.744964
	GMO	0.106754				15.4833	4.53604	16.6954	16.3642
	IGMO
	SCA	0.208545
	SGMO
	TGMO
	Construct Reliability and Validity
		Cronbach's Alpha	rho_A	Composite Reliability	Average Variance Extracted (AVE)
	BP	0.954436	0.954995	0.961085	0.732975
	CSR	0.962382	0.963067	0.9688	0.816102
	EC	0.930861	0.932879	0.945625	0.74369
	GMO	0.978919	0.979349	0.980385	0.704477
	IGMO	0.95086	0.951077	0.95966	0.772754
	SCA	0.910423	0.910424	0.937212	0.788783
	SGMO	0.952804	0.953832	0.959886	0.726999
	TGMO	0.91743	0.919546	0.938273	0.752786
	Discriminant Validity
	Fornell-Larcker Criterion
		BP	CSR	EC	GMO	IGMO	SCA	SGMO	TGMO
	BP	0.856139
	CSR	0.769114	0.903384
	EC	0.800346	0.929207	0.862374
	GMO	0.845593	0.837826	0.91034	0.839332
	IGMO	0.790733	0.820663	0.862765	0.969192	0.879064
	SCA	0.859668	0.821241	0.836756	0.905188	0.877992	0.888134
	SGMO	0.835166	0.809665	0.901687	0.971333	0.894095	0.868034	0.852643
	TGMO	0.833941	0.80612	0.880425	0.970778	0.937251	0.895143	0.912277	0.867632
	Cross Loadings
		BP	CSR	EC	GMO	IGMO	SCA	SGMO	TGMO
	BP1	0.843592	0.664313	0.679556	0.702249	0.637416	0.777572	0.685117	0.732825
	BP2	0.873287	0.660126	0.668787	0.715374	0.695565	0.719023	0.682833	0.706569
	BP3	0.838375	0.677476	0.737016	0.794661	0.744702	0.798871	0.777812	0.794687
	BP4	0.852998	0.578254	0.591745	0.68252	0.656347	0.731922	0.650521	0.686415
	BP5	0.873679	0.720774	0.779434	0.796685	0.758132	0.723953	0.792472	0.759507
	BP6	0.860272	0.642037	0.655637	0.682657	0.650261	0.70166	0.661236	0.676662
	BP7	0.869222	0.658646	0.678088	0.676558	0.592884	0.702665	0.717102	0.639687
	BP8	0.829988	0.64165	0.671871	0.76368	0.724966	0.74377	0.743668	0.759692
	BP9	0.862674	0.673032	0.688028	0.678394	0.608681	0.709154	0.705463	0.644436
	CSR2	0.705901	0.924034	0.846206	0.703924	0.671833	0.703886	0.690926	0.681781
	CSR3	0.722803	0.918685	0.869953	0.787286	0.770252	0.752639	0.756783	0.767348
	CSR4	0.66459	0.927107	0.859666	0.7449	0.729857	0.714792	0.723072	0.711223
	CSR5	0.594343	0.880165	0.83416	0.778463	0.808337	0.746398	0.714143	0.753395
	CSR6	0.723001	0.898154	0.79398	0.704072	0.67218	0.732542	0.691086	0.680604
	CSR7	0.693036	0.894471	0.834378	0.779297	0.760494	0.775791	0.771197	0.723267
	EC1	0.746061	0.760784	0.806025	0.703852	0.63415	0.694461	0.710081	0.701391
	EC2	0.664985	0.775988	0.86478	0.752432	0.693337	0.680937	0.759867	0.730103
	EC3	0.723686	0.849707	0.886884	0.782187	0.747499	0.761252	0.77417	0.748197
	EC4	0.652011	0.800736	0.865117	0.822601	0.811113	0.73332	0.801918	0.776028
	EC5	0.731686	0.839248	0.891659	0.821269	0.773175	0.76323	0.809587	0.807656
	EC6	0.633217	0.779483	0.857071	0.817249	0.788661	0.694181	0.802325	0.784542
	IGMO1	0.722388	0.703383	0.781516	0.874797	0.897302	0.746642	0.802882	0.86125
	IGMO1	0.722388	0.703383	0.781516	0.874797	0.897302	0.746642	0.802882	0.86125
	IGMO2	0.696805	0.665753	0.740771	0.840015	0.840024	0.784664	0.76849	0.860686
	IGMO2	0.696805	0.665753	0.740771	0.840015	0.840024	0.784664	0.76849	0.860686
	IGMO3	0.698502	0.704746	0.747801	0.842007	0.898537	0.739136	0.760186	0.801299
	IGMO3	0.698502	0.704746	0.747801	0.842007	0.898537	0.739136	0.760186	0.801299
	IGMO4	0.700465	0.745875	0.777354	0.859282	0.868493	0.79138	0.817617	0.813314
	IGMO4	0.700465	0.745875	0.777354	0.859282	0.868493	0.79138	0.817617	0.813314
	IGMO5	0.714743	0.743685	0.763043	0.865247	0.904558	0.764363	0.800775	0.81574
	IGMO5	0.714743	0.743685	0.763043	0.865247	0.904558	0.764363	0.800775	0.81574
	IGMO6	0.656254	0.730302	0.757961	0.85664	0.862305	0.813121	0.802733	0.837346
	IGMO6	0.656254	0.730302	0.757961	0.85664	0.862305	0.813121	0.802733	0.837346
	IGMO7	0.674364	0.755506	0.737844	0.822837	0.880363	0.762469	0.745308	0.774571
	IGMO7	0.674364	0.755506	0.737844	0.822837	0.880363	0.762469	0.745308	0.774571
	SCA1	0.738834	0.729988	0.767806	0.811973	0.779041	0.906607	0.783642	0.806324
	SCA2	0.75431	0.769903	0.726201	0.801009	0.807625	0.883441	0.755772	0.769684
	SCA3	0.765936	0.746471	0.766505	0.814608	0.769381	0.911419	0.793721	0.813567
	SCA4	0.793028	0.670433	0.710935	0.786798	0.762096	0.849731	0.749203	0.78886
	SGMO1	0.697385	0.68581	0.812744	0.863706	0.798035	0.76013	0.905948	0.780153
	SGMO1	0.697385	0.68581	0.812744	0.863706	0.798035	0.76013	0.905948	0.780153
	SGMO2	0.788499	0.736384	0.798524	0.833153	0.766313	0.721194	0.859476	0.778672
	SGMO2	0.788499	0.736384	0.798524	0.833153	0.766313	0.721194	0.859476	0.778672
	SGMO3	0.641442	0.65048	0.748806	0.815807	0.757583	0.728053	0.861053	0.722708
	SGMO3	0.641442	0.65048	0.748806	0.815807	0.757583	0.728053	0.861053	0.722708
	SGMO4	0.591247	0.624333	0.709895	0.807916	0.762024	0.657033	0.814728	0.76787
	SGMO4	0.591247	0.624333	0.709895	0.807916	0.762024	0.657033	0.814728	0.76787
	SGMO5	0.731458	0.73083	0.815215	0.845165	0.775425	0.768635	0.882487	0.774607
	SGMO5	0.731458	0.73083	0.815215	0.845165	0.775425	0.768635	0.882487	0.774607
	SGMO6	0.703725	0.711464	0.803498	0.857795	0.795573	0.741956	0.853198	0.849944
	SGMO6	0.703725	0.711464	0.803498	0.857795	0.795573	0.741956	0.853198	0.849944
	SGMO7	0.709531	0.704265	0.748658	0.826655	0.763831	0.799665	0.856215	0.760821
	SGMO7	0.709531	0.704265	0.748658	0.826655	0.763831	0.799665	0.856215	0.760821
	SGMO8	0.804674	0.748873	0.788131	0.856084	0.796596	0.777074	0.8533	0.838638
	SGMO8	0.804674	0.748873	0.788131	0.856084	0.796596	0.777074	0.8533	0.838638
	SGMO9	0.741571	0.61068	0.682761	0.738475	0.632213	0.703335	0.781283	0.720126
	SGMO9	0.741571	0.61068	0.682761	0.738475	0.632213	0.703335	0.781283	0.720126
	TGMO1	0.807304	0.756146	0.81687	0.869975	0.805608	0.826177	0.833792	0.914563
	TGMO1	0.807304	0.756146	0.81687	0.869975	0.805608	0.826177	0.833792	0.914563
	TGMO2	0.744964	0.712355	0.766402	0.832219	0.804169	0.781267	0.784493	0.849023
	TGMO2	0.744964	0.712355	0.766402	0.832219	0.804169	0.781267	0.784493	0.849023
	TGMO3	0.6248	0.676533	0.751084	0.848116	0.857905	0.725581	0.776908	0.8577
	TGMO3	0.6248	0.676533	0.751084	0.848116	0.857905	0.725581	0.776908	0.8577
	TGMO4	0.688547	0.58835	0.677703	0.774911	0.709591	0.719608	0.749353	0.815958
	TGMO4	0.688547	0.58835	0.677703	0.774911	0.709591	0.719608	0.749353	0.815958
	TGMO5	0.749377	0.753671	0.800357	0.881423	0.880501	0.825831	0.81074	0.897346
	TGMO5	0.749377	0.753671	0.800357	0.881423	0.880501	0.825831	0.81074	0.897346
	﻿CSR1	0.758514	0.879726	0.830962	0.785671	0.759183	0.758013	0.761002	0.766366
	Heterotrait-Monotrait Ratio (HTMT)
		BP	CSR	EC	GMO	IGMO	SCA	SGMO	TGMO
	BP
	CSR	0.801119
	EC	0.84937	0.98076
	GMO	0.871536	0.859953	0.95144
	IGMO	0.826722	0.855285	0.913868	1.00357
	SCA	0.919927	0.876052	0.908817	0.958468	0.943838
	SGMO	0.874062	0.842977	0.955451	1.00611	0.937826	0.932058
	TGMO	0.887716	0.853876	0.950446	1.0237	1.00192	0.978815	0.975698
	Collinearity Statistics (VIF)
	Outer VIF Values
		VIF
	BP1	7.17677
	BP2	5.73322
	BP3	8.8593
	BP4	5.44235
	BP5	7.26784
	BP6	5.81564
	BP7	7.42961
	BP8	3.4017
	BP9	8.8925
	CSR2	11.08
	CSR3	5.29126
	CSR4	9.35988
	CSR5	4.54365
	CSR6	4.94086
	CSR7	3.99499
	EC1	3.77128
	EC2	3.16305
	EC3	4.5528
	EC4	4.68081
	EC5	4.0152
	EC6	4.28518
	IGMO1	6.57262
	IGMO1	12.1331
	IGMO2	3.72798
	IGMO2	6.52169
	IGMO3	5.73821
	IGMO3	10.6606
	IGMO4	5.47558
	IGMO4	9.21861
	IGMO5	9.54772
	IGMO5	13.8279
	IGMO6	4.81807
	IGMO6	7.29019
	IGMO7	6.17769
	IGMO7	8.21162
	SCA1	6.2374
	SCA2	3.08364
	SCA3	6.63744
	SCA4	2.59916
	SGMO1	5.47455
	SGMO1	8.01083
	SGMO2	3.81629
	SGMO2	4.78884
	SGMO3	5.4443
	SGMO3	6.10893
	SGMO4	4.4531
	SGMO4	8.21522
	SGMO5	7.20863
	SGMO5	8.57119
	SGMO6	4.39893
	SGMO6	6.13463
	SGMO7	4.16922
	SGMO7	6.88801
	SGMO8	4.77779
	SGMO8	7.87075
	SGMO9	2.66514
	SGMO9	5.88954
	TGMO1	3.85888
	TGMO1	10.6674
	TGMO2	2.89748
	TGMO2	7.06295
	TGMO3	3.59346
	TGMO3	8.76577
	TGMO4	2.40488
	TGMO4	5.91399
	TGMO5	4.23896
	TGMO5	8.79471
	﻿CSR1	3.56459
	Inner VIF Values
		BP	CSR	EC	GMO	IGMO	SCA	SGMO	TGMO
	BP
	CSR				7.32199
	EC				7.32199
	GMO	5.53604				1	1	1	1
	IGMO
	SCA	5.53604
	SGMO
	TGMO
	Model_Fit
	Fit Summary
		Saturated Model	Estimated Model
	SRMR	0.0729368	0.0741276
	d_ULS	12.4802	12.8911
	d_G	n/a	n/a
	Chi-Square	infinite	infinite
	NFI	n/a	n/a
	rms Theta
	rms Theta	0.225334
	Model Selection Criteria
		AIC (Akaike's Information Criterion)	AICu (Unbiased Akaikes Information Criterion	AICc (Corrected Akaikes Information Criterion)	BIC (Bayesian Information Criteria)	HQ (Hannan Quinn Criterion)	HQc (Corrected Hannan-Quinn Criterion)
	BP	-428.436	-425.42	-126.3	-417.324	-423.989	-423.812
	GMO	-525.173	-522.158	-223.037	-514.061	-520.726	-520.549
	IGMO	-837.707	-835.7	-535.626	-830.299	-834.742	-834.648
	SCA	-510.385	-508.379	-208.304	-502.978	-507.421	-507.327
	SGMO	-858.994	-856.987	-556.912	-851.586	-856.029	-855.935
	TGMO	-853.325	-851.319	-551.244	-845.918	-850.361	-850.267
	Interim Results
	Stop Criterion Changes
		BP1	BP2	BP3	BP4	BP5	BP6	BP7	BP8	BP9	CSR2	CSR3	CSR4	CSR5	CSR6	CSR7	EC1	EC2	EC3	EC4	EC5	EC6	IGMO1	IGMO1	IGMO2	IGMO2	IGMO3	IGMO3	IGMO4	IGMO4	IGMO5	IGMO5	IGMO6	IGMO6	IGMO7	IGMO7	SCA1	SCA2	SCA3	SCA4	SGMO1	SGMO1	SGMO2	SGMO2	SGMO3	SGMO3	SGMO4	SGMO4	SGMO5
	Iteration 0	0.129792	0.129792	0.129792	0.129792	0.129792	0.129792	0.129792	0.129792	0.129792	0.158159	0.158159	0.158159	0.158159	0.158159	0.158159	0.19334	0.19334	0.19334	0.19334	0.19334	0.19334	0.162559	0.0567771	0.162559	0.0567771	0.162559	0.0567771	0.162559	0.0567771	0.162559	0.0567771	0.162559	0.0567771	0.162559	0.0567771	0.281595	0.281595	0.281595	0.281595	0.130411	0.0567771	0.130411	0.0567771	0.130411	0.0567771	0.130411	0.0567771	0.130411
	Iteration 1	0.13205	0.127886	0.142126	0.126213	0.135486	0.123487	0.123142	0.134548	0.123793	0.147473	0.165098	0.156114	0.163187	0.147614	0.163416	0.173471	0.185587	0.192588	0.202781	0.202658	0.201562	0.167048	0.05822	0.160164	0.0565087	0.16081	0.0564463	0.163836	0.058098	0.165271	0.0580828	0.16349	0.0576135	0.157102	0.0561725	0.278678	0.279911	0.28418	0.283686	0.135946	0.0573999	0.130977	0.0573929	0.128643	0.053954	0.127255	0.0520413	0.133079
	Iteration 2	0.132055	0.127955	0.142141	0.126206	0.135581	0.1235	0.123049	0.13445	0.123791	0.147574	0.165041	0.156156	0.163184	0.147613	0.16337	0.173543	0.185511	0.192836	0.20279	0.202489	0.201479	0.166978	0.0582381	0.160326	0.0565648	0.160716	0.0564582	0.164002	0.0581594	0.165155	0.058093	0.163504	0.0576386	0.157056	0.0561845	0.27892	0.279616	0.284152	0.283765	0.135965	0.0574323	0.131157	0.0573605	0.128428	0.0539595	0.127172	0.0521094	0.133056
	Iteration 3	0.132055	0.127951	0.142146	0.126205	0.135587	0.123495	0.123046	0.13445	0.123792	0.14757	0.165046	0.15616	0.163196	0.147602	0.163371	0.173529	0.185507	0.192842	0.202806	0.202478	0.201486	0.166972	0.0582365	0.160332	0.0565683	0.160713	0.056457	0.16401	0.0581631	0.165149	0.0580911	0.163506	0.0576405	0.157055	0.0561833	0.278922	0.279611	0.284151	0.283768	0.13597	0.0574322	0.131159	0.0573623	0.128429	0.0539571	0.127186	0.0521097	0.133051
	Iteration 4	0.132055	0.127951	0.142146	0.126205	0.135587	0.123495	0.123046	0.13445	0.123792	0.14757	0.165046	0.15616	0.163197	0.147601	0.163371	0.173529	0.185506	0.192842	0.202806	0.202478	0.201486	0.166972	0.0582365	0.160333	0.0565685	0.160713	0.056457	0.16401	0.0581633	0.165149	0.0580911	0.163506	0.0576406	0.157054	0.0561833	0.278923	0.279611	0.284151	0.283768	0.13597	0.0574323	0.13116	0.0573623	0.128429	0.0539572	0.127187	0.05211	0.133051
	Iteration 5	0.132055	0.127951	0.142146	0.126205	0.135587	0.123495	0.123046	0.13445	0.123792	0.14757	0.165046	0.15616	0.163197	0.147601	0.163371	0.173529	0.185506	0.192842	0.202806	0.202478	0.201486	0.166972	0.0582365	0.160333	0.0565685	0.160713	0.056457	0.16401	0.0581633	0.165149	0.0580911	0.163506	0.0576406	0.157054	0.0561833	0.278923	0.279611	0.284151	0.283768	0.13597	0.0574323	0.13116	0.0573623	0.128429	0.0539571	0.127187	0.05211	0.133051
	Iteration 6	0.132055	0.127951	0.142146	0.126205	0.135587	0.123495	0.123046	0.13445	0.123792	0.14757	0.165046	0.15616	0.163197	0.147601	0.163371	0.173529	0.185506	0.192842	0.202806	0.202478	0.201486	0.166972	0.0582365	0.160333	0.0565685	0.160713	0.056457	0.16401	0.0581633	0.165149	0.0580911	0.163506	0.0576406	0.157054	0.0561833	0.278923	0.279611	0.284151	0.283768	0.13597	0.0574323	0.13116	0.0573623	0.128429	0.0539571	0.127187	0.05211	0.133051
	Base Data
	Setting
	Data file Settings
	Data file	Papers and Thesis [300 records]
	Missing value marker	none
	Data Setup Settings
	Algorithm to handle missing data	None
	Weighting Vector	-
	PLS Algorithm Settings
	Data metric	Mean 0, Var 1
	Initial Weights	1.0
	Max. number of iterations	500
	Stop Criterion (10^-X):	7
	Use Lohmoeller settings?	No
	Weighting scheme	Factor
	Construct Outer Weighting Mode Settings
	BP	Automatic
	CSR	Automatic
	EC	Automatic
	GMO	Automatic
	IGMO	Automatic
	SCA	Automatic
	SGMO	Automatic
	TGMO	Automatic
	Inner Model
		BP	CSR	EC	GMO	IGMO	SCA	SGMO	TGMO
	BP
	CSR				1
	EC				1
	GMO	1				1	1	1	1
	IGMO
	SCA	1
	SGMO
	TGMO
	Outer Model
		BP	CSR	EC	GMO	IGMO	SCA	SGMO	TGMO
	BP1	-1
	BP2	-1
	BP3	-1
	BP4	-1
	BP5	-1
	BP6	-1
	BP7	-1
	BP8	-1
	BP9	-1
	CSR2		-1
	CSR3		-1
	CSR4		-1
	CSR5		-1
	CSR6		-1
	CSR7		-1
	EC1			-1
	EC2			-1
	EC3			-1
	EC4			-1
	EC5			-1
	EC6			-1
	IGMO1					-1
	IGMO1				-1
	IGMO2					-1
	IGMO2				-1
	IGMO3					-1
	IGMO3				-1
	IGMO4					-1
	IGMO4				-1
	IGMO5					-1
	IGMO5				-1
	IGMO6					-1
	IGMO6				-1
	IGMO7					-1
	IGMO7				-1
	SCA1						-1
	SCA2						-1
	SCA3						-1
	SCA4						-1
	SGMO1							-1
	SGMO1				-1
	SGMO2							-1
	SGMO2				-1
	SGMO3							-1
	SGMO3				-1
	SGMO4							-1
	SGMO4				-1
	SGMO5							-1
	SGMO5				-1
	SGMO6							-1
	SGMO6				-1
	SGMO7							-1
	SGMO7				-1
	SGMO8							-1
	SGMO8				-1
	SGMO9							-1
	SGMO9				-1
	TGMO1								-1
	TGMO1				-1
	TGMO2								-1
	TGMO2				-1
	TGMO3								-1
	TGMO3				-1
	TGMO4								-1
	TGMO4				-1
	TGMO5								-1
	TGMO5				-1
	﻿CSR1		-1
	Indicator Data (Original)
	Case ID	BP1	BP2	BP3	BP4	BP5	BP6	BP7	BP8	BP9	CSR2	CSR3	CSR4	CSR5	CSR6	CSR7	EC1	EC2	EC3	EC4	EC5	EC6	IGMO1	IGMO1	IGMO2	IGMO2	IGMO3	IGMO3	IGMO4	IGMO4	IGMO5	IGMO5	IGMO6	IGMO6	IGMO7	IGMO7	SCA1	SCA2	SCA3	SCA4	SGMO1	SGMO1	SGMO2	SGMO2	SGMO3	SGMO3	SGMO4	SGMO4	SGMO5
	1	5	5	4	5	4	5	5	4	5	5	4	4	3	5	4	5	4	4	3	4	3	3	3	3	3	3	3	3	3	3	3	3	3	3	3	4	4	4	4	3	3	4	4	3	3	2	2	4
	2	4	4	4	4	4	4	4	4	4	4	4	4	4	4	4	4	4	4	4	4	4	4	4	4	4	4	4	4	4	4	4	4	4	4	4	4	4	4	4	4	4	4	4	4	4	4	4	4
	3	3	3	3	3	3	3	3	3	3	3	3	3	3	3	3	3	3	3	3	3	3	3	3	3	3	3	3	3	3	3	3	3	3	3	3	3	3	3	3	3	3	3	3	3	3	3	3	3
	4	3	3	3	3	3	4	3	3	3	4	3	4	3	4	4	3	4	3	4	3	4	4	4	3	3	4	4	3	3	4	4	3	3	4	4	4	4	3	4	3	3	3	3	4	4	3	3	3
	5	4	4	4	4	4	4	4	4	4	4	4	4	4	4	4	4	4	4	4	4	4	4	4	4	4	4	4	4	4	4	4	4	4	4	4	4	4	4	4	4	4	4	4	4	4	4	4	4
	6	3	2	3	2	3	2	3	2	3	3	2	3	2	3	3	3	3	2	3	2	3	2	2	2	2	2	2	2	2	2	2	2	2	3	3	2	2	2	2	2	2	3	3	2	2	2	2	3
	7	1	2	1	2	2	2	2	2	2	1	1	1	1	1	1	1	2	1	2	1	2	2	2	1	1	2	2	1	1	2	2	1	1	2	2	1	2	1	2	2	2	1	1	2	2	1	1	2
	8	4	5	4	4	4	5	3	4	4	4	4	4	4	3	4	5	4	3	5	4	4	4	4	3	3	4	4	5	5	4	4	3	3	4	4	4	4	4	5	5	5	4	4	3	3	4	4	5
	9	4	4	4	4	4	4	4	4	4	4	4	4	4	4	4	4	4	4	4	4	4	4	4	4	4	4	4	4	4	4	4	4	4	4	4	4	4	4	4	4	4	4	4	4	4	4	4	4
	10	4	4	4	4	4	4	4	4	4	4	5	5	5	5	4	5	4	4	5	4	5	4	4	5	5	4	4	5	5	4	4	4	4	4	4	4	5	4	5	4	4	5	5	4	4	5	5	4
	11	1	1	1	1	1	2	1	1	1	3	3	3	3	2	3	3	2	3	2	3	2	1	1	1	1	1	1	1	1	1	1	1	1	1	1	1	1	1	1	1	1	2	2	1	1	2	2	1
	12	4	4	4	4	4	4	4	4	4	5	5	5	5	4	4	4	5	5	5	4	5	4	4	5	5	4	4	5	5	4	4	5	5	4	4	5	4	5	4	4	4	4	4	5	5	4	4	5
	13	4	4	4	5	4	5	4	5	4	4	4	4	4	5	5	4	5	4	5	4	4	5	5	5	5	4	4	5	5	4	4	5	5	4	4	5	4	5	4	5	5	4	4	5	5	5	5	5
	14	3	4	3	3	4	4	4	3	4	3	2	3	1	1	1	3	4	3	3	3	3	4	4	3	3	3	3	2	2	3	3	1	1	1	1	1	1	1	3	4	4	4	4	4	4	3	3	4
	15	3	3	3	4	3	3	3	4	3	4	4	3	3	3	3	4	3	3	4	3	3	3	3	3	3	4	4	4	4	3	3	3	3	3	3	3	3	3	4	3	3	3	3	3	3	4	4	3
	16	1	2	3	4	5	1	2	3	4	3	3	2	3	3	2	3	5	2	3	5	1	4	4	3	3	3	3	3	3	2	2	3	3	3	3	2	1	2	3	5	5	1	1	2	2	3	3	4
	17	2	2	2	3	2	3	5	5	3	1	2	2	2	2	2	2	2	2	2	2	2	1	1	1	1	1	1	2	2	2	2	2	2	2	2	2	3	3	2	2	2	3	3	5	5	5	5	3
	18	5	5	4	5	4	5	5	4	5	5	4	4	3	5	4	5	4	4	3	4	3	3	3	3	3	3	3	3	3	3	3	3	3	3	3	4	4	4	4	3	3	4	4	3	3	2	2	4
	19	3	3	3	3	3	4	3	3	3	4	3	4	3	4	4	3	4	3	4	3	4	4	4	3	3	4	4	3	3	4	4	3	3	4	4	4	4	3	4	3	3	3	3	4	4	3	3	3
	20	4	4	4	4	4	4	4	4	4	4	4	4	4	4	4	4	4	4	4	4	4	4	4	4	4	4	4	4	4	4	4	4	4	4	4	4	4	4	4	4	4	4	4	4	4	4	4	4
	21	4	4	4	4	4	4	4	4	4	4	4	4	4	4	4	4	4	4	4	4	4	4	4	4	4	4	4	4	4	4	4	4	4	4	4	4	4	4	4	4	4	4	4	4	4	4	4	4
	22	3	3	3	3	2	3	2	3	2	3	2	3	4	3	2	3	2	3	2	3	2	3	3	2	2	3	3	3	3	3	3	3	3	3	3	2	3	2	3	2	2	2	2	3	3	2	2	3
	23	5	4	5	4	4	4	5	4	5	5	4	5	4	4	5	4	5	4	5	4	5	4	4	5	5	4	4	4	4	4	4	4	4	5	5	4	5	4	5	5	5	4	4	5	5	4	4	5
	24	5	5	5	5	5	5	5	5	5	4	4	4	4	4	4	5	5	5	5	5	5	5	5	5	5	5	5	5	5	5	5	5	5	5	5	5	5	5	5	5	5	5	5	5	5	5	5	5
	25	5	5	5	3	5	5	5	5	3	5	5	5	5	5	5	5	3	5	5	5	5	5	5	5	5	4	4	5	5	5	5	5	5	5	5	3	5	3	5	5	5	5	5	5	5	5	5	5
	26	5	4	5	4	5	4	5	4	5	5	5	5	5	5	5	5	5	5	5	5	5	5	5	5	5	5	5	5	5	4	4	5	5	5	5	5	5	4	5	5	5	5	5	5	5	5	5	5
	27	5	5	5	5	4	4	4	4	4	5	4	5	5	5	5	4	4	4	4	4	4	4	4	5	5	4	4	5	5	5	5	5	5	5	5	5	5	5	5	4	4	4	4	4	4	4	4	4
	28	4	4	4	4	4	4	4	4	4	4	4	4	4	4	4	4	4	4	4	3	3	4	4	4	4	3	3	4	4	3	3	4	4	3	3	4	3	4	4	3	3	4	4	4	4	4	4	3
	29	3	3	3	3	3	3	3	3	3	2	3	3	2	1	2	3	1	3	2	1	1	1	1	2	2	3	3	2	2	1	1	2	2	3	3	2	1	2	3	1	1	3	3	1	1	2	2	3
	30	4	5	4	5	3	5	3	4	3	4	4	4	4	4	4	4	5	4	5	4	5	5	5	4	4	5	5	4	4	5	5	4	4	5	5	4	4	4	4	5	5	4	4	4	4	4	4	5
	31	4	4	4	4	4	4	4	4	4	4	4	4	4	4	4	4	4	4	3	5	5	4	4	4	4	4	4	4	4	4	4	4	4	4	4	4	4	4	4	4	4	4	4	4	4	4	4	5
	32	4	4	4	4	4	4	4	4	4	4	4	4	4	4	4	4	4	4	4	4	4	4	4	4	4	4	4	4	4	4	4	4	4	4	4	4	4	4	4	4	4	4	4	4	4	4	4	4
	33	5	5	5	5	5	5	5	5	5	5	5	5	5	5	5	5	5	5	5	5	5	5	5	5	5	5	5	5	5	5	5	5	5	5	5	5	5	5	5	5	5	5	5	5	5	5	5	5
	34	5	4	5	4	5	4	5	4	5	5	5	5	5	4	4	5	4	5	5	5	5	4	4	5	5	4	4	5	5	4	4	5	5	4	4	5	4	5	4	5	5	4	4	5	5	4	4	5
	35	3	3	3	3	3	3	3	3	3	3	3	3	3	3	3	3	3	3	3	3	3	3	3	3	3	3	3	3	3	3	3	3	3	3	3	3	3	3	3	3	3	3	3	3	3	3	3	3
	36	5	4	5	4	5	5	5	5	5	5	5	5	5	5	5	4	4	4	5	5	5	5	5	5	5	5	5	5	5	5	5	5	5	5	5	5	5	5	5	4	4	5	5	4	4	5	5	4
	37	4	5	4	5	4	5	4	5	4	4	4	4	4	4	4	4	4	4	4	5	5	5	5	4	4	5	5	4	4	5	5	4	4	5	5	4	5	4	5	5	5	4	4	4	4	4	4	4
	38	4	4	5	4	5	4	5	4	5	5	5	4	5	4	5	5	5	4	5	4	4	4	4	5	5	4	4	5	5	4	4	4	4	4	4	4	4	4	5	4	4	5	5	4	4	5	5	4
	39	3	3	3	3	4	4	4	4	4	4	4	4	4	4	4	4	4	4	4	4	4	4	4	4	4	3	3	3	3	3	3	4	4	4	4	4	4	4	4	4	4	4	4	4	4	4	4	4
	40	4	4	4	4	4	4	4	4	4	4	4	4	4	4	4	4	4	4	4	4	4	4	4	4	4	4	4	4	4	4	4	4	4	4	4	4	4	4	4	4	4	4	4	4	4	4	4	4
	41	4	4	4	4	4	4	4	4	4	4	4	4	4	4	4	4	4	4	5	4	5	4	4	4	4	4	4	4	4	4	4	4	4	4	4	4	4	4	4	5	5	4	4	5	5	4	4	4
	42	4	5	4	5	4	5	4	5	4	4	5	4	4	4	4	4	5	4	4	5	4	5	5	4	4	5	5	4	4	5	5	4	4	5	5	4	5	4	5	4	4	4	4	5	5	4	4	5
	43	4	4	4	4	4	4	4	4	4	4	4	4	4	4	4	4	4	4	4	4	4	4	4	4	4	4	4	4	4	4	4	4	4	4	4	4	4	4	4	4	4	4	4	4	4	4	4	4
	44	4	4	4	4	4	4	4	4	4	5	5	5	5	5	5	5	5	5	5	5	5	5	5	5	5	5	5	5	5	5	5	5	5	5	5	4	4	5	4	5	5	5	5	5	5	5	5	5
	45	4	4	4	4	4	4	4	4	4	4	4	4	4	4	4	4	4	4	4	4	4	4	4	4	4	4	4	4	4	4	4	4	4	4	4	4	4	4	4	4	4	4	4	4	4	4	4	4
	46	4	4	4	4	4	4	4	4	4	5	5	5	5	5	5	5	5	5	5	5	5	5	5	5	5	5	5	5	5	5	5	5	5	5	5	3	3	3	3	4	4	5	5	5	5	5	5	5
	47	4	4	4	4	4	4	4	4	4	4	4	4	4	4	4	4	4	4	4	4	4	4	4	4	4	4	4	4	4	4	4	4	4	4	4	4	4	4	4	4	4	4	4	4	4	4	4	4
	48	4	4	4	4	4	4	4	4	4	4	5	4	5	4	5	4	4	4	4	4	4	4	4	4	4	4	4	4	4	4	4	4	4	4	4	4	4	4	4	4	4	4	4	4	4	4	4	4
	49	4	3	4	3	3	3	3	3	3	4	4	4	3	4	3	4	3	3	3	3	4	3	3	3	3	3	3	3	3	4	4	3	3	4	4	3	3	3	2	3	3	4	4	3	3	4	4	3
	50	4	5	4	5	4	5	5	5	5	4	4	4	4	4	4	4	4	4	4	4	4	5	5	4	4	5	5	4	4	5	5	4	4	5	5	4	5	4	5	4	4	4	4	5	5	4	4	5
	51	5	5	4	5	4	5	5	4	5	5	4	4	3	5	4	5	4	4	3	4	3	3	3	3	3	3	3	3	3	3	3	3	3	3	3	4	4	4	4	3	3	4	4	3	3	2	2	4
	52	4	4	4	4	4	4	4	4	4	4	4	4	4	4	4	4	4	4	4	4	4	4	4	4	4	4	4	4	4	4	4	4	4	4	4	4	4	4	4	4	4	4	4	4	4	4	4	4
	53	4	4	4	4	4	4	4	4	4	4	4	4	4	4	4	4	4	4	4	4	4	4	4	4	4	4	4	4	4	4	4	4	4	4	4	4	4	4	4	4	4	4	4	4	4	4	4	4
	54	5	4	4	4	4	4	4	4	4	5	5	5	5	5	4	5	4	5	5	5	4	4	4	5	5	4	4	5	5	4	4	5	5	4	4	5	5	5	5	5	5	5	5	4	4	5	5	4
	55	4	3	4	4	4	4	3	4	4	4	4	4	4	4	3	4	4	4	3	4	3	4	4	3	3	4	4	4	4	4	4	4	4	3	3	4	4	4	3	5	5	5	5	5	5	5	5	4
	56	3	5	3	4	5	5	5	5	5	5	5	5	5	5	5	4	5	5	5	4	5	5	5	3	3	5	5	4	4	5	5	3	3	5	5	3	4	3	4	4	4	5	5	4	4	5	5	4
	57	4	4	4	4	4	4	4	4	4	3	4	3	4	3	4	4	4	4	4	4	3	4	4	3	3	4	4	3	3	4	4	3	3	4	4	3	4	3	4	3	3	4	4	3	3	4	4	3
	58	5	4	5	4	5	4	5	5	5	5	5	5	4	5	4	5	4	5	5	5	5	4	4	5	5	4	4	5	5	4	4	5	5	4	4	5	4	5	4	5	5	5	5	4	4	5	5	4
	59	5	4	5	5	5	5	5	4	4	5	5	4	5	4	5	5	4	5	4	5	4	5	5	5	5	5	5	5	5	5	5	4	4	5	5	4	5	5	5	4	4	5	5	4	4	5	5	4
	60	4	4	4	4	4	4	4	4	4	4	4	4	4	4	4	4	4	4	4	4	4	4	4	4	4	4	4	4	4	4	4	4	4	4	4	4	4	4	4	4	4	4	4	4	4	4	4	4
	61	3	4	3	4	4	4	5	4	5	5	5	5	5	4	5	4	4	4	5	4	5	4	4	3	3	5	5	4	4	5	5	5	5	5	5	4	5	5	3	5	5	4	4	5	5	4	4	5
	62	4	4	4	4	4	3	4	4	4	5	5	5	3	5	5	3	4	3	3	4	4	4	4	4	4	4	4	4	4	4	4	4	4	4	4	3	4	3	4	4	4	4	4	4	4	4	4	4
	63	4	4	4	4	4	4	4	4	4	4	4	4	4	4	4	4	4	4	4	4	4	4	4	4	4	4	4	4	4	4	4	4	4	4	4	4	4	4	4	4	4	4	4	4	4	4	4	4
	64	4	4	4	4	4	4	4	4	4	4	4	4	4	4	3	4	4	4	4	3	4	4	4	4	4	3	3	3	3	3	3	3	3	4	4	4	4	4	4	4	4	4	4	3	3	4	4	4
	65	2	3	2	3	2	3	2	3	2	3	3	3	3	3	3	3	2	3	2	2	2	2	2	3	3	2	2	3	3	2	2	2	2	3	3	2	3	2	3	2	2	2	2	2	2	2	2	2
	66	2	2	2	2	2	2	2	2	2	1	1	1	1	1	1	2	1	1	1	1	2	1	1	2	2	1	1	2	2	1	1	2	2	1	1	2	1	2	1	1	1	2	2	1	1	2	2	1
	67	5	4	5	4	4	4	4	4	4	4	5	4	5	4	4	5	5	5	4	5	4	5	5	4	4	5	5	4	4	4	4	4	4	4	4	5	4	5	4	5	5	4	4	5	5	4	4	5
	68	4	4	4	4	4	5	4	5	4	5	5	5	5	5	5	5	5	5	5	5	5	5	5	4	4	4	4	4	4	5	5	4	4	5	5	4	5	5	5	5	5	5	5	5	5	5	5	5
	69	4	4	4	4	4	4	4	4	4	4	4	4	4	4	5	5	4	5	4	4	4	4	4	4	4	4	4	5	5	4	4	5	5	4	4	5	4	4	4	5	5	5	5	5	5	4	4	5
	70	3	3	3	3	3	3	3	3	3	4	3	4	4	4	4	4	4	4	2	4	2	3	3	3	3	3	3	3	3	3	3	3	3	3	3	3	3	3	3	2	2	2	2	2	2	2	2	3
	71	4	4	4	4	4	4	4	4	4	4	4	4	4	4	4	4	4	4	4	4	4	4	4	4	4	4	4	4	4	4	4	4	4	4	4	4	4	4	4	4	4	4	4	4	4	4	4	4
	72	4	4	4	4	4	4	4	4	4	4	4	4	4	4	4	4	4	4	4	4	4	4	4	4	4	4	4	4	4	4	4	4	4	4	4	4	4	4	4	4	4	4	4	4	4	4	4	4
	73	5	5	4	5	4	5	5	4	5	5	4	4	3	5	4	5	4	4	3	4	3	3	3	3	3	3	3	3	3	3	3	3	3	3	3	4	4	4	4	3	3	4	4	3	3	2	2	4
	74	3	3	3	3	3	4	3	3	3	4	3	4	3	4	4	3	4	3	4	3	4	4	4	3	3	4	4	3	3	4	4	3	3	4	4	4	4	3	4	3	3	3	3	4	4	3	3	3
	75	4	4	4	4	4	4	4	4	4	4	4	4	4	4	4	4	4	4	4	4	4	4	4	4	4	4	4	4	4	4	4	4	4	4	4	4	4	4	4	4	4	4	4	4	4	4	4	4
	76	4	4	4	4	4	4	4	4	4	4	4	4	4	4	4	4	4	4	4	4	4	4	4	4	4	4	4	4	4	4	4	4	4	4	4	4	4	4	4	4	4	4	4	4	4	4	4	4
	77	4	5	4	5	4	5	4	5	4	4	4	4	4	4	4	5	4	4	4	4	5	5	5	5	5	5	5	5	5	4	4	5	5	4	4	4	4	4	4	4	4	5	5	4	4	4	4	4
	78	5	5	5	5	5	5	5	5	5	5	5	5	5	5	5	5	5	5	5	5	5	5	5	5	5	5	5	5	5	5	5	5	5	5	5	5	5	5	5	5	5	5	5	5	5	5	5	5
	79	4	5	4	5	4	4	4	4	4	4	4	4	4	4	4	4	4	4	4	4	4	4	4	4	4	4	4	5	5	4	4	5	5	4	4	4	4	4	5	5	5	5	5	5	5	5	5	5
	80	4	4	4	4	4	4	4	4	4	5	5	5	5	5	5	4	5	4	5	5	5	5	5	4	4	5	5	4	4	5	5	4	4	5	5	4	5	4	4	4	4	4	4	5	5	4	4	5
	81	4	5	4	5	4	5	4	5	4	4	4	4	4	4	4	4	3	4	4	4	3	5	5	4	4	5	5	4	4	5	5	4	4	5	5	4	5	4	5	4	4	4	4	4	4	4	4	4
	82	4	4	4	4	4	4	4	4	4	5	5	5	5	4	4	4	5	5	5	4	5	4	4	5	5	4	4	5	5	4	4	5	5	4	4	5	4	5	4	4	4	4	4	5	5	4	4	5
	83	4	4	4	5	4	5	4	5	4	4	4	4	4	5	5	4	5	4	5	4	4	5	5	5	5	4	4	5	5	4	4	5	5	4	4	5	4	5	4	5	5	4	4	5	5	5	5	5
	84	4	4	4	4	4	4	4	4	4	4	4	4	4	4	5	5	4	5	4	4	4	4	4	4	4	4	4	5	5	4	4	5	5	4	4	5	4	4	4	5	5	5	5	5	5	4	4	5
	85	3	3	3	3	3	3	3	3	3	4	3	4	4	4	4	4	4	4	2	4	2	3	3	3	3	3	3	3	3	3	3	3	3	3	3	3	3	3	3	2	2	2	2	2	2	2	2	3
	86	4	4	4	4	4	4	4	4	4	4	4	4	4	4	4	4	4	4	4	4	4	4	4	4	4	4	4	4	4	4	4	4	4	4	4	4	4	4	4	4	4	4	4	4	4	4	4	4
	87	5	5	4	5	4	5	5	4	5	5	4	4	3	5	4	5	4	4	3	4	3	3	3	3	3	3	3	3	3	3	3	3	3	3	3	4	4	4	4	3	3	4	4	3	3	2	2	4
	88	4	5	4	5	4	5	4	5	4	4	4	4	4	4	4	5	4	4	4	4	5	5	5	5	5	5	5	5	5	4	4	5	5	4	4	4	4	4	4	4	4	5	5	4	4	4	4	4
	89	4	5	4	5	4	4	4	4	4	4	4	4	4	4	4	4	4	4	4	4	4	4	4	4	4	4	4	5	5	4	4	5	5	4	4	4	4	4	5	5	5	5	5	5	5	5	5	5
	90	4	4	4	4	4	4	4	4	4	4	4	4	4	4	4	4	4	4	4	4	4	4	4	4	4	4	4	4	4	4	4	4	4	4	4	4	4	4	4	4	4	4	4	4	4	4	4	4
	91	4	4	4	4	4	4	4	4	4	4	4	4	4	4	4	4	4	4	4	4	4	4	4	4	4	4	4	4	4	4	4	4	4	4	4	4	4	4	4	4	4	4	4	4	4	4	4	4
	92	4	4	4	4	4	4	4	4	4	4	4	4	4	4	4	4	4	4	4	4	4	4	4	4	4	4	4	4	4	4	4	4	4	4	4	4	4	4	4	4	4	4	4	4	4	4	4	4
	93	4	4	4	4	4	4	4	4	4	4	4	4	4	4	4	4	4	4	4	4	4	4	4	4	4	4	4	4	4	4	4	4	4	4	4	4	4	4	4	4	4	4	4	4	4	4	4	4
	94	4	4	4	4	4	4	4	4	4	4	4	4	4	4	4	4	4	4	4	4	4	4	4	4	4	4	4	4	4	4	4	4	4	4	4	4	4	4	4	4	4	4	4	4	4	4	4	4
	95	4	4	4	4	4	4	4	4	4	4	4	4	4	4	4	4	4	4	4	4	4	4	4	4	4	4	4	4	4	4	4	4	4	4	4	4	4	4	4	4	4	4	4	4	4	4	4	4
	96	4	4	4	4	4	4	4	3	4	4	4	4	4	4	4	4	4	4	4	4	4	4	4	4	4	4	4	4	4	4	4	4	4	4	4	4	4	4	4	4	4	4	4	4	4	4	4	4
	97	4	4	4	4	4	4	4	4	4	4	4	4	4	4	4	4	4	4	4	4	4	4	4	4	4	4	4	4	4	4	4	4	4	4	4	4	4	4	4	4	4	4	4	4	4	4	4	4
	98	4	4	4	4	4	4	4	4	4	5	4	5	5	5	5	4	5	4	4	5	4	4	4	5	5	4	4	5	5	4	4	5	5	4	4	5	4	5	4	4	4	5	5	4	4	5	5	4
	99	4	5	4	4	4	4	4	5	4	5	5	5	5	5	5	5	5	5	5	5	5	5	5	4	4	4	4	4	4	4	4	4	4	4	4	4	5	4	5	5	5	4	4	5	5	5	5	5
	100	4	4	4	4	4	4	4	4	4	4	4	4	4	4	4	4	4	4	4	4	4	4	4	4	4	4	4	4	4	4	4	4	4	4	4	4	4	4	4	4	4	4	4	4	4	4	4	4
	101	4	4	4	4	4	4	4	4	4	4	4	4	4	4	4	4	4	4	4	4	4	4	4	4	4	4	4	4	4	4	4	4	4	4	4	4	4	4	4	4	4	4	4	4	4	4	4	4
	102	2	3	2	3	2	3	2	3	2	3	3	3	3	3	3	3	2	3	2	2	2	2	2	3	3	2	2	3	3	2	2	2	2	3	3	2	3	2	3	2	2	2	2	2	2	2	2	2
	103	4	4	4	4	4	5	4	5	4	5	5	5	5	5	5	5	5	5	5	5	5	5	5	4	4	4	4	4	4	5	5	4	4	5	5	4	5	5	5	5	5	5	5	5	5	5	5	5
	104	4	4	4	4	4	4	4	4	4	4	4	4	4	4	5	5	4	5	4	4	4	4	4	4	4	4	4	5	5	4	4	5	5	4	4	5	4	4	4	5	5	5	5	5	5	4	4	5
	105	4	4	4	4	4	4	4	4	4	4	4	4	4	4	4	4	4	4	4	4	4	4	4	4	4	4	4	4	4	4	4	4	4	4	4	4	4	4	4	4	4	4	4	4	4	4	4	4
	106	4	4	4	4	4	4	4	4	4	4	4	4	4	4	4	4	4	4	4	4	4	4	4	4	4	4	4	4	4	4	4	4	4	4	4	4	4	4	4	4	4	4	4	4	4	4	4	4
	107	4	4	4	4	4	4	4	4	4	4	4	4	4	4	4	4	4	4	4	4	4	4	4	4	4	4	4	4	4	4	4	4	4	4	4	4	4	4	4	4	4	4	4	4	4	4	4	4
	108	4	4	4	4	4	4	4	4	4	4	4	4	4	4	4	4	4	4	4	4	4	4	4	4	4	4	4	4	4	4	4	4	4	4	4	4	4	4	4	4	4	4	4	4	4	4	4	4
	109	4	5	4	5	4	5	4	5	4	4	4	4	4	4	4	5	4	4	4	4	5	5	5	5	5	5	5	5	5	4	4	5	5	4	4	4	4	4	4	4	4	5	5	4	4	4	4	4
	110	4	4	4	4	4	4	4	4	4	5	5	5	5	5	5	4	5	4	5	5	5	5	5	4	4	5	5	4	4	5	5	4	4	5	5	4	5	4	4	4	4	4	4	5	5	4	4	5
	111	4	5	4	5	4	5	4	5	4	4	4	4	4	4	4	4	3	4	4	4	3	5	5	4	4	5	5	4	4	5	5	4	4	5	5	4	5	4	5	4	4	4	4	4	4	4	4	4
	112	4	4	4	4	4	4	4	4	4	5	5	5	5	4	4	4	5	5	5	4	5	4	4	5	5	4	4	5	5	4	4	5	5	4	4	5	4	5	4	4	4	4	4	5	5	4	4	5
	113	3	4	3	4	4	4	5	4	5	5	5	5	5	4	5	4	4	4	5	4	5	4	4	3	3	5	5	4	4	5	5	5	5	5	5	4	5	5	3	5	5	4	4	5	5	4	4	5
	114	4	5	4	4	4	4	4	5	4	5	5	5	5	5	5	5	5	5	5	5	5	5	5	4	4	4	4	4	4	4	4	4	4	4	4	4	5	4	5	5	5	4	4	5	5	5	5	5
	115	4	4	4	4	4	4	4	4	4	4	4	4	4	4	4	4	4	4	4	4	4	4	4	4	4	4	4	4	4	4	4	4	4	4	4	4	4	4	4	4	4	4	4	4	4	4	4	4
	116	4	4	4	4	4	4	4	4	4	4	4	4	4	4	4	4	4	4	4	4	4	4	4	4	4	4	4	4	4	4	4	4	4	4	4	4	4	4	4	4	4	4	4	4	4	4	4	4
	117	4	4	4	4	4	5	4	5	4	5	5	5	5	5	5	5	5	5	5	5	5	5	5	4	4	4	4	4	4	5	5	4	4	5	5	4	5	5	5	5	5	5	5	5	5	5	5	5
	118	4	4	4	4	4	4	4	4	4	4	4	4	4	4	5	5	4	5	4	4	4	4	4	4	4	4	4	5	5	4	4	5	5	4	4	5	4	4	4	5	5	5	5	5	5	4	4	5
	119	5	4	4	4	4	5	4	4	4	4	5	4	5	4	4	4	4	4	5	4	5	4	4	4	4	4	4	4	4	4	4	4	4	4	4	4	4	4	4	4	4	4	4	4	4	4	4	4
	120	4	4	4	4	4	4	4	4	4	4	4	4	4	4	4	4	4	4	4	4	4	4	4	4	4	4	4	4	4	4	4	4	4	4	4	4	4	4	4	4	4	4	4	4	4	4	4	4
	121	3	4	4	4	3	4	3	4	3	4	3	4	3	3	4	3	4	3	4	4	4	4	4	4	4	4	4	3	3	4	4	3	3	3	3	4	3	4	4	4	4	4	4	4	4	4	4	4
	122	5	4	5	4	5	5	5	5	4	5	5	5	5	5	5	5	5	5	5	5	5	5	5	4	4	4	4	5	5	4	4	5	5	4	4	5	4	5	4	5	5	5	5	5	5	5	5	4
	123	3	4	4	4	4	4	4	4	4	5	4	5	4	5	4	4	4	4	5	4	5	3	3	4	4	5	5	4	4	3	3	4	4	4	4	4	4	4	4	5	5	4	4	5	5	3	3	4
	124	4	4	4	4	4	4	4	4	5	4	4	4	4	4	4	4	3	4	4	4	5	4	4	4	4	4	4	4	4	4	4	5	5	4	4	4	4	4	5	5	5	4	4	5	5	4	4	5
	125	3	4	3	4	3	4	3	3	3	3	3	3	3	3	3	3	3	3	3	3	3	3	3	3	3	4	4	3	3	4	4	3	3	4	4	3	3	3	3	3	3	3	3	3	3	3	3	4
	126	4	5	4	5	4	5	4	5	4	4	4	4	4	4	4	4	3	4	4	4	3	5	5	4	4	5	5	4	4	5	5	4	4	5	5	4	5	4	5	4	4	4	4	4	4	4	4	4
	127	4	4	4	4	4	4	4	4	4	5	5	5	5	4	4	4	5	5	5	4	5	4	4	5	5	4	4	5	5	4	4	5	5	4	4	5	4	5	4	4	4	4	4	5	5	4	4	5
	128	4	4	4	4	4	4	4	4	4	4	4	4	4	4	4	4	4	4	4	4	4	4	4	4	4	4	4	4	4	4	4	4	4	4	4	4	4	4	4	4	4	4	4	4	4	4	4	4
	129	4	4	4	4	4	4	4	4	4	4	4	4	4	4	5	5	4	5	4	4	4	4	4	4	4	4	4	5	5	4	4	5	5	4	4	5	4	4	4	5	5	5	5	5	5	4	4	5
	130	3	4	4	4	4	4	4	4	4	5	4	5	4	5	4	4	4	4	5	4	5	3	3	4	4	5	5	4	4	3	3	4	4	4	4	4	4	4	4	5	5	4	4	5	5	3	3	4
	131	4	4	4	4	4	4	4	4	4	4	4	4	4	4	4	4	4	4	4	4	4	4	4	4	4	4	4	4	4	4	4	4	4	4	4	4	4	4	4	4	4	4	4	4	4	4	4	4
	132	3	4	4	4	4	3	4	4	4	5	4	5	4	4	4	5	4	4	4	5	4	5	5	4	4	5	5	4	4	5	5	4	4	5	5	4	4	4	4	4	4	5	5	4	4	5	5	4
	133	3	3	3	3	3	3	3	3	3	1	1	1	1	1	1	1	1	1	1	1	1	3	3	3	3	3	3	3	3	3	3	3	3	3	3	3	3	3	3	1	1	2	2	3	3	2	2	3
	134	5	4	5	4	5	4	5	4	4	4	5	4	5	4	5	5	5	4	5	4	5	4	4	5	5	4	4	5	5	4	4	5	5	4	4	5	4	4	4	5	5	4	4	5	5	4	4	5
	135	4	4	4	4	4	4	4	4	4	4	4	4	4	4	4	4	4	4	4	4	4	4	4	4	4	4	4	4	4	4	4	4	4	4	4	4	4	4	4	4	4	4	4	4	4	4	4	4
	136	4	4	4	4	4	4	4	4	4	4	4	4	4	4	5	5	4	5	4	4	4	4	4	4	4	4	4	5	5	4	4	5	5	4	4	5	4	4	4	5	5	5	5	5	5	4	4	5
	137	4	4	4	4	4	4	4	4	4	4	4	4	4	4	4	4	4	4	4	4	4	4	4	4	4	4	4	4	4	4	4	4	4	4	4	4	4	4	4	4	4	4	4	4	4	4	4	4
	138	4	4	4	4	4	4	4	4	4	4	4	4	4	4	4	4	4	4	4	4	4	4	4	4	4	4	4	4	4	4	4	4	4	4	4	4	4	4	4	4	4	4	4	4	4	4	4	4
	139	4	4	4	4	4	4	4	4	4	5	5	5	5	4	4	4	5	5	5	4	5	4	4	5	5	4	4	5	5	4	4	5	5	4	4	5	4	5	4	4	4	4	4	5	5	4	4	5
	140	4	4	4	4	4	4	4	4	4	4	4	4	4	4	4	4	4	4	4	4	4	4	4	4	4	4	4	4	4	4	4	4	4	4	4	4	4	4	4	4	4	4	4	4	4	4	4	4
	141	4	4	4	4	4	4	4	4	4	4	4	4	4	4	5	5	4	5	4	4	4	4	4	4	4	4	4	5	5	4	4	5	5	4	4	5	4	4	4	5	5	5	5	5	5	4	4	5
	142	3	4	4	4	3	4	3	4	3	4	3	4	3	3	4	3	4	3	4	4	4	4	4	4	4	4	4	3	3	4	4	3	3	3	3	4	3	4	4	4	4	4	4	4	4	4	4	4
	143	4	4	4	4	4	4	4	4	4	5	5	5	5	4	4	4	5	5	5	4	5	4	4	5	5	4	4	5	5	4	4	5	5	4	4	5	4	5	4	4	4	4	4	5	5	4	4	5
	144	4	4	4	4	4	4	4	4	4	4	4	4	4	4	4	4	4	4	4	4	4	4	4	4	4	4	4	4	4	4	4	4	4	4	4	4	4	4	4	4	4	4	4	4	4	4	4	4
	145	4	4	4	4	4	4	4	4	4	4	4	4	4	4	5	5	4	5	4	4	4	4	4	4	4	4	4	5	5	4	4	5	5	4	4	5	4	4	4	5	5	5	5	5	5	4	4	5
	146	4	4	4	4	4	4	4	4	4	4	4	4	4	4	4	4	4	4	4	4	4	4	4	4	4	4	4	4	4	4	4	4	4	4	4	4	4	4	4	4	4	4	4	4	4	4	4	4
	147	5	5	4	5	4	5	5	4	5	5	4	4	3	5	4	5	4	4	3	4	3	3	3	3	3	3	3	3	3	3	3	3	3	3	3	4	4	4	4	3	3	4	4	3	3	2	2	4
	148	4	4	4	4	4	4	4	4	4	4	4	4	4	4	4	4	4	4	4	4	4	4	4	4	4	4	4	4	4	4	4	4	4	4	4	4	4	4	4	4	4	4	4	4	4	4	4	4
	149	4	4	4	4	4	4	4	4	4	5	4	5	5	5	5	4	5	4	4	5	4	4	4	5	5	4	4	5	5	4	4	5	5	4	4	5	4	5	4	4	4	5	5	4	4	5	5	4
	150	2	3	2	3	2	3	2	3	2	3	3	3	3	3	3	3	2	3	2	2	2	2	2	3	3	2	2	3	3	2	2	2	2	3	3	2	3	2	3	2	2	2	2	2	2	2	2	2
	151	4	3	4	3	3	3	3	3	3	4	4	4	3	4	3	4	3	3	3	3	4	3	3	3	3	3	3	3	3	4	4	3	3	4	4	3	3	3	2	3	3	4	4	3	3	4	4	3
	152	4	4	4	4	4	4	4	4	4	4	4	4	4	4	4	4	4	4	4	4	4	4	4	4	4	4	4	4	4	4	4	4	4	4	4	4	4	4	4	4	4	4	4	4	4	4	4	4
	153	3	5	3	4	5	5	5	5	5	5	5	5	5	5	5	4	5	5	5	4	5	5	5	3	3	5	5	4	4	5	5	3	3	5	5	3	4	3	4	4	4	5	5	4	4	5	5	4
	154	4	4	4	4	4	4	4	4	4	3	4	3	4	3	4	4	4	4	4	4	3	4	4	3	3	4	4	3	3	4	4	3	3	4	4	3	4	3	4	3	3	4	4	3	3	4	4	3
	155	4	4	4	4	4	4	4	4	4	4	4	4	4	4	4	4	4	4	4	4	4	4	4	4	4	4	4	4	4	4	4	4	4	4	4	4	4	4	4	4	4	4	4	4	4	4	4	4
	156	5	4	5	4	4	4	4	4	4	4	5	4	5	4	4	5	5	5	4	5	4	5	5	4	4	5	5	4	4	4	4	4	4	4	4	5	4	5	4	5	5	4	4	5	5	4	4	5
	157	4	4	4	4	4	4	4	4	4	4	4	4	4	4	5	5	4	5	4	4	4	4	4	4	4	4	4	5	5	4	4	5	5	4	4	5	4	4	4	5	5	5	5	5	5	4	4	5
	158	3	3	3	3	3	3	3	3	3	4	3	4	4	4	4	4	4	4	2	4	2	3	3	3	3	3	3	3	3	3	3	3	3	3	3	3	3	3	3	2	2	2	2	2	2	2	2	3
	159	4	4	4	4	4	4	4	4	4	4	4	4	4	4	4	4	4	4	4	4	4	4	4	4	4	4	4	4	4	4	4	4	4	4	4	4	4	4	4	4	4	4	4	4	4	4	4	4
	160	5	5	5	5	5	5	5	5	5	5	5	5	5	5	5	5	5	5	5	5	5	5	5	5	5	5	5	5	5	5	5	5	5	5	5	5	5	5	5	5	5	5	5	5	5	5	5	5
	161	4	4	4	4	4	4	4	4	4	4	4	4	4	4	5	5	4	5	4	4	4	4	4	4	4	4	4	5	5	4	4	5	5	4	4	5	4	4	4	5	5	5	5	5	5	4	4	5
	162	3	3	3	3	3	3	3	3	3	4	3	4	4	4	4	4	4	4	2	4	2	3	3	3	3	3	3	3	3	3	3	3	3	3	3	3	3	3	3	2	2	2	2	2	2	2	2	3
	163	5	4	5	4	4	4	4	4	4	4	5	4	5	4	4	5	5	5	4	5	4	5	5	4	4	5	5	4	4	4	4	4	4	4	4	5	4	5	4	5	5	4	4	5	5	4	4	5
	164	4	4	4	4	4	4	4	4	4	4	4	4	4	4	5	5	4	5	4	4	4	4	4	4	4	4	4	5	5	4	4	5	5	4	4	5	4	4	4	5	5	5	5	5	5	4	4	5
	165	4	4	4	4	4	4	4	4	4	4	4	4	4	4	4	5	4	4	4	4	4	4	4	4	4	4	4	4	4	4	4	4	4	4	4	4	4	4	4	4	4	4	4	4	4	4	4	4
	166	3	5	3	4	5	5	5	5	5	5	5	5	5	5	5	4	5	5	5	4	5	5	5	3	3	5	5	4	4	5	5	3	3	5	5	3	4	3	4	4	4	5	5	4	4	5	5	4
	167	4	4	4	4	4	4	4	4	4	4	4	4	4	4	4	4	4	4	4	4	4	4	4	4	4	4	4	4	4	4	4	4	4	4	4	4	4	4	4	4	4	4	4	4	4	4	4	4
	168	5	4	5	4	4	4	4	4	4	4	5	4	5	4	4	5	5	5	4	5	4	5	5	4	4	5	5	4	4	4	4	4	4	4	4	5	4	5	4	5	5	4	4	5	5	4	4	5
	169	4	4	4	4	4	4	4	4	4	4	4	4	4	4	4	4	4	4	4	4	4	4	4	4	4	4	4	4	4	4	4	4	4	4	4	4	4	4	4	4	4	4	4	4	4	4	4	4
	170	4	4	4	4	4	4	4	4	4	4	4	4	4	4	5	5	4	5	4	4	4	4	4	4	4	4	4	5	5	4	4	5	5	4	4	5	4	4	4	5	5	5	5	5	5	4	4	5
	171	3	4	4	4	4	4	4	4	4	5	4	5	4	5	4	4	4	4	5	4	5	3	3	4	4	5	5	4	4	3	3	4	4	4	4	4	4	4	4	5	5	4	4	5	5	3	3	4
	172	4	4	4	4	4	4	4	4	4	4	4	4	4	4	4	4	4	4	4	4	4	4	4	4	4	4	4	4	4	4	4	4	4	4	4	4	4	4	4	4	4	4	4	4	4	4	4	4
	173	4	4	4	4	4	4	4	4	4	4	4	4	4	4	4	4	4	4	4	4	4	4	4	4	4	4	4	4	4	4	4	4	4	4	4	4	4	4	4	4	4	4	4	4	4	4	4	4
	174	4	4	4	4	4	4	4	4	4	4	4	4	4	4	4	4	4	4	4	4	4	4	4	4	4	4	4	4	4	4	4	4	4	4	4	4	4	4	4	4	4	4	4	4	4	4	4	4
	175	4	4	4	4	4	4	4	4	4	4	4	4	4	4	4	4	4	4	4	4	4	4	4	4	4	4	4	4	4	4	4	4	4	4	4	4	4	4	4	4	4	4	4	4	4	4	4	4
	176	4	4	4	4	4	4	4	4	4	4	4	4	4	4	4	4	4	4	4	4	4	4	4	4	4	4	4	4	4	4	4	4	4	4	4	4	4	4	4	4	4	4	4	4	4	4	4	4
	177	4	4	4	4	4	4	4	4	4	4	4	4	4	4	4	4	4	4	4	4	4	4	4	4	4	4	4	4	4	4	4	4	4	4	4	4	4	4	4	4	4	4	4	4	4	4	4	4
	178	4	4	4	4	4	4	4	3	4	4	4	4	4	4	4	4	4	4	4	4	4	4	4	4	4	4	4	4	4	4	4	4	4	4	4	4	4	4	4	4	4	4	4	4	4	4	4	4
	179	4	4	4	4	4	4	4	4	4	4	4	4	4	4	5	5	4	5	4	4	4	4	4	4	4	4	4	5	5	4	4	5	5	4	4	5	4	4	4	5	5	5	5	5	5	4	4	5
	180	4	4	4	4	4	4	4	4	4	4	4	4	4	4	4	5	4	4	4	4	4	4	4	4	4	4	4	4	4	4	4	4	4	4	4	4	4	4	4	4	4	4	4	4	4	4	4	4
	181	3	5	3	4	5	5	5	5	5	5	5	5	5	5	5	4	5	5	5	4	5	5	5	3	3	5	5	4	4	5	5	3	3	5	5	3	4	3	4	4	4	5	5	4	4	5	5	4
	182	4	4	4	4	4	4	4	4	4	4	4	4	4	4	4	4	4	4	4	4	4	4	4	4	4	4	4	4	4	4	4	4	4	4	4	4	4	4	4	4	4	4	4	4	4	4	4	4
	183	2	4	4	4	4	4	2	2	2	4	4	4	2	4	2	2	4	2	4	2	4	2	2	4	4	2	2	4	4	3	3	2	2	4	4	2	4	2	2	2	2	4	4	4	4	2	2	4
	184	2	3	2	3	2	2	2	2	3	2	2	2	2	2	2	2	2	2	3	2	2	3	3	2	2	3	3	2	2	2	2	2	2	2	2	2	2	2	3	3	3	2	2	2	2	4	4	2
	185	4	4	4	4	4	4	4	4	4	4	4	3	4	4	4	4	5	4	3	4	4	4	4	5	5	4	4	4	4	4	4	4	4	4	4	4	5	4	4	5	5	4	4	5	5	4	4	5
	186	4	4	4	4	4	4	4	4	4	5	5	4	5	5	5	4	5	4	5	5	5	4	4	4	4	4	4	5	5	4	4	5	5	4	4	4	4	4	4	5	5	5	5	4	4	5	5	5
	187	4	5	5	5	5	5	5	5	5	5	5	5	5	5	5	4	4	5	4	4	4	4	4	5	5	4	4	5	5	4	4	5	5	4	4	5	4	5	4	4	4	4	4	4	4	5	5	4
	188	4	4	5	4	5	4	5	4	5	4	4	4	4	4	5	4	5	4	4	4	4	4	4	4	4	4	4	5	5	4	4	3	3	4	4	4	4	5	4	5	5	4	4	5	5	4	4	5
	189	4	4	4	5	4	4	4	5	4	5	5	5	4	4	4	4	4	5	4	4	4	4	4	4	4	4	4	5	5	4	4	5	5	4	4	5	4	5	4	4	4	5	5	4	4	5	5	4
	190	4	4	4	4	4	4	4	4	4	4	4	4	4	4	4	4	4	4	4	4	4	4	4	4	4	4	4	4	4	4	4	4	4	4	4	4	4	4	4	4	4	4	4	4	4	4	4	4
	191	4	4	4	4	4	4	4	4	4	4	4	4	4	4	5	5	4	5	4	4	4	4	4	4	4	4	4	5	5	4	4	5	5	4	4	5	4	4	4	5	5	5	5	5	5	4	4	5
	192	4	4	4	4	4	4	4	4	4	4	4	4	4	4	4	4	4	4	4	4	4	4	4	4	4	4	4	4	4	4	4	4	4	4	4	4	4	4	4	4	4	4	4	4	4	4	4	4
	193	4	4	4	4	4	4	4	4	4	4	4	4	4	4	4	4	4	4	4	4	4	4	4	4	4	4	4	4	4	4	4	4	4	4	4	4	4	4	4	4	4	4	4	4	4	4	4	4
	194	4	4	4	4	4	4	4	4	4	4	4	4	4	4	4	4	4	4	4	4	4	4	4	4	4	4	4	4	4	4	4	4	4	4	4	4	4	4	4	4	4	4	4	4	4	4	4	4
	195	4	4	4	4	4	4	4	3	4	4	4	4	4	4	4	4	4	4	4	4	4	4	4	4	4	4	4	4	4	4	4	4	4	4	4	4	4	4	4	4	4	4	4	4	4	4	4	4
	196	3	5	3	4	5	5	5	5	5	5	5	5	5	5	5	4	5	5	5	4	5	5	5	3	3	5	5	4	4	5	5	3	3	5	5	3	4	3	4	4	4	5	5	4	4	5	5	4
	197	2	4	4	4	4	4	2	2	2	4	4	4	2	4	2	2	4	2	4	2	4	2	2	4	4	2	2	4	4	3	3	2	2	4	4	2	4	2	2	2	2	4	4	4	4	2	2	4
	198	4	4	4	4	4	4	4	4	4	4	4	3	4	4	4	4	5	4	3	4	4	4	4	5	5	4	4	4	4	4	4	4	4	4	4	4	5	4	4	5	5	4	4	5	5	4	4	5
	199	4	4	5	4	5	4	5	4	5	4	4	4	4	4	5	4	5	4	4	4	4	4	4	4	4	4	4	5	5	4	4	3	3	4	4	4	4	5	4	5	5	4	4	5	5	4	4	5
	200	4	4	4	4	4	4	4	4	4	4	4	4	4	4	4	4	4	4	4	4	4	4	4	4	4	4	4	4	4	4	4	4	4	4	4	4	4	4	4	4	4	4	4	4	4	4	4	4
	201	4	4	4	4	4	4	4	4	4	4	4	4	4	4	4	4	4	4	4	4	4	4	4	4	4	4	4	4	4	4	4	4	4	4	4	4	4	4	4	4	4	4	4	4	4	4	4	4
	202	4	4	4	4	4	4	4	4	4	4	4	4	4	4	4	4	4	4	4	4	4	4	4	4	4	4	4	4	4	4	4	4	4	4	4	4	4	4	4	4	4	4	4	4	4	4	4	4
	203	4	4	4	4	4	4	4	4	4	4	4	4	4	4	4	4	4	4	4	4	4	4	4	4	4	4	4	4	4	4	4	4	4	4	4	4	4	4	4	4	4	4	4	4	4	4	4	4
	204	4	5	4	5	4	5	4	5	4	4	4	4	4	4	4	5	4	4	4	4	5	5	5	5	5	5	5	5	5	4	4	5	5	4	4	4	4	4	4	4	4	5	5	4	4	4	4	4
	205	4	4	4	4	4	4	4	4	4	5	5	5	5	5	5	4	5	4	5	5	5	5	5	4	4	5	5	4	4	5	5	4	4	5	5	4	5	4	4	4	4	4	4	5	5	4	4	5
	206	4	5	4	5	4	5	4	5	4	4	4	4	4	4	4	4	3	4	4	4	3	5	5	4	4	5	5	4	4	5	5	4	4	5	5	4	5	4	5	4	4	4	4	4	4	4	4	4
	207	4	4	4	4	4	4	4	4	4	5	5	5	5	4	4	4	5	5	5	4	5	4	4	5	5	4	4	5	5	4	4	5	5	4	4	5	4	5	4	4	4	4	4	5	5	4	4	5
	208	3	4	3	4	4	4	5	4	5	5	5	5	5	4	5	4	4	4	5	4	5	4	4	3	3	5	5	4	4	5	5	5	5	5	5	4	5	5	3	5	5	4	4	5	5	4	4	5
	209	4	5	4	4	4	4	4	5	4	5	5	5	5	5	5	5	5	5	5	5	5	5	5	4	4	4	4	4	4	4	4	4	4	4	4	4	5	4	5	5	5	4	4	5	5	5	5	5
	210	3	4	3	4	4	4	5	4	5	5	5	5	5	4	5	4	4	4	5	4	5	4	4	3	3	5	5	4	4	5	5	5	5	5	5	4	5	5	3	5	5	4	4	5	5	4	4	5
	211	4	4	4	4	4	4	4	4	4	5	5	5	5	4	4	4	5	5	5	4	5	4	4	5	5	4	4	5	5	4	4	5	5	4	4	5	4	5	4	4	4	4	4	5	5	4	4	5
	212	4	4	4	5	4	5	4	5	4	4	4	4	4	5	5	4	5	4	5	4	4	5	5	5	5	4	4	5	5	4	4	5	5	4	4	5	4	5	4	5	5	4	4	5	5	5	5	5
	213	2	2	2	3	2	3	5	5	3	1	2	2	2	2	2	2	2	2	2	2	2	1	1	1	1	1	1	2	2	2	2	2	2	2	2	2	3	3	2	2	2	3	3	5	5	5	5	3
	214	5	5	4	5	4	5	5	4	5	5	4	4	3	5	4	5	4	4	3	4	3	3	3	3	3	3	3	3	3	3	3	3	3	3	3	4	4	4	4	3	3	4	4	3	3	2	2	4
	215	4	4	4	4	4	4	4	4	4	4	4	4	4	4	4	4	4	4	4	4	4	4	4	4	4	4	4	4	4	4	4	4	4	4	4	4	4	4	4	4	4	4	4	4	4	4	4	4
	216	3	3	3	3	2	3	2	3	2	3	2	3	4	3	2	3	2	3	2	3	2	3	3	2	2	3	3	3	3	3	3	3	3	3	3	2	3	2	3	2	2	2	2	3	3	2	2	3
	217	5	5	5	3	5	5	5	5	3	5	5	5	5	5	5	5	3	5	5	5	5	5	5	5	5	4	4	5	5	5	5	5	5	5	5	3	5	3	5	5	5	5	5	5	5	5	5	5
	218	4	4	4	4	4	4	4	4	4	4	4	4	4	4	4	4	4	4	4	3	3	4	4	4	4	3	3	4	4	3	3	4	4	3	3	4	3	4	4	3	3	4	4	4	4	4	4	3
	219	4	4	4	4	4	4	4	4	4	4	4	4	4	4	4	4	4	4	3	5	5	4	4	4	4	4	4	4	4	4	4	4	4	4	4	4	4	4	4	4	4	4	4	4	4	4	4	5
	220	5	5	5	5	5	5	5	5	5	5	5	5	5	5	5	5	5	5	5	5	5	5	5	5	5	5	5	5	5	5	5	5	5	5	5	5	5	5	5	5	5	5	5	5	5	5	5	5
	221	4	4	5	4	5	4	5	4	5	4	4	4	4	4	5	4	5	4	4	4	4	4	4	4	4	4	4	5	5	4	4	3	3	4	4	4	4	5	4	5	5	4	4	5	5	4	4	5
	222	4	4	4	4	4	4	4	4	4	4	4	4	4	4	4	4	4	4	4	4	4	4	4	4	4	4	4	4	4	4	4	4	4	4	4	4	4	4	4	4	4	4	4	4	4	4	4	4
	223	4	5	4	5	4	5	4	5	4	4	4	4	4	4	4	5	4	4	4	4	5	5	5	5	5	5	5	5	5	4	4	5	5	4	4	4	4	4	4	4	4	5	5	4	4	4	4	4
	224	4	4	4	4	4	4	4	4	4	5	5	5	5	5	5	4	5	4	5	5	5	5	5	4	4	5	5	4	4	5	5	4	4	5	5	4	5	4	4	4	4	4	4	5	5	4	4	5
	225	4	5	4	5	4	5	4	5	4	4	4	4	4	4	4	4	3	4	4	4	3	5	5	4	4	5	5	4	4	5	5	4	4	5	5	4	5	4	5	4	4	4	4	4	4	4	4	4
	226	4	4	4	4	4	4	4	4	4	5	5	5	5	4	4	4	5	5	5	4	5	4	4	5	5	4	4	5	5	4	4	5	5	4	4	5	4	5	4	4	4	4	4	5	5	4	4	5
	227	4	4	4	4	4	4	4	4	4	5	5	5	5	4	4	4	5	5	5	4	5	4	4	5	5	4	4	5	5	4	4	5	5	4	4	5	4	5	4	4	4	4	4	5	5	4	4	5
	228	4	4	4	4	4	4	4	4	4	5	5	5	5	5	5	4	5	4	5	5	5	5	5	4	4	5	5	4	4	5	5	4	4	5	5	4	5	4	4	4	4	4	4	5	5	4	4	5
	229	4	5	4	5	4	5	4	5	4	4	4	4	4	4	4	4	3	4	4	4	3	5	5	4	4	5	5	4	4	5	5	4	4	5	5	4	5	4	5	4	4	4	4	4	4	4	4	4
	230	4	4	4	4	4	4	4	4	4	4	4	4	4	4	4	4	4	4	4	4	4	4	4	4	4	4	4	4	4	4	4	4	4	4	4	4	4	4	4	4	4	4	4	4	4	4	4	4
	231	4	4	4	4	4	4	4	4	4	4	4	4	4	4	4	4	4	4	4	4	4	4	4	4	4	4	4	4	4	4	4	4	4	4	4	4	4	4	4	4	4	4	4	4	4	4	4	4
	232	4	5	4	4	4	4	4	4	4	4	5	4	5	4	5	4	5	4	5	4	4	5	5	5	5	5	5	4	4	5	5	4	4	5	5	4	5	4	5	4	4	5	5	4	4	5	5	4
	233	4	3	4	3	4	3	4	4	4	3	4	3	4	3	3	3	3	3	3	3	4	4	4	4	4	4	4	4	4	3	3	4	4	3	3	4	4	4	3	4	4	3	3	4	4	3	3	4
	234	5	4	4	4	4	4	4	4	5	4	5	4	4	4	5	4	4	4	4	4	4	4	4	4	4	4	4	4	4	4	4	4	4	4	4	4	4	4	4	4	4	4	4	4	4	4	4	4
	235	5	4	4	4	4	4	4	4	5	4	5	4	4	4	5	4	4	4	4	4	4	4	4	4	4	4	4	4	4	4	4	4	4	4	4	4	4	4	4	4	4	4	4	4	4	4	4	4
	236	4	4	4	4	4	4	4	4	4	4	4	4	4	4	4	4	4	4	4	4	4	4	4	4	4	4	4	4	4	4	4	4	4	4	4	4	4	4	4	4	4	4	4	4	4	4	4	4
	237	4	5	4	4	4	4	4	4	4	4	5	4	5	4	5	4	5	4	5	4	4	5	5	5	5	5	5	4	4	5	5	4	4	5	5	4	5	4	5	4	4	5	5	4	4	5	5	4
	238	4	4	4	4	4	4	4	4	4	4	4	4	4	4	4	4	4	4	4	4	4	4	4	5	5	4	4	4	4	4	4	4	4	4	4	4	4	4	5	4	4	5	5	4	4	5	5	4
	239	5	4	4	4	4	4	4	4	5	4	5	4	4	4	5	4	4	4	4	4	4	4	4	4	4	4	4	4	4	4	4	4	4	4	4	4	4	4	4	4	4	4	4	4	4	4	4	4
	240	4	4	4	4	4	4	4	4	4	4	4	4	4	4	4	4	4	4	4	4	4	4	4	4	4	4	4	4	4	4	4	4	4	4	4	4	4	4	4	4	4	4	4	4	4	4	4	4
	241	4	4	4	4	4	4	4	4	4	4	4	4	4	4	4	4	4	4	4	4	4	4	4	4	4	4	4	4	4	4	4	4	4	4	4	4	4	4	4	4	4	4	4	4	4	4	4	4
	242	4	5	4	4	4	4	4	4	4	4	5	4	5	4	5	4	5	4	5	4	4	5	5	5	5	5	5	4	4	5	5	4	4	5	5	4	5	4	5	4	4	5	5	4	4	5	5	4
	243	5	4	4	4	4	4	4	4	5	4	5	4	4	4	5	4	4	4	4	4	4	4	4	4	4	4	4	4	4	4	4	4	4	4	4	4	4	4	4	4	4	4	4	4	4	4	4	4
	244	4	4	4	4	4	4	4	4	4	4	4	4	4	4	4	4	4	4	4	4	4	4	4	4	4	4	4	4	4	4	4	4	4	4	4	4	4	4	4	4	4	4	4	4	4	4	4	4
	245	4	3	4	3	4	3	4	4	4	3	4	3	4	3	3	3	3	3	3	3	4	4	4	4	4	4	4	4	4	3	3	4	4	3	3	4	4	4	3	4	4	3	3	4	4	3	3	4
	246	4	4	4	4	4	4	4	4	4	4	4	4	4	4	4	4	4	4	4	4	4	4	4	4	4	4	4	4	4	4	4	4	4	4	4	4	4	4	4	4	4	4	4	4	4	4	4	4
	247	4	5	4	4	4	4	4	4	4	4	5	4	5	4	5	4	5	4	5	4	4	5	5	5	5	5	5	4	4	5	5	4	4	5	5	4	5	4	5	4	4	5	5	4	4	5	5	4
	248	4	3	4	3	4	3	4	4	4	3	4	3	4	3	3	3	3	3	3	3	4	4	4	4	4	4	4	4	4	3	3	4	4	3	3	4	4	4	3	4	4	3	3	4	4	3	3	4
	249	4	4	4	4	4	4	4	4	4	4	4	4	4	4	4	4	4	4	4	4	4	4	4	5	5	4	4	4	4	4	4	4	4	4	4	4	4	4	5	4	4	5	5	4	4	5	5	4
	250	5	4	4	4	4	4	4	4	5	4	5	4	4	4	5	4	4	4	4	4	4	4	4	4	4	4	4	4	4	4	4	4	4	4	4	4	4	4	4	4	4	4	4	4	4	4	4	4
	251	4	4	4	3	4	3	4	3	4	4	4	4	3	4	4	4	4	4	4	4	4	3	3	3	3	3	3	4	4	4	4	4	4	4	4	4	4	4	4	3	3	4	4	4	4	4	4	4
	252	4	4	4	4	4	4	4	4	4	4	4	4	4	4	4	4	4	4	4	4	4	4	4	4	4	4	4	4	4	4	4	4	4	4	4	4	4	4	4	4	4	4	4	4	4	4	4	4
	253	4	4	4	4	4	4	4	4	4	4	4	4	4	4	4	4	4	4	4	4	4	4	4	4	4	4	4	4	4	4	4	4	4	4	4	4	4	4	4	4	4	4	4	4	4	4	4	4
	254	3	4	3	4	3	4	3	3	3	2	1	2	2	2	2	3	3	3	3	3	3	4	4	5	5	3	3	3	3	3	3	4	4	3	3	4	3	4	3	3	3	3	3	3	3	3	3	3
	255	4	4	4	5	4	5	4	5	4	4	4	3	3	2	2	5	4	4	3	4	3	3	3	4	4	4	4	3	3	4	4	3	3	4	4	3	3	3	4	3	3	4	4	5	5	4	4	3
	256	4	4	4	4	4	4	4	4	4	4	4	4	4	4	4	4	4	4	4	4	4	4	4	4	4	4	4	4	4	4	4	4	4	4	4	4	4	4	4	4	4	4	4	4	4	4	4	4
	257	5	5	4	5	4	5	5	4	5	5	4	4	3	5	4	5	4	4	3	4	3	3	3	3	3	3	3	3	3	3	3	3	3	3	3	4	4	4	4	3	3	4	4	3	3	2	2	4
	258	3	3	3	3	3	3	3	3	3	3	3	3	3	3	3	3	3	3	3	3	3	3	3	3	3	3	3	3	3	3	3	3	3	3	3	3	3	3	3	3	3	3	3	3	3	3	3	3
	259	1	2	1	2	2	2	2	2	2	1	1	1	1	1	1	1	2	1	2	1	2	2	2	1	1	2	2	1	1	2	2	1	1	2	2	1	2	1	2	2	2	1	1	2	2	1	1	2
	260	3	3	3	4	3	3	3	4	3	4	4	3	3	3	3	4	3	3	4	3	3	3	3	3	3	4	4	4	4	3	3	3	3	3	3	3	3	3	4	3	3	3	3	3	3	4	4	3
	261	3	3	3	3	2	3	2	3	2	3	2	3	4	3	2	3	2	3	2	3	2	3	3	2	2	3	3	3	3	3	3	3	3	3	3	2	3	2	3	2	2	2	2	3	3	2	2	3
	262	5	5	4	5	4	5	5	4	5	5	4	4	3	5	4	5	4	4	3	4	3	3	3	3	3	3	3	3	3	3	3	3	3	3	3	4	4	4	4	3	3	4	4	3	3	2	2	4
	263	3	3	3	3	3	3	3	3	3	3	3	3	3	3	3	3	3	3	3	3	3	3	3	3	3	3	3	3	3	3	3	3	3	3	3	3	3	3	3	3	3	3	3	3	3	3	3	3
	264	3	2	3	2	3	2	3	2	3	3	2	3	2	3	3	3	3	2	3	2	3	2	2	2	2	2	2	2	2	2	2	2	2	3	3	2	2	2	2	2	2	3	3	2	2	2	2	3
	265	1	2	1	2	2	2	2	2	2	1	1	1	1	1	1	1	2	1	2	1	2	2	2	1	1	2	2	1	1	2	2	1	1	2	2	1	2	1	2	2	2	1	1	2	2	1	1	2
	266	4	4	4	4	4	4	4	4	4	4	4	4	4	4	4	4	4	4	4	4	4	4	4	4	4	4	4	4	4	4	4	4	4	4	4	4	4	4	4	4	4	4	4	4	4	4	4	4
	267	1	1	1	1	1	2	1	1	1	3	3	3	3	2	3	3	2	3	2	3	2	1	1	1	1	1	1	1	1	1	1	1	1	1	1	1	1	1	1	1	1	2	2	1	1	2	2	1
	268	3	4	3	3	4	4	4	3	4	3	2	3	1	1	1	3	4	3	3	3	3	4	4	3	3	3	3	2	2	3	3	1	1	1	1	1	1	1	3	4	4	4	4	4	4	3	3	4
	269	3	3	3	4	3	3	3	4	3	4	4	3	3	3	3	4	3	3	4	3	3	3	3	3	3	4	4	4	4	3	3	3	3	3	3	3	3	3	4	3	3	3	3	3	3	4	4	3
	270	5	5	4	5	4	5	5	4	5	5	4	4	3	5	4	5	4	4	3	4	3	3	3	3	3	3	3	3	3	3	3	3	3	3	3	4	4	4	4	3	3	4	4	3	3	2	2	4
	271	4	4	4	4	4	4	4	4	4	4	4	4	4	4	4	4	4	4	4	4	4	4	4	4	4	4	4	4	4	4	4	4	4	4	4	4	4	4	4	4	4	4	4	4	4	4	4	4
	272	3	3	3	3	2	3	2	3	2	3	2	3	4	3	2	3	2	3	2	3	2	3	3	2	2	3	3	3	3	3	3	3	3	3	3	2	3	2	3	2	2	2	2	3	3	2	2	3
	273	5	4	5	4	4	4	5	4	5	5	4	5	4	4	5	4	5	4	5	4	5	4	4	5	5	4	4	4	4	4	4	4	4	5	5	4	5	4	5	5	5	4	4	5	5	4	4	5
	274	4	4	4	4	4	4	4	4	4	4	4	4	4	4	4	4	4	4	4	4	4	4	4	4	4	4	4	4	4	4	4	4	4	4	4	4	4	4	4	4	4	4	4	4	4	4	4	4
	275	5	5	4	5	4	5	5	4	5	5	4	4	3	5	4	5	4	4	3	4	3	3	3	3	3	3	3	3	3	3	3	3	3	3	3	4	4	4	4	3	3	4	4	3	3	2	2	4
	276	3	3	3	3	3	3	3	3	3	3	3	3	3	3	3	3	3	3	3	3	3	3	3	3	3	3	3	3	3	3	3	3	3	3	3	3	3	3	3	3	3	3	3	3	3	3	3	3
	277	4	4	4	4	4	4	4	4	4	4	4	4	4	4	4	4	4	4	4	4	4	4	4	4	4	4	4	4	4	4	4	4	4	4	4	4	4	4	4	4	4	4	4	4	4	4	4	4
	278	4	4	4	4	4	4	4	4	4	4	4	4	4	4	4	4	4	4	4	4	4	4	4	4	4	4	4	4	4	4	4	4	4	4	4	4	4	4	4	4	4	4	4	4	4	4	4	4
	279	5	4	5	4	4	4	5	4	5	5	4	5	4	4	5	4	5	4	5	4	5	4	4	5	5	4	4	4	4	4	4	4	4	5	5	4	5	4	5	5	5	4	4	5	5	4	4	5
	280	4	4	4	4	4	4	4	4	4	4	4	3	4	4	4	4	5	4	3	4	4	4	4	5	5	4	4	4	4	4	4	4	4	4	4	4	5	4	4	5	5	4	4	5	5	4	4	5
	281	4	4	5	4	5	4	5	4	5	4	4	4	4	4	5	4	5	4	4	4	4	4	4	4	4	4	4	5	5	4	4	3	3	4	4	4	4	5	4	5	5	4	4	5	5	4	4	5
	282	4	4	4	4	4	4	4	4	4	4	4	4	4	4	4	4	4	4	4	4	4	4	4	4	4	4	4	4	4	4	4	4	4	4	4	4	4	4	4	4	4	4	4	4	4	4	4	4
	283	4	4	4	4	4	4	4	4	4	4	4	4	4	4	4	4	4	4	4	4	4	4	4	4	4	4	4	4	4	4	4	4	4	4	4	4	4	4	4	4	4	4	4	4	4	4	4	4
	284	4	4	4	4	4	4	4	4	4	4	4	4	4	4	4	4	4	4	4	4	4	4	4	4	4	4	4	4	4	4	4	4	4	4	4	4	4	4	4	4	4	4	4	4	4	4	4	4
	285	4	4	4	4	4	4	4	4	4	4	4	4	4	4	4	4	4	4	4	4	4	4	4	4	4	4	4	4	4	4	4	4	4	4	4	4	4	4	4	4	4	4	4	4	4	4	4	4
	286	4	5	4	5	4	5	4	5	4	4	4	4	4	4	4	5	4	4	4	4	5	5	5	5	5	5	5	5	5	4	4	5	5	4	4	4	4	4	4	4	4	5	5	4	4	4	4	4
	287	4	4	4	4	4	4	4	4	4	5	5	5	5	5	5	4	5	4	5	5	5	5	5	4	4	5	5	4	4	5	5	4	4	5	5	4	5	4	4	4	4	4	4	5	5	4	4	5
	288	4	5	4	5	4	5	4	5	4	4	4	4	4	4	4	4	3	4	4	4	3	5	5	4	4	5	5	4	4	5	5	4	4	5	5	4	5	4	5	4	4	4	4	4	4	4	4	4
	289	4	4	4	4	4	4	4	4	4	5	5	5	5	4	4	4	5	5	5	4	5	4	4	5	5	4	4	5	5	4	4	5	5	4	4	5	4	5	4	4	4	4	4	5	5	4	4	5
	290	3	4	3	4	4	4	5	4	5	5	5	5	5	4	5	4	4	4	5	4	5	4	4	3	3	5	5	4	4	5	5	5	5	5	5	4	5	5	3	5	5	4	4	5	5	4	4	5
	291	4	5	4	4	4	4	4	5	4	5	5	5	5	5	5	5	5	5	5	5	5	5	5	4	4	4	4	4	4	4	4	4	4	4	4	4	5	4	5	5	5	4	4	5	5	5	5	5
	292	4	4	4	4	4	4	4	4	4	4	4	4	4	4	4	4	4	4	4	4	4	4	4	4	4	4	4	4	4	4	4	4	4	4	4	4	4	4	4	4	4	4	4	4	4	4	4	4
	293	5	4	5	4	4	4	5	4	5	5	4	5	4	4	5	4	5	4	5	4	5	4	4	5	5	4	4	4	4	4	4	4	4	5	5	4	5	4	5	5	5	4	4	5	5	4	4	5
	294	4	4	4	4	4	4	4	4	4	4	4	4	4	4	4	4	4	4	4	4	4	4	4	4	4	4	4	4	4	4	4	4	4	4	4	4	4	4	4	4	4	4	4	4	4	4	4	4
	295	4	4	4	4	4	4	4	4	4	4	4	4	4	4	4	4	4	4	4	4	4	4	4	4	4	4	4	4	4	4	4	4	4	4	4	4	4	4	4	4	4	4	4	4	4	4	4	4
	296	5	4	5	4	4	4	5	4	5	5	4	5	4	4	5	4	5	4	5	4	5	4	4	5	5	4	4	4	4	4	4	4	4	5	5	4	5	4	5	5	5	4	4	5	5	4	4	5
	297	4	4	4	4	4	4	4	4	4	4	4	4	4	4	4	4	4	3	4	3	4	4	4	4	4	4	4	4	4	4	4	3	3	4	4	4	4	4	3	4	4	4	4	4	4	4	4	4
	298	4	4	4	4	4	4	4	4	4	4	4	4	4	4	4	4	4	4	4	4	4	4	4	4	4	4	4	4	4	4	4	4	4	4	4	4	4	4	4	4	4	4	4	4	4	4	4	4
	299	4	4	4	4	4	4	5	4	5	5	5	4	4	5	5	5	5	4	4	5	5	4	4	5	5	5	5	4	4	4	4	5	5	5	5	5	4	4	4	5	5	4	4	4	4	5	5	5
	300	4	5	4	5	4	5	4	5	4	4	4	4	4	4	4	4	4	4	4	4	4	4	4	5	5	4	4	4	4	4	4	4	4	4	4	5	4	4	5	4	4	4	4	4	4	4	4	4
	MV Descriptives
		Mean	Median	Min	Max	Standard Deviation	Excess Kurtosis	Skewness	Number of Observations Used
	BP1	3.87333	4	1	5	0.755395	3.35236	-1.32389	300
	BP2	3.99333	4	1	5	0.683098	3.02945	-1.06363	300
	BP3	3.87333	4	1	5	0.676231	5.04356	-1.59535	300
	BP4	3.97	4	1	5	0.634376	3.80294	-1.0777	300
	BP5	3.88667	4	1	5	0.638087	4.58214	-1.5994	300
	BP6	4.00667	4	1	5	0.658247	2.60382	-0.923239	300
	BP7	3.95333	4	1	5	0.719599	2.7044	-1.17076	300
	BP8	3.97	4	1	5	0.665157	3.4181	-1.12752	300
	BP9	3.95333	4	1	5	0.705565	2.79369	-1.13558	300
	CSR2	4.08667	4	1	5	0.76539	4.68769	-1.53831	300
	CSR3	4.03667	4	1	5	0.801242	3.44814	-1.43412	300
	CSR4	4.02333	4	1	5	0.732204	3.98486	-1.31651	300
	CSR5	3.97	4	1	5	0.817985	2.92335	-1.30332	300
	CSR6	3.97	4	1	5	0.780449	4.41411	-1.59655	300
	CSR7	4.03333	4	1	5	0.851795	2.83485	-1.39733	300
	EC1	4.03667	4	1	5	0.722488	3.63766	-1.22801	300
	EC2	4.01333	4	1	5	0.783042	2.27655	-1.1538	300
	EC3	3.97333	4	1	5	0.7523	3.40317	-1.27791	300
	EC4	3.97	4	1	5	0.82205	1.09342	-0.921158	300
	EC5	3.91667	4	1	5	0.741433	4.25569	-1.54195	300
	EC6	3.95333	4	1	5	0.851169	1.09222	-0.953651	300
	IGMO1	3.95	4	1	5	0.796346	2.88679	-1.26322	300
	IGMO1	3.95	4	1	5	0.796346	2.88679	-1.26322	300
	IGMO2	3.89667	4	1	5	0.828244	2.22575	-1.11366	300
	IGMO2	3.89667	4	1	5	0.828244	2.22575	-1.11366	300
	IGMO3	3.94333	4	1	5	0.770361	2.9154	-1.2214	300
	IGMO3	3.94333	4	1	5	0.770361	2.9154	-1.2214	300
	IGMO4	3.96667	4	1	5	0.795124	2.3523	-1.09976	300
	IGMO4	3.96667	4	1	5	0.795124	2.3523	-1.09976	300
	IGMO5	3.89333	4	1	5	0.75407	2.55125	-1.13327	300
	IGMO5	3.89333	4	1	5	0.75407	2.55125	-1.13327	300
	IGMO6	3.89333	4	1	5	0.86523	1.65932	-1.03322	300
	IGMO6	3.89333	4	1	5	0.86523	1.65932	-1.03322	300
	IGMO7	3.94333	4	1	5	0.743946	3.19959	-1.1775	300
	IGMO7	3.94333	4	1	5	0.743946	3.19959	-1.1775	300
	SCA1	3.89333	4	1	5	0.829833	2.71209	-1.3808	300
	SCA2	3.96	4	1	5	0.756131	4.38476	-1.51422	300
	SCA3	3.87667	4	1	5	0.813299	2.85584	-1.37636	300
	SCA4	3.93667	4	1	5	0.711329	3.12449	-1.19217	300
	SGMO1	3.95	4	1	5	0.876071	1.47787	-1.09825	300
	SGMO1	3.95	4	1	5	0.876071	1.47787	-1.09825	300
	SGMO2	3.98	4	1	5	0.774338	3.04689	-1.35078	300
	SGMO2	3.98	4	1	5	0.774338	3.04689	-1.35078	300
	SGMO3	4.05333	4	1	5	0.838941	1.80459	-1.12242	300
	SGMO3	4.05333	4	1	5	0.838941	1.80459	-1.12242	300
	SGMO4	3.86667	4	1	5	0.845905	1.41994	-1.17016	300
	SGMO4	3.86667	4	1	5	0.845905	1.41994	-1.17016	300
	SGMO5	4.09667	4	1	5	0.753208	2.39844	-1.05548	300
	SGMO5	4.09667	4	1	5	0.753208	2.39844	-1.05548	300
	SGMO6	3.85333	4	1	5	0.747321	2.62739	-1.19865	300
	SGMO6	3.85333	4	1	5	0.747321	2.62739	-1.19865	300
	SGMO7	4.02	4	1	5	0.782901	2.86485	-1.20802	300
	SGMO7	4.02	4	1	5	0.782901	2.86485	-1.20802	300
	SGMO8	3.93333	4	1	5	0.745356	4.61248	-1.68747	300
	SGMO8	3.93333	4	1	5	0.745356	4.61248	-1.68747	300
	SGMO9	4.05667	4	1	5	0.761658	2.41273	-1.09666	300
	SGMO9	4.05667	4	1	5	0.761658	2.41273	-1.09666	300
	TGMO1	3.93667	4	1	5	0.803734	2.67679	-1.31695	300
	TGMO1	3.93667	4	1	5	0.803734	2.67679	-1.31695	300
	TGMO2	3.93	4	1	5	0.747284	4.06325	-1.47485	300
	TGMO2	3.93	4	1	5	0.747284	4.06325	-1.47485	300
	TGMO3	3.88667	4	1	5	0.902121	1.63399	-1.22545	300
	TGMO3	3.88667	4	1	5	0.902121	1.63399	-1.22545	300
	TGMO4	3.96333	4	1	5	0.713201	2.82595	-1.0546	300
	TGMO4	3.96333	4	1	5	0.713201	2.82595	-1.0546	300
	TGMO5	3.88667	4	1	5	0.879672	1.74032	-1.16459	300
	TGMO5	3.88667	4	1	5	0.879672	1.74032	-1.16459	300
	﻿CSR1	4.16	4	1	5	0.89874	2.75911	-1.48387	300
	Indicator Data (Standardized)
	Case ID	BP1	BP2	BP3	BP4	BP5	BP6	BP7	BP8	BP9	CSR2	CSR3	CSR4	CSR5	CSR6	CSR7	EC1	EC2	EC3	EC4	EC5	EC6	IGMO1	IGMO1	IGMO2	IGMO2	IGMO3	IGMO3	IGMO4	IGMO4	IGMO5	IGMO5	IGMO6	IGMO6	IGMO7	IGMO7	SCA1	SCA2	SCA3	SCA4	SGMO1	SGMO1	SGMO2	SGMO2	SGMO3	SGMO3	SGMO4	SGMO4	SGMO5
	1	1.49149	1.47368	0.187313	1.62364	0.177614	1.50906	1.45451	0.0451022	1.48344	1.19329	-0.0457623	-0.0318673	-1.18584	1.31975	-0.039133	1.33336	-0.0170276	0.0354468	-1.17998	0.112395	-1.12003	-1.19295	-1.19295	-1.08261	-1.08261	-1.22453	-1.22453	-1.21574	-1.21574	-1.18468	-1.18468	-1.03248	-1.03248	-1.26801	-1.26801	0.12854	0.0529009	0.151646	0.0890352	-1.08439	-1.08439	0.0258285	0.0258285	-1.25555	-1.25555	-2.20671	-2.20671	-0.12834
	2	0.167683	0.00975947	0.187313	0.0472905	0.177614	-0.0101279	0.064851	0.0451022	0.0661408	-0.113232	-0.0457623	-0.0318673	0.0366755	0.0384394	-0.039133	-0.0507506	-0.0170276	0.0354468	0.0364941	0.112395	0.0548265	0.0627868	0.0627868	0.124762	0.124762	0.0735586	0.0735586	0.0419222	0.0419222	0.141455	0.141455	0.123281	0.123281	0.0761704	0.0761704	0.12854	0.0529009	0.151646	0.0890352	0.057073	0.057073	0.0258285	0.0258285	-0.0635722	-0.0635722	0.157622	0.157622	-0.12834
	3	-1.15613	-1.45416	-1.29147	-1.52906	-1.38957	-1.52931	-1.32481	-1.4583	-1.35116	-1.41976	-1.29382	-1.39761	-1.18584	-1.24287	-1.21312	-1.43486	-1.2941	-1.29381	-1.17998	-1.23635	-1.12003	-1.19295	-1.19295	-1.08261	-1.08261	-1.22453	-1.22453	-1.21574	-1.21574	-1.18468	-1.18468	-1.03248	-1.03248	-1.26801	-1.26801	-1.07652	-1.26962	-1.07791	-1.31678	-1.08439	-1.08439	-1.2656	-1.2656	-1.25555	-1.25555	-1.02454	-1.02454	-1.45599
	4	-1.15613	-1.45416	-1.29147	-1.52906	-1.38957	-0.0101279	-1.32481	-1.4583	-1.35116	-0.113232	-1.29382	-0.0318673	-1.18584	0.0384394	-0.039133	-1.43486	-0.0170276	-1.29381	0.0364941	-1.23635	0.0548265	0.0627868	0.0627868	-1.08261	-1.08261	0.0735586	0.0735586	-1.21574	-1.21574	0.141455	0.141455	-1.03248	-1.03248	0.0761704	0.0761704	0.12854	0.0529009	-1.07791	0.0890352	-1.08439	-1.08439	-1.2656	-1.2656	-0.0635722	-0.0635722	-1.02454	-1.02454	-1.45599
	5	0.167683	0.00975947	0.187313	0.0472905	0.177614	-0.0101279	0.064851	0.0451022	0.0661408	-0.113232	-0.0457623	-0.0318673	0.0366755	0.0384394	-0.039133	-0.0507506	-0.0170276	0.0354468	0.0364941	0.112395	0.0548265	0.0627868	0.0627868	0.124762	0.124762	0.0735586	0.0735586	0.0419222	0.0419222	0.141455	0.141455	0.123281	0.123281	0.0761704	0.0761704	0.12854	0.0529009	0.151646	0.0890352	0.057073	0.057073	0.0258285	0.0258285	-0.0635722	-0.0635722	0.157622	0.157622	-0.12834
	6	-1.15613	-2.91808	-1.29147	-3.10541	-1.38957	-3.0485	-1.32481	-2.96171	-1.35116	-1.41976	-2.54189	-1.39761	-2.40836	-1.24287	-1.21312	-1.43486	-1.2941	-2.62307	-1.17998	-2.58509	-1.12003	-2.44868	-2.44868	-2.28998	-2.28998	-2.52263	-2.52263	-2.47341	-2.47341	-2.51082	-2.51082	-2.18824	-2.18824	-1.26801	-1.26801	-2.28158	-2.59215	-2.30747	-2.7226	-2.22585	-2.22585	-1.2656	-1.2656	-2.44753	-2.44753	-2.20671	-2.20671	-1.45599
	7	-3.80375	-2.91808	-4.24904	-3.10541	-2.95675	-3.0485	-2.71448	-2.96171	-2.76847	-4.0328	-3.78995	-4.12909	-3.63087	-3.8055	-3.56111	-4.20307	-2.57117	-3.95232	-2.39645	-3.93383	-2.29488	-2.44868	-2.44868	-3.49736	-3.49736	-2.52263	-2.52263	-3.73107	-3.73107	-2.51082	-2.51082	-3.34401	-3.34401	-2.6122	-2.6122	-3.48665	-2.59215	-3.53703	-2.7226	-2.22585	-2.22585	-3.84845	-3.84845	-2.44753	-2.44753	-3.38887	-3.38887	-2.78365
	8	0.167683	1.47368	0.187313	0.0472905	0.177614	1.50906	-1.32481	0.0451022	0.0661408	-0.113232	-0.0457623	-0.0318673	0.0366755	-1.24287	-0.039133	1.33336	-0.0170276	-1.29381	1.25296	0.112395	0.0548265	0.0627868	0.0627868	-1.08261	-1.08261	0.0735586	0.0735586	1.29959	1.29959	0.141455	0.141455	-1.03248	-1.03248	0.0761704	0.0761704	0.12854	0.0529009	0.151646	1.49485	1.19853	1.19853	0.0258285	0.0258285	-1.25555	-1.25555	0.157622	0.157622	1.19931
	9	0.167683	0.00975947	0.187313	0.0472905	0.177614	-0.0101279	0.064851	0.0451022	0.0661408	-0.113232	-0.0457623	-0.0318673	0.0366755	0.0384394	-0.039133	-0.0507506	-0.0170276	0.0354468	0.0364941	0.112395	0.0548265	0.0627868	0.0627868	0.124762	0.124762	0.0735586	0.0735586	0.0419222	0.0419222	0.141455	0.141455	0.123281	0.123281	0.0761704	0.0761704	0.12854	0.0529009	0.151646	0.0890352	0.057073	0.057073	0.0258285	0.0258285	-0.0635722	-0.0635722	0.157622	0.157622	-0.12834
[truncated: 572 more rows]
[truncated: 20 more columns]

## Sheet: Complete Charts
	SmartPLS Report
	Please cite the use of SmartPLS: Ringle, C. M., Wende, S., and Becker, J.-M. 2015. "SmartPLS 3." Boenningstedt: SmartPLS GmbH, http://www.smartpls.com.
	back to navigation
