# Supplementary material for: Green marketing orientation impact on business performance: Case of pharmaceutical industry of Pakistan
Source: Front Psychol. 2022 Sep 27;13:940278. doi: 10.3389/fpsyg.2022.940278 (PMC9552945; doi:10.3389/fpsyg.2022.940278)
Supplement: Supplementary file 2 [file Table_2.XLSX]

## Sheet: Navigation
	SmartPLS Report
	Please cite the use of SmartPLS: Ringle, C. M., Wende, S., and Becker, J.-M. 2015. "SmartPLS 3." Boenningstedt: SmartPLS GmbH, http://www.smartpls.com.
		Complete
	Final Results
	Path Coefficients	show
	Total Indirect Effects	show
	Specific Indirect Effects	show
	Total Effects	show
	Outer Loadings	show
	Outer Weights	show
	Histograms
	Path Coefficients Histogram	show
	Indirect Effects Histogram	show
	Total Effects Histogram	show
	Base Data
	Setting	show
	Inner Model	show
	Outer Model	show
	Indicator Data (Original)	show
	Indicator Data (Standardized)	show

## Sheet: Complete
	SmartPLS Report
	Please cite the use of SmartPLS: Ringle, C. M., Wende, S., and Becker, J.-M. 2015. "SmartPLS 3." Boenningstedt: SmartPLS GmbH, http://www.smartpls.com.
	back to navigation
	Final Results
	Path Coefficients
	Mean, STDEV, T-Values, P-Values
		Original Sample (O)	Sample Mean (M)	Standard Deviation (STDEV)	T Statistics (|O/STDEV|)	P Values
	CSR -> GMO	-0.0602745	-0.0579389	0.0685542	0.879224	0.379702
	EC -> GMO	0.96632	0.965258	0.062113	15.5575	5.68434e-14
	GMO -> BP	0.372107	0.372713	0.126964	2.9308	0.00353556
	GMO -> IGMO	0.969068	0.968863	0.00438885	220.802	5.68434e-14
	GMO -> SCA	0.905155	0.904723	0.0193822	46.7004	5.68434e-14
	GMO -> SGMO	0.971395	0.970924	0.0053677	180.971	5.68434e-14
	GMO -> TGMO	0.970847	0.970688	0.00538224	180.38	5.68434e-14
	SCA -> BP	0.522891	0.521632	0.123301	4.24076	2.6544e-05
	Confidence Intervals
		Original Sample (O)	Sample Mean (M)	2.5%	97.5%
	CSR -> GMO	-0.0602745	-0.0579389	-0.204428	0.0664237
	EC -> GMO	0.96632	0.965258	0.851665	1.09621
	GMO -> BP	0.372107	0.372713	0.113025	0.603847
	GMO -> IGMO	0.969068	0.968863	0.959644	0.97655
	GMO -> SCA	0.905155	0.904723	0.859552	0.937122
	GMO -> SGMO	0.971395	0.970924	0.958343	0.979386
	GMO -> TGMO	0.970847	0.970688	0.958833	0.979142
	SCA -> BP	0.522891	0.521632	0.295395	0.776679
	Confidence Intervals Bias Corrected
		Original Sample (O)	Sample Mean (M)	Bias	2.5%	97.5%
	CSR -> GMO	-0.0602745	-0.0579389	0.00233561	-0.211852	0.0597264
	EC -> GMO	0.96632	0.965258	-0.00106214	0.851665	1.09621
	GMO -> BP	0.372107	0.372713	0.000606104	0.114235	0.609464
	GMO -> IGMO	0.969068	0.968863	-0.000204999	0.959607	0.976361
	GMO -> SCA	0.905155	0.904723	-0.000432026	0.855837	0.934739
	GMO -> SGMO	0.971395	0.970924	-0.000470932	0.958134	0.979077
	GMO -> TGMO	0.970847	0.970688	-0.000159363	0.957763	0.978812
	SCA -> BP	0.522891	0.521632	-0.00125917	0.297298	0.780758
	Samples
		CSR -> GMO	EC -> GMO	GMO -> BP	GMO -> IGMO	GMO -> SCA	GMO -> SGMO	GMO -> TGMO	SCA -> BP
	Sample 0	0.030775	0.886489	0.507339	0.969888	0.897376	0.970162	0.967372	0.405611
	Sample 1	0.0370713	0.900753	0.487187	0.972232	0.904819	0.973935	0.973332	0.414384
	Sample 2	-0.0562011	0.984551	0.371219	0.966105	0.901537	0.970448	0.972543	0.498915
	Sample 3	-0.0283836	0.936586	0.452934	0.964543	0.890211	0.97226	0.962282	0.438294
	Sample 4	-0.0168699	0.933882	0.258292	0.971367	0.918758	0.971463	0.971287	0.638283
	Sample 5	0.00868513	0.903732	0.412085	0.968279	0.907152	0.976217	0.974342	0.481529
	Sample 6	-0.105282	1.02455	0.473463	0.971758	0.92156	0.974299	0.975387	0.427098
	Sample 7	-0.142646	1.04668	0.385123	0.973966	0.920083	0.9771	0.975426	0.521837
	Sample 8	-0.0893142	1.021	0.42812	0.976793	0.926311	0.976543	0.977167	0.501544
	Sample 9	-0.138113	1.04406	0.500982	0.972389	0.906392	0.974815	0.973086	0.385722
	Sample 10	-0.106492	1.00059	0.450572	0.965575	0.899456	0.97404	0.972384	0.444651
	Sample 11	0.0167174	0.910904	0.497027	0.972638	0.929624	0.975298	0.979511	0.400789
	Sample 12	-0.140848	1.05132	0.343197	0.967914	0.903508	0.972732	0.973017	0.536159
	Sample 13	-0.00409462	0.912076	0.529715	0.971163	0.903285	0.971887	0.969506	0.375127
	Sample 14	0.0316431	0.883301	0.348712	0.972703	0.904507	0.972767	0.969764	0.551166
	Sample 15	0.0308913	0.89951	0.507303	0.966873	0.881934	0.972297	0.968354	0.389854
	Sample 16	-0.0788224	1.01188	0.415667	0.965183	0.874557	0.970183	0.966932	0.48461
	Sample 17	0.0347031	0.879695	0.308005	0.970696	0.893322	0.972792	0.967492	0.580806
	Sample 18	-0.129472	1.00323	0.41218	0.969428	0.911204	0.973486	0.973085	0.488431
	Sample 19	-0.0337956	0.956787	0.385912	0.968808	0.916092	0.972883	0.97103	0.501907
	Sample 20	-0.0515104	0.945059	0.267082	0.968119	0.912882	0.972379	0.969612	0.623305
	Sample 21	-0.110741	1.00836	0.248044	0.967514	0.905404	0.971662	0.966201	0.634862
	Sample 22	0.00913741	0.901008	0.385743	0.967387	0.885022	0.966946	0.965845	0.526256
	Sample 23	-0.0646734	0.982419	0.268174	0.969439	0.90078	0.97186	0.969906	0.626671
	Sample 24	-0.0896739	0.987174	0.40337	0.972555	0.917293	0.972819	0.977948	0.497391
	Sample 25	-0.0448662	0.96095	0.335791	0.965746	0.914442	0.965749	0.966311	0.55196
	Sample 26	-0.0585836	0.966451	0.31112	0.960458	0.858161	0.959279	0.9624	0.508987
	Sample 27	-0.220345	1.09679	0.362255	0.973585	0.908414	0.974091	0.970906	0.520994
	Sample 28	-0.105723	0.992625	0.513935	0.967896	0.889432	0.969566	0.970039	0.390447
	Sample 29	-0.0973857	0.997737	0.204682	0.969576	0.924038	0.971441	0.972346	0.705472
	Sample 30	-0.0491071	0.973753	0.413593	0.970514	0.887537	0.973678	0.973391	0.47681
	Sample 31	-0.0525373	0.988316	0.203696	0.967947	0.927199	0.974414	0.971085	0.683357
	Sample 32	0.010355	0.897924	0.449159	0.973192	0.911223	0.977722	0.975384	0.469659
	Sample 33	0.0466016	0.864795	0.519682	0.969943	0.91403	0.973122	0.972553	0.402844
	Sample 34	0.0542916	0.887951	0.589914	0.972708	0.918159	0.975487	0.97567	0.322094
	Sample 35	-0.0668877	0.988869	0.334534	0.969472	0.921141	0.97607	0.978124	0.567423
	Sample 36	0.041359	0.877572	0.520778	0.96466	0.889922	0.964279	0.961851	0.367314
	Sample 37	-0.150139	1.05207	0.181046	0.970261	0.914623	0.970408	0.976552	0.684737
	Sample 38	-0.0597088	0.961427	0.228585	0.967778	0.881368	0.971662	0.971056	0.649843
	Sample 39	-0.0557903	0.988036	0.220442	0.975875	0.914436	0.974371	0.972254	0.697082
	Sample 40	-0.00932268	0.931504	0.382684	0.969959	0.919248	0.970239	0.976485	0.515768
	Sample 41	0.0657261	0.863888	0.476073	0.969121	0.910703	0.971483	0.972713	0.417883
	Sample 42	-0.0561459	0.981364	0.243513	0.973227	0.905157	0.975881	0.973047	0.658302
	Sample 43	-0.122005	1.02577	0.279816	0.961327	0.884753	0.966333	0.970426	0.595974
	Sample 44	-0.0041369	0.90975	0.399581	0.973685	0.909518	0.969144	0.970561	0.510441
	Sample 45	0.0169953	0.89258	0.513781	0.963463	0.909526	0.965051	0.973393	0.365889
	Sample 46	-0.135949	1.03108	0.161654	0.962698	0.893022	0.968808	0.967851	0.706423
	Sample 47	-0.089382	0.999369	0.281647	0.968995	0.908525	0.971131	0.974017	0.624938
	Sample 48	-0.11933	1.01225	0.149622	0.967199	0.896604	0.972003	0.964378	0.739731
	Sample 49	-0.204428	1.11375	0.261153	0.970446	0.894741	0.977052	0.969748	0.616732
	Sample 50	-0.0548136	0.9337	0.52476	0.972069	0.930587	0.97076	0.97555	0.406014
	Sample 51	-0.0682114	0.964272	0.410376	0.971113	0.90012	0.971829	0.964864	0.487222
	Sample 52	-0.111833	1.00525	0.189737	0.972415	0.917937	0.97702	0.970087	0.7074
	Sample 53	-0.180718	1.04293	0.278075	0.968311	0.919669	0.972926	0.971753	0.611745
	Sample 54	0.0517735	0.879406	0.230373	0.964324	0.865847	0.959086	0.958833	0.618974
	Sample 55	0.00164889	0.902471	0.315793	0.964786	0.861	0.958176	0.959614	0.542672
	Sample 56	0.00970648	0.903931	0.504479	0.971969	0.905326	0.9707	0.971217	0.404281
	Sample 57	-0.0385717	0.958359	0.111153	0.971613	0.92777	0.97507	0.976854	0.780758
	Sample 58	0.0084913	0.910246	0.347628	0.96308	0.885584	0.965958	0.964181	0.509703
	Sample 59	-0.0435635	0.970981	0.448729	0.978338	0.92627	0.978507	0.976708	0.476659
	Sample 60	-0.0353433	0.941147	0.273219	0.970546	0.869701	0.973838	0.969607	0.583568
	Sample 61	-0.0987211	1.01302	0.245969	0.97293	0.903003	0.980528	0.974538	0.656019
	Sample 62	-0.00222013	0.920789	0.498515	0.963782	0.874233	0.964177	0.964119	0.387178
	Sample 63	-0.000509761	0.901419	0.469581	0.961854	0.879456	0.958134	0.963879	0.394181
	Sample 64	-0.0389489	0.961477	0.340604	0.969494	0.913387	0.972405	0.974811	0.57313
	Sample 65	-0.00437173	0.937367	0.342379	0.970455	0.92399	0.966232	0.97085	0.546046
	Sample 66	-0.0647974	0.982407	0.486532	0.969353	0.891695	0.97156	0.96812	0.408292
	Sample 67	0.0441752	0.891812	0.524133	0.974544	0.920592	0.979386	0.975005	0.400509
	Sample 68	0.140284	0.784069	0.613807	0.973649	0.907249	0.974381	0.973945	0.297298
	Sample 69	-0.0492325	0.957225	0.388952	0.972069	0.91763	0.970526	0.974657	0.518057
	Sample 70	-0.0624923	0.96031	0.471517	0.971666	0.915747	0.973078	0.97302	0.442589
	Sample 71	-0.16668	1.0489	0.219082	0.967822	0.920002	0.972998	0.969731	0.661031
	Sample 72	-0.0815595	0.984713	0.355966	0.970878	0.894428	0.971457	0.969143	0.506642
	Sample 73	0.0253224	0.905806	0.367845	0.972885	0.893822	0.97738	0.973615	0.5377
	Sample 74	-0.0674555	0.972777	0.469465	0.971394	0.91694	0.974379	0.974062	0.418746
	Sample 75	0.00752871	0.914648	0.338138	0.972201	0.942348	0.978517	0.978146	0.608615
	Sample 76	-0.0506557	0.961519	0.399986	0.973962	0.896312	0.973742	0.964554	0.495533
	Sample 77	-0.0543491	0.977006	0.37091	0.967365	0.918463	0.97396	0.97457	0.509999
	Sample 78	-0.213344	1.10566	0.324129	0.974781	0.908814	0.980549	0.97187	0.594253
	Sample 79	-0.0384779	0.948129	0.284693	0.96815	0.892035	0.971052	0.971368	0.609036
	Sample 80	-0.0332537	0.960746	0.584496	0.970432	0.941082	0.969961	0.977541	0.331176
	Sample 81	-0.102706	0.989071	0.171592	0.975059	0.939716	0.975905	0.97838	0.748625
	Sample 82	-0.131546	1.02875	0.534138	0.976361	0.921882	0.974435	0.977938	0.406836
	Sample 83	-0.100696	0.976929	0.230066	0.964442	0.914497	0.967297	0.973024	0.660136
	Sample 84	-0.0876225	0.982996	0.424733	0.969941	0.90592	0.970195	0.980503	0.480733
	Sample 85	-0.157113	1.04149	0.230067	0.966128	0.88008	0.965511	0.963564	0.644207
	Sample 86	-0.0877265	0.986998	0.278687	0.963893	0.888514	0.961269	0.96082	0.609152
	Sample 87	-0.118152	1.00194	0.309526	0.962294	0.906673	0.965841	0.972416	0.560665
	Sample 88	0.0733701	0.833031	0.591601	0.974619	0.914448	0.975345	0.970281	0.332972
	Sample 89	-0.0861442	1.01467	0.258282	0.970792	0.91435	0.972192	0.975359	0.631927
	Sample 90	-0.0237559	0.932243	0.425283	0.968983	0.920657	0.975632	0.974934	0.499348
	Sample 91	-0.200867	1.07612	0.239209	0.973995	0.949987	0.976268	0.978491	0.68408
	Sample 92	-0.155571	1.03554	0.186233	0.966233	0.917687	0.97459	0.97601	0.701139
	Sample 93	-0.0352873	0.926798	0.277819	0.960187	0.874958	0.956614	0.95408	0.549953
	Sample 94	-0.100317	0.993108	0.255507	0.966932	0.908153	0.96439	0.97338	0.627128
	Sample 95	0.0121734	0.912782	0.519473	0.966643	0.895006	0.964424	0.969695	0.366727
	Sample 96	-0.0945151	0.992855	0.248049	0.968235	0.885525	0.968075	0.964905	0.630077
	Sample 97	0.0130132	0.893634	0.395166	0.97222	0.91233	0.970167	0.977004	0.498966
	Sample 98	-0.022142	0.918123	0.453715	0.965526	0.894554	0.962743	0.967008	0.453474
	Sample 99	0.0236393	0.902245	0.587954	0.971419	0.899971	0.962633	0.969536	0.326278
	Sample 100	0.0168193	0.896155	0.390844	0.960658	0.869844	0.964929	0.966693	0.464634
	Sample 101	-0.0991592	0.984585	0.278264	0.959439	0.888441	0.960624	0.960056	0.581045
	Sample 102	0.11204	0.788047	0.511073	0.964533	0.908494	0.96053	0.972615	0.377053
	Sample 103	-0.0584388	0.966617	0.354662	0.968389	0.910525	0.970934	0.975559	0.525583
	Sample 104	-0.0626534	0.946831	0.276441	0.958466	0.88474	0.963394	0.967256	0.584919
	Sample 105	-0.086666	0.994069	0.337877	0.966833	0.899212	0.970709	0.969761	0.572888
	Sample 106	-0.0457681	0.923853	0.657457	0.970559	0.915492	0.971634	0.979142	0.262945
	Sample 107	-0.0473984	0.969842	0.584054	0.97107	0.905608	0.9747	0.976125	0.322079
	Sample 108	-0.0340221	0.96697	0.497683	0.974163	0.92614	0.976965	0.977281	0.392835
	Sample 109	-0.180308	1.07274	0.210439	0.969484	0.910149	0.975749	0.970705	0.683885
	Sample 110	-0.0118376	0.937544	0.456855	0.975668	0.91512	0.978697	0.975056	0.445546
	Sample 111	-0.0817058	0.978825	0.584429	0.96848	0.922478	0.961829	0.973593	0.325488
	Sample 112	-0.0104435	0.924513	0.346057	0.972838	0.911325	0.974079	0.969873	0.56888
	Sample 113	-0.0415996	0.935565	0.49561	0.967665	0.920237	0.968425	0.973202	0.406932
	Sample 114	-0.0651039	0.976837	0.620495	0.973065	0.926749	0.978116	0.9764	0.295395
	Sample 115	-0.029089	0.917823	0.35398	0.968278	0.899732	0.970118	0.967788	0.520619
	Sample 116	-0.12982	1.03787	0.321221	0.977296	0.916273	0.976842	0.976124	0.589994
	Sample 117	0.0893284	0.850549	0.260967	0.964834	0.882176	0.96979	0.965137	0.599475
	Sample 118	0.0090457	0.919522	0.528629	0.970531	0.922459	0.96987	0.975705	0.379082
	Sample 119	-0.0522393	0.962137	0.409914	0.965717	0.846069	0.967543	0.963585	0.482461
	Sample 120	-0.0837191	1.00339	0.370263	0.975499	0.926569	0.977718	0.974756	0.557091
	Sample 121	-0.0683555	0.991046	0.36028	0.961077	0.864086	0.97402	0.96095	0.527468
	Sample 122	-0.0528326	0.903975	0.406425	0.967308	0.87718	0.969926	0.968206	0.479339
	Sample 123	0.00379848	0.916242	0.273484	0.966976	0.898675	0.968221	0.971184	0.596959
	Sample 124	-0.0940269	0.976931	0.316087	0.973599	0.923814	0.977038	0.975278	0.601094
	Sample 125	0.0152079	0.916584	0.488805	0.964447	0.869981	0.966394	0.967032	0.379265
	Sample 126	-0.0761003	0.96198	0.159272	0.965633	0.901533	0.967889	0.964664	0.698097
	Sample 127	-0.163639	1.05438	0.0293984	0.959703	0.894689	0.967861	0.962051	0.809424
	Sample 128	-0.144038	1.02813	0.477401	0.965976	0.907377	0.962118	0.967973	0.423335
	Sample 129	-0.0475397	0.946854	0.469009	0.968835	0.935778	0.974131	0.975115	0.450869
	Sample 130	-0.175148	1.08241	0.239153	0.970281	0.912572	0.972895	0.975471	0.652646
	Sample 131	-0.0529941	0.972587	0.26942	0.968997	0.904643	0.969829	0.969626	0.612279
	Sample 132	-0.0317512	0.935263	0.283732	0.968227	0.911645	0.97154	0.97321	0.61092
	Sample 133	-0.0157543	0.95094	0.467697	0.973506	0.919901	0.979341	0.97627	0.456589
	Sample 134	-0.105846	1.01249	0.325827	0.969272	0.88491	0.975962	0.971532	0.54239
	Sample 135	-0.0627458	0.961179	0.524889	0.965353	0.885072	0.961948	0.966866	0.364296
	Sample 136	-0.0464279	0.963392	0.347469	0.968896	0.902294	0.97189	0.973006	0.54747
	Sample 137	-0.00152613	0.922469	0.213683	0.975597	0.922799	0.979077	0.974088	0.695433
	Sample 138	-0.00874711	0.920666	0.29205	0.962522	0.885814	0.962893	0.960561	0.567691
	Sample 139	-0.0737919	0.955876	0.527094	0.955637	0.855837	0.957248	0.960225	0.284079
	Sample 140	-0.0153529	0.946989	0.35183	0.970104	0.927488	0.967546	0.979115	0.562672
	Sample 141	-0.106098	0.992556	0.240502	0.969157	0.9179	0.971701	0.9671	0.638711
	Sample 142	-0.0185812	0.921733	0.308424	0.970516	0.902618	0.978712	0.970444	0.599779
	Sample 143	-0.121556	1.03423	0.438238	0.970613	0.945326	0.9702	0.975342	0.480606
	Sample 144	-0.162619	1.08036	0.337729	0.968827	0.93442	0.970387	0.976951	0.569392
	Sample 145	-0.0213373	0.879935	0.41028	0.964607	0.879053	0.967149	0.963895	0.455625
	Sample 146	0.00705658	0.918399	0.48376	0.964871	0.917014	0.967254	0.980071	0.406969
	Sample 147	-0.0995046	0.998645	0.451388	0.963007	0.881613	0.958343	0.959473	0.437358
	Sample 148	-0.0806599	0.977912	0.439653	0.967029	0.890933	0.967294	0.967053	0.44746
	Sample 149	-0.0861983	0.965645	0.345374	0.961955	0.860466	0.962354	0.9578	0.498762
	Sample 150	-0.0403742	0.932238	0.324246	0.971657	0.923466	0.974899	0.970333	0.582725
	Sample 151	-0.117114	1.00896	0.343044	0.964842	0.907527	0.973175	0.971564	0.538363
	Sample 152	-0.0450874	0.941925	0.433282	0.973032	0.912874	0.973347	0.973769	0.484543
	Sample 153	0.0106309	0.909584	0.507003	0.969374	0.890256	0.967191	0.96693	0.393321
	Sample 154	0.0963975	0.805096	0.539226	0.965374	0.906482	0.971288	0.975744	0.345528
	Sample 155	-0.0677132	0.981812	0.3317	0.964923	0.865015	0.968819	0.967229	0.55369
	Sample 156	-0.0263532	0.946779	0.45638	0.963115	0.870342	0.966564	0.96412	0.400907
	Sample 157	-0.0880834	0.981424	0.395734	0.973788	0.904904	0.972898	0.971971	0.513134
	Sample 158	-0.0430922	0.971411	0.609464	0.974818	0.900525	0.975985	0.970522	0.276749
	Sample 159	-0.0113492	0.909381	0.368159	0.966442	0.877912	0.96322	0.964968	0.531548
	Sample 160	-0.0801949	0.982601	0.273262	0.975372	0.938921	0.980851	0.97729	0.646927
	Sample 161	-0.0403116	0.965915	0.499499	0.962895	0.860137	0.96348	0.957682	0.377681
	Sample 162	-0.0611339	0.986387	0.230356	0.974951	0.928688	0.978363	0.97586	0.684917
	Sample 163	0.0151451	0.908286	0.380596	0.972918	0.92167	0.975371	0.977391	0.526758
	Sample 164	-0.0624742	0.971007	0.236811	0.960532	0.881985	0.963904	0.961654	0.644775
	Sample 165	-0.211852	1.10042	0.248764	0.964425	0.885654	0.963449	0.964135	0.628711
	Sample 166	-0.00961995	0.925735	0.502213	0.96347	0.884027	0.963523	0.968671	0.381528
	Sample 167	-0.0920196	1.01608	0.501148	0.973061	0.928226	0.977187	0.977201	0.41129
	Sample 168	0.000435761	0.897617	0.386008	0.964257	0.8948	0.964689	0.965986	0.489622
	Sample 169	-0.0541835	0.970057	0.252496	0.961874	0.886515	0.967654	0.967719	0.6418
	Sample 170	-0.016881	0.93976	0.21373	0.97093	0.90705	0.965207	0.964884	0.667876
	Sample 171	-0.0538582	0.986422	0.370306	0.968666	0.918794	0.970163	0.966682	0.522597
	Sample 172	0.133886	0.808698	0.46156	0.969697	0.923517	0.969476	0.970921	0.444483
	Sample 173	-0.0961964	1.00997	0.384016	0.974257	0.92775	0.976516	0.968205	0.51793
	Sample 174	0.0211377	0.906837	0.628551	0.968069	0.91331	0.975629	0.970328	0.259901
	Sample 175	0.0415334	0.885864	0.334592	0.964182	0.919835	0.961627	0.970792	0.543017
	Sample 176	-0.102649	1.00134	0.238673	0.971268	0.902422	0.97479	0.97173	0.652858
	Sample 177	-0.176399	1.05818	0.365866	0.973814	0.914799	0.971218	0.969666	0.546824
	Sample 178	-0.0731929	1.00732	0.447177	0.968207	0.924505	0.971802	0.974824	0.445674
	Sample 179	-0.0194224	0.911213	0.552095	0.964575	0.916707	0.967199	0.971951	0.347952
	Sample 180	-0.0571122	0.91863	0.45635	0.971003	0.911952	0.968	0.974176	0.453334
	Sample 181	-0.0444356	0.955579	0.45863	0.968016	0.901452	0.974036	0.972495	0.431057
	Sample 182	0.0144503	0.88541	0.590956	0.971579	0.907784	0.973045	0.974338	0.327236
	Sample 183	-0.058987	0.979961	0.41904	0.97387	0.914878	0.975495	0.97167	0.46053
	Sample 184	0.0161819	0.876107	0.424576	0.963304	0.897542	0.965715	0.960161	0.45789
	Sample 185	-0.101645	0.984808	0.354236	0.970345	0.895446	0.968554	0.967792	0.554145
	Sample 186	-0.119967	1.03951	0.443243	0.970782	0.937122	0.976152	0.97542	0.465618
	Sample 187	-0.0223443	0.925649	0.222317	0.96263	0.912007	0.961478	0.965567	0.671317
	Sample 188	-0.162272	1.05468	0.191951	0.971547	0.916171	0.977722	0.972264	0.695902
	Sample 189	-0.00854886	0.928058	0.412759	0.970692	0.913115	0.970842	0.965396	0.478849
	Sample 190	-0.155182	1.04849	0.449351	0.971592	0.906644	0.973639	0.970112	0.463987
	Sample 191	-0.10459	0.977807	0.242275	0.965564	0.916832	0.968396	0.967747	0.647126
	Sample 192	-0.11684	1.02362	0.396279	0.959664	0.855316	0.963349	0.957387	0.463157
	Sample 193	0.00528496	0.90437	0.451836	0.965683	0.886659	0.966499	0.97	0.419999
	Sample 194	-0.0985795	0.997992	0.352577	0.96844	0.902607	0.970484	0.970464	0.528086
	Sample 195	-0.052847	0.945109	0.399181	0.963862	0.904356	0.964516	0.967326	0.464568
	Sample 196	-0.103644	0.975978	0.263679	0.963546	0.892231	0.972384	0.963815	0.621368
	Sample 197	0.0266913	0.896367	0.215243	0.967264	0.902758	0.965555	0.970929	0.687351
	Sample 198	-0.140867	1.03729	0.130725	0.96958	0.922011	0.969262	0.970824	0.782539
	Sample 199	-0.00828207	0.928665	0.581552	0.967959	0.919673	0.979495	0.979486	0.342601
	Sample 200	-0.173917	1.0595	0.19462	0.966011	0.91451	0.97533	0.970685	0.683251
	Sample 201	0.0507365	0.876655	0.473547	0.973937	0.900762	0.975843	0.971797	0.425905
	Sample 202	-0.113869	1.02456	0.290136	0.970459	0.902181	0.968703	0.967835	0.593451
	Sample 203	-0.11209	1.02238	0.421794	0.971842	0.903394	0.969965	0.968028	0.458705
	Sample 204	-0.0294387	0.966381	0.489904	0.969789	0.905936	0.975897	0.978812	0.386265
	Sample 205	0.0964431	0.810108	0.428841	0.963199	0.885539	0.961471	0.96972	0.449853
	Sample 206	-0.115791	0.980975	0.449251	0.970366	0.876705	0.975582	0.967414	0.432389
	Sample 207	0.0708679	0.825	0.417879	0.969438	0.898096	0.97295	0.969351	0.480044
	Sample 208	-0.0870083	1.01346	0.357342	0.971654	0.912094	0.971485	0.97745	0.516076
	Sample 209	-0.0707769	0.968704	0.217524	0.966645	0.888209	0.968528	0.966374	0.662005
	Sample 210	-0.0175692	0.922558	0.517794	0.970142	0.906948	0.97269	0.968807	0.389377
	Sample 211	0.0517592	0.879364	0.288189	0.968932	0.92241	0.97101	0.973324	0.606196
	Sample 212	-0.0659574	0.957218	0.441118	0.968463	0.90242	0.969126	0.970998	0.454196
	Sample 213	-0.0349467	0.957744	0.213794	0.969767	0.930392	0.975355	0.972513	0.698705
	Sample 214	0.0211704	0.908415	0.359368	0.964456	0.896265	0.970198	0.966354	0.53081
	Sample 215	-0.0608692	0.96424	0.363203	0.964647	0.918921	0.96768	0.961911	0.530676
	Sample 216	-0.0494258	0.930733	0.565183	0.96923	0.894067	0.972354	0.975487	0.348308
	Sample 217	-0.147737	1.04187	0.420088	0.968277	0.910544	0.96744	0.963713	0.488883
	Sample 218	-0.134371	1.04653	0.184598	0.970345	0.905422	0.967431	0.972825	0.710643
	Sample 219	-0.0584425	0.962494	0.565002	0.972863	0.911319	0.970403	0.970222	0.347904
	Sample 220	0.01369	0.894759	0.351182	0.96662	0.903315	0.971933	0.969204	0.536058
	Sample 221	-0.0149725	0.936467	0.4829	0.975594	0.895915	0.977574	0.971442	0.432925
	Sample 222	-0.0713878	0.966255	0.370852	0.96424	0.896169	0.968884	0.966083	0.504725
	Sample 223	0.0381757	0.880311	0.48843	0.969509	0.898485	0.960715	0.96887	0.400518
	Sample 224	-0.0732501	0.974869	0.297385	0.968306	0.916994	0.97157	0.974735	0.616394
	Sample 225	0.0443312	0.860968	0.220638	0.965247	0.912042	0.967618	0.964725	0.683659
	Sample 226	-0.0331298	0.924907	0.386629	0.974875	0.923978	0.977331	0.974862	0.527242
	Sample 227	-0.0525486	0.969391	0.262928	0.966545	0.899782	0.972112	0.972868	0.624875
	Sample 228	-0.182387	1.07079	0.233998	0.974332	0.916096	0.973777	0.977528	0.670447
	Sample 229	0.0664237	0.846384	0.454231	0.963214	0.892507	0.961098	0.962074	0.422045
	Sample 230	-0.0585446	0.922358	0.339212	0.962569	0.882623	0.958691	0.953419	0.489537
	Sample 231	-0.228907	1.10454	0.154198	0.967027	0.918125	0.967339	0.969383	0.722341
	Sample 232	-0.0701865	0.982857	0.323546	0.976162	0.906336	0.975254	0.972674	0.588336
	Sample 233	0.00306869	0.901993	0.364198	0.969678	0.909943	0.970185	0.969544	0.514598
	Sample 234	-0.00374659	0.921512	0.686572	0.971305	0.909617	0.972367	0.971639	0.232349
	Sample 235	-0.0740463	0.986816	0.387303	0.967807	0.920398	0.968312	0.974325	0.504742
	Sample 236	-0.0347076	0.922859	0.290889	0.962104	0.856643	0.962793	0.952577	0.593835
	Sample 237	-0.0826497	0.988585	0.46162	0.967979	0.895509	0.964232	0.965313	0.448075
	Sample 238	-0.069104	0.986438	0.385771	0.975765	0.907588	0.977338	0.976646	0.531651
	Sample 239	-0.136329	1.06073	0.366151	0.975929	0.934429	0.97727	0.97627	0.529958
	Sample 240	-0.0325346	0.933754	0.306514	0.955769	0.871247	0.960873	0.961759	0.555123
	Sample 241	-0.100453	1.00242	0.270634	0.967988	0.920186	0.970144	0.973042	0.62146
	Sample 242	-0.122076	1.01976	0.463679	0.971838	0.926352	0.971646	0.968236	0.454185
	Sample 243	-0.161328	1.05044	0.301026	0.96342	0.907031	0.969451	0.962913	0.57889
	Sample 244	-0.137306	1.02732	0.533704	0.971778	0.906335	0.970956	0.970776	0.348431
	Sample 245	-0.122525	0.984908	0.296823	0.962642	0.876159	0.954701	0.957763	0.559108
	Sample 246	0.0200482	0.904829	0.43875	0.97008	0.911843	0.971669	0.977076	0.479555
	Sample 247	0.021514	0.888363	0.53652	0.975431	0.911071	0.977045	0.972185	0.389282
	Sample 248	-0.046703	0.968479	0.444243	0.971279	0.904325	0.976941	0.971849	0.452055
	Sample 249	0.0340106	0.876398	0.599467	0.973983	0.901828	0.974291	0.969008	0.323163
	Sample 250	-0.124233	1.01548	0.447367	0.973574	0.934739	0.979856	0.977729	0.462131
	Sample 251	-0.0880588	1.00614	0.321407	0.971625	0.915168	0.96814	0.973394	0.584712
	Sample 252	-0.0114276	0.918105	0.432171	0.972033	0.928387	0.974625	0.976038	0.487319
	Sample 253	-0.035465	0.94772	0.529621	0.971812	0.891475	0.973775	0.966648	0.390474
	Sample 254	-0.0183427	0.934415	0.25251	0.971132	0.911534	0.978487	0.977155	0.636352
	Sample 255	-0.207975	1.10241	0.288355	0.972949	0.910859	0.979064	0.971939	0.613903
	Sample 256	-0.102213	0.968034	0.197406	0.955175	0.838421	0.963754	0.960152	0.602603
	Sample 257	-0.085111	1.01205	0.0836575	0.969322	0.910499	0.975973	0.975893	0.804419
	Sample 258	-0.115762	1.0213	0.415704	0.964486	0.862107	0.96664	0.964431	0.450373
	Sample 259	0.0171022	0.888683	0.482287	0.965184	0.908373	0.966804	0.966563	0.415694
	Sample 260	-0.0123954	0.920024	0.328741	0.970049	0.917696	0.967832	0.972158	0.55168
	Sample 261	0.0210298	0.892993	0.426867	0.968644	0.909607	0.97239	0.975638	0.475256
	Sample 262	0.0509318	0.861811	0.488939	0.976351	0.922182	0.974147	0.972652	0.421734
	Sample 263	0.0617044	0.881942	0.495592	0.970008	0.916176	0.972225	0.978149	0.412351
	Sample 264	-0.00239343	0.909436	0.213049	0.967783	0.925761	0.971552	0.974135	0.685024
	Sample 265	-0.00519423	0.91523	0.39596	0.96561	0.896811	0.968247	0.96653	0.477238
	Sample 266	0.0131844	0.89624	0.41534	0.959513	0.885216	0.95755	0.96672	0.473128
	Sample 267	-0.0389471	0.954049	0.462349	0.965428	0.893294	0.974176	0.97219	0.414814
	Sample 268	-0.12394	1.03723	0.427588	0.970545	0.897633	0.969673	0.969363	0.46664
	Sample 269	0.00595949	0.910767	0.444312	0.961149	0.876879	0.964212	0.968009	0.43237
	Sample 270	-0.0626403	0.955871	0.35151	0.957696	0.903614	0.962133	0.970365	0.52403
	Sample 271	-0.111766	1.03099	0.567728	0.968603	0.913184	0.975582	0.977617	0.331175
	Sample 272	-0.102512	0.996726	0.349336	0.968045	0.904581	0.972595	0.969719	0.533876
	Sample 273	-0.0881444	0.991195	0.329681	0.96936	0.911205	0.969769	0.968234	0.568239
	Sample 274	-0.11699	1.02562	0.256032	0.971137	0.899693	0.97248	0.967475	0.651511
	Sample 275	-4.00942e-05	0.907823	0.483827	0.972491	0.921577	0.971199	0.970539	0.4483
	Sample 276	-0.0529038	0.972099	0.400405	0.969907	0.902788	0.971195	0.974687	0.491361
	Sample 277	-0.0786885	0.980106	0.114235	0.967351	0.913937	0.968461	0.972335	0.773937
	Sample 278	0.0239369	0.904658	0.72616	0.970243	0.903876	0.968161	0.971627	0.165065
	Sample 279	-0.0712668	0.991783	0.453557	0.966884	0.87776	0.971967	0.962516	0.4327
	Sample 280	-0.0654392	0.981765	0.152626	0.972324	0.935906	0.976584	0.977244	0.751845
	Sample 281	0.0122571	0.880361	0.369264	0.972603	0.905269	0.976972	0.976403	0.532861
	Sample 282	-0.0949392	1.01962	0.284641	0.973268	0.917495	0.977105	0.973302	0.613136
	Sample 283	0.0506724	0.876255	0.408238	0.967996	0.890023	0.972514	0.97041	0.47788
	Sample 284	0.0269563	0.913617	0.510868	0.972635	0.893557	0.967959	0.967221	0.386716
	Sample 285	0.0131909	0.882186	0.411	0.968162	0.901142	0.970845	0.966996	0.514137
	Sample 286	-0.00697564	0.92045	0.42211	0.980336	0.925254	0.98281	0.980071	0.52558
	Sample 287	-0.065883	0.975186	-0.00177439	0.970281	0.93168	0.971028	0.978603	0.895185
	Sample 288	-0.0252844	0.968907	0.500879	0.970986	0.895725	0.972193	0.970746	0.415254
	Sample 289	-0.161221	1.05535	0.431093	0.9671	0.890683	0.962771	0.966515	0.429474
	Sample 290	-0.0218437	0.918329	0.589989	0.970601	0.918603	0.973183	0.974885	0.320899
	Sample 291	-0.0924058	1.0199	0.427516	0.968524	0.869625	0.964715	0.96419	0.455009
	Sample 292	-0.118946	1.03899	0.470907	0.970704	0.912645	0.970774	0.971587	0.418958
	Sample 293	-0.0616691	0.974975	0.360008	0.971962	0.894391	0.976212	0.972952	0.527288
	Sample 294	-0.192677	1.04336	0.3999	0.968544	0.926861	0.967764	0.964613	0.509007
	Sample 295	0.0432472	0.880155	0.465377	0.971191	0.894634	0.972315	0.973351	0.444189
	Sample 296	-0.0672009	0.971289	0.376545	0.969842	0.906494	0.970704	0.97515	0.544977
	Sample 297	-0.0432748	0.943112	0.376069	0.969276	0.91225	0.969423	0.974397	0.530283
	Sample 298	-0.124633	1.03006	0.565229	0.976768	0.920351	0.97485	0.975862	0.352109
	Sample 299	-0.169177	1.08403	0.385618	0.965217	0.883551	0.976237	0.970937	0.509601
	Sample 300	0.00190229	0.922709	0.43615	0.96476	0.833315	0.972608	0.958396	0.428968
	Sample 301	-0.196502	1.05457	0.23061	0.965174	0.901302	0.968852	0.970357	0.654682
	Sample 302	-0.0643684	0.982861	0.443155	0.96732	0.877625	0.966043	0.968563	0.42569
	Sample 303	-0.0376546	0.958893	0.466573	0.971773	0.91486	0.977481	0.972084	0.442931
	Sample 304	-0.182728	1.0613	0.342735	0.959644	0.877108	0.969768	0.967306	0.521798
	Sample 305	-0.104126	1.01367	0.478177	0.968348	0.904367	0.971482	0.972399	0.430385
	Sample 306	-0.158279	1.03999	0.192874	0.967546	0.899761	0.972118	0.969391	0.690021
	Sample 307	-0.0189087	0.895587	0.496902	0.959386	0.872337	0.951511	0.959893	0.362338
	Sample 308	0.0362728	0.885654	0.462133	0.971612	0.896938	0.971376	0.972175	0.441349
	Sample 309	-0.0201878	0.938992	0.362856	0.970812	0.909511	0.973583	0.976126	0.528486
	Sample 310	-0.0560951	0.97836	0.310722	0.971256	0.897737	0.978604	0.976393	0.589082
	Sample 311	-0.163189	1.04621	0.437566	0.968786	0.903017	0.968639	0.96965	0.472102
	Sample 312	-0.0845574	0.994207	0.668482	0.971818	0.897293	0.974329	0.97551	0.232009
	Sample 313	-0.0388026	0.938269	0.387767	0.972156	0.930789	0.966852	0.973321	0.53385
	Sample 314	-0.0180805	0.920409	0.602243	0.962071	0.856293	0.959549	0.950314	0.274334
	Sample 315	-0.0647405	0.976333	0.376203	0.971802	0.922684	0.972345	0.977297	0.52257
	Sample 316	-0.19468	1.06407	0.220041	0.963343	0.928979	0.970179	0.973299	0.666574
	Sample 317	-0.000900876	0.916895	0.374082	0.973719	0.930099	0.978505	0.977128	0.553208
	Sample 318	0.0419687	0.884595	0.166339	0.975143	0.933875	0.976506	0.97458	0.746523
	Sample 319	-0.160599	1.05186	0.107292	0.968153	0.907301	0.97179	0.967672	0.759138
	Sample 320	-0.126128	1.02009	0.0918376	0.965941	0.898577	0.97246	0.969763	0.808541
	Sample 321	-0.0328333	0.964714	0.421148	0.968213	0.905469	0.966381	0.970857	0.461184
	Sample 322	-0.0121071	0.923931	0.328196	0.96706	0.911559	0.974172	0.967429	0.551707
	Sample 323	-0.123492	1.04289	0.265536	0.969637	0.887842	0.963169	0.965554	0.608433
	Sample 324	0.0295994	0.897615	0.551452	0.971506	0.928673	0.97435	0.977475	0.347175
	Sample 325	-0.125081	1.03412	0.111292	0.96983	0.918182	0.974221	0.974204	0.782644
	Sample 326	0.0322269	0.893564	0.504816	0.969531	0.866462	0.972273	0.964844	0.391776
	Sample 327	0.00941559	0.901952	0.47244	0.973037	0.925864	0.974309	0.978759	0.450453
	Sample 328	0.0424613	0.862752	0.420291	0.962944	0.862263	0.968003	0.967081	0.470863
	Sample 329	-0.00289788	0.918378	0.418956	0.96316	0.846081	0.962359	0.965539	0.440935
	Sample 330	-0.0739124	0.996981	0.442582	0.973087	0.918415	0.977229	0.97517	0.438942
	Sample 331	-0.0757842	0.95856	0.51867	0.96651	0.882319	0.968493	0.963165	0.398235
	Sample 332	-0.106761	1.00326	0.244591	0.964563	0.903649	0.967873	0.966526	0.640358
	Sample 333	-0.0265519	0.934164	0.358621	0.962742	0.876118	0.966238	0.965085	0.509969
	Sample 334	-0.0633279	0.956113	0.479659	0.968662	0.889992	0.969212	0.964654	0.416971
	Sample 335	-0.0362649	0.960111	0.332534	0.979313	0.939615	0.981822	0.976808	0.601734
	Sample 336	-0.0221421	0.940429	0.223602	0.960169	0.848228	0.970222	0.964536	0.618346
	Sample 337	-0.032665	0.968122	0.322753	0.9672	0.893812	0.976933	0.967424	0.560508
	Sample 338	-0.0650469	0.966764	0.35341	0.967621	0.881251	0.968842	0.966994	0.542677
	Sample 339	-0.0282271	0.939893	0.279099	0.972227	0.900276	0.974394	0.969935	0.638773
	Sample 340	-0.030479	0.916583	0.364967	0.97055	0.923289	0.968106	0.970282	0.534729
	Sample 341	-0.0224346	0.921516	0.485559	0.973106	0.897404	0.973711	0.969783	0.418942
	Sample 342	-0.122464	1.01173	0.228652	0.972843	0.919786	0.976944	0.976144	0.66826
	Sample 343	-0.122844	1.00366	0.244328	0.972513	0.930863	0.974583	0.97405	0.657652
	Sample 344	-0.0288603	0.948826	0.394146	0.970722	0.897103	0.972133	0.959794	0.503291
	Sample 345	0.0701704	0.854723	0.450896	0.977811	0.936012	0.977596	0.974966	0.480604
	Sample 346	-0.0762092	0.971759	0.171429	0.962808	0.89641	0.965426	0.969508	0.695955
	Sample 347	-0.064407	0.995148	0.398243	0.972771	0.917265	0.976431	0.971983	0.485161
	Sample 348	-0.121062	1.02608	0.404682	0.979494	0.94214	0.976304	0.978789	0.506203
	Sample 349	-0.214719	1.12266	0.274998	0.972038	0.9136	0.971525	0.972322	0.625932
	Sample 350	-0.0744576	0.952337	0.294519	0.96507	0.886888	0.969297	0.962793	0.544396
	Sample 351	-0.162739	1.04921	0.305625	0.972583	0.924265	0.976541	0.976152	0.601341
	Sample 352	-0.0659035	0.968183	0.453647	0.969526	0.898542	0.973533	0.963335	0.456976
	Sample 353	-0.0173066	0.894253	0.354091	0.975509	0.903333	0.976568	0.969224	0.552288
	Sample 354	-0.0288494	0.931768	0.46081	0.966375	0.899688	0.971614	0.973238	0.437639
	Sample 355	-0.225016	1.1174	0.315496	0.96889	0.878165	0.977478	0.972839	0.573991
	Sample 356	-0.0417019	0.953571	0.227181	0.969596	0.913356	0.977854	0.975065	0.66564
	Sample 357	-0.247638	1.10903	0.366422	0.970743	0.910286	0.973909	0.974756	0.523055
	Sample 358	-0.104581	1.02536	0.236006	0.973018	0.930318	0.977193	0.976354	0.680974
	Sample 359	-0.110512	0.993947	0.0921975	0.970512	0.929385	0.973507	0.975686	0.818372
	Sample 360	-0.0144491	0.945267	0.517204	0.969963	0.901544	0.976109	0.974134	0.391843
	Sample 361	-0.0727769	0.984622	0.357757	0.969109	0.935115	0.97682	0.979751	0.545752
	Sample 362	0.0292294	0.883082	0.345144	0.966984	0.873664	0.967363	0.963583	0.532701
	Sample 363	-0.0761725	0.970668	0.344418	0.97727	0.918295	0.980159	0.97611	0.576037
	Sample 364	-0.164908	1.08858	0.49262	0.971104	0.913818	0.97237	0.972552	0.417245
	Sample 365	-0.128382	1.04172	0.265029	0.970429	0.922051	0.970926	0.96855	0.61661
	Sample 366	-0.061942	0.957979	0.360655	0.962957	0.89632	0.971332	0.970653	0.519218
	Sample 367	-0.160901	1.0429	0.36516	0.96821	0.911796	0.976294	0.970131	0.510599
	Sample 368	0.0597264	0.824346	0.573064	0.970696	0.902766	0.968262	0.972647	0.318292
	Sample 369	0.0329879	0.87301	0.384271	0.972701	0.905025	0.971826	0.966612	0.52546
	Sample 370	0.0594919	0.851665	0.61363	0.961049	0.889829	0.960807	0.965271	0.296353
	Sample 371	0.019427	0.90371	0.248168	0.971144	0.914386	0.974594	0.97046	0.661299
	Sample 372	-0.0123481	0.919067	0.603847	0.965534	0.907952	0.964239	0.967319	0.299457
	Sample 373	-0.0851374	1.01236	0.144022	0.965598	0.905209	0.967039	0.968793	0.76122
	Sample 374	-0.111555	1.03531	0.28911	0.97496	0.932201	0.978043	0.979248	0.633042
	Sample 375	-0.0290539	0.950517	0.479753	0.966389	0.903092	0.972362	0.976243	0.415121
	Sample 376	-0.125966	1.02521	0.366665	0.972637	0.917312	0.976567	0.974354	0.515752
	Sample 377	-0.0557419	0.982325	0.561216	0.970047	0.906475	0.972279	0.973319	0.346777
	Sample 378	-0.0644854	0.967783	0.497256	0.96793	0.892035	0.971025	0.970288	0.413134
	Sample 379	-0.0584178	0.941238	0.351539	0.973965	0.919576	0.977595	0.978659	0.546628
	Sample 380	-0.0695894	0.980282	0.433122	0.96731	0.904086	0.965696	0.966836	0.464022
	Sample 381	0.074627	0.857028	0.581646	0.965545	0.890039	0.964098	0.969998	0.304589
	Sample 382	0.0328044	0.891837	0.259925	0.965594	0.909238	0.969981	0.969772	0.651543
	Sample 383	-0.0152548	0.943662	0.161272	0.959607	0.885564	0.965316	0.96687	0.70932
	Sample 384	-0.0333307	0.943014	0.387694	0.971379	0.929759	0.973621	0.97294	0.530707
	Sample 385	-0.0938647	1.007	0.35553	0.976182	0.907376	0.980774	0.974596	0.555999
	Sample 386	0.0155432	0.900258	0.513536	0.96444	0.88464	0.958389	0.965788	0.401123
	Sample 387	-0.098926	1.01059	0.351381	0.971097	0.915492	0.976319	0.969676	0.562222
	Sample 388	-0.0674259	0.946377	0.501637	0.970494	0.899087	0.969829	0.97688	0.398495
	Sample 389	-0.0878099	0.984355	0.517172	0.968182	0.903093	0.968805	0.973642	0.381238
	Sample 390	-0.0808428	0.964161	0.388266	0.969226	0.904796	0.968847	0.965102	0.506817
	Sample 391	-0.0318979	0.964653	0.285816	0.978152	0.950513	0.978582	0.980083	0.665366
	Sample 392	-0.0819184	0.980274	0.369888	0.96784	0.89947	0.970075	0.975216	0.516094
	Sample 393	0.00270911	0.910872	0.406548	0.962892	0.897012	0.96809	0.969424	0.480609
	Sample 394	0.127682	0.792687	0.306215	0.954801	0.891874	0.956809	0.961496	0.529344
	Sample 395	-0.0204548	0.919246	0.157505	0.967459	0.906398	0.971803	0.968413	0.708201
	Sample 396	-0.0944551	0.998305	0.300786	0.974266	0.928149	0.977273	0.975359	0.624073
	Sample 397	0.00979078	0.887806	0.577974	0.969162	0.9305	0.969581	0.976255	0.325079
	Sample 398	0.0710098	0.853915	0.464987	0.966971	0.904125	0.971744	0.971667	0.449404
	Sample 399	-0.102322	0.993591	0.0791287	0.956771	0.855579	0.957286	0.956092	0.764282
	Sample 400	0.00933779	0.924107	0.512053	0.971133	0.898229	0.977694	0.968983	0.397268
	Sample 401	-0.14281	1.04619	0.216481	0.964798	0.887929	0.970544	0.962782	0.668295
	Sample 402	-0.037522	0.956475	0.37098	0.967773	0.915136	0.972613	0.970862	0.526461
	Sample 403	-0.104411	1.04829	0.519226	0.977451	0.921058	0.978539	0.971304	0.411775
	Sample 404	-0.0346991	0.965399	0.30235	0.968921	0.902615	0.969118	0.969046	0.600816
	Sample 405	-0.0130034	0.899759	0.546045	0.964243	0.907591	0.964585	0.969746	0.338657
	Sample 406	0.00226104	0.920091	0.575488	0.968274	0.917449	0.975986	0.976534	0.342809
	Sample 407	-0.090931	0.98319	0.310238	0.970731	0.909802	0.97178	0.971165	0.573213
	Sample 408	-0.0228649	0.913493	0.14057	0.97124	0.920859	0.979077	0.978498	0.749089
	Sample 409	-0.0876338	0.985322	0.147589	0.963664	0.916053	0.974411	0.977054	0.740842
	Sample 410	-0.132365	1.03886	0.214109	0.965071	0.900378	0.97283	0.976134	0.66443
	Sample 411	-0.12756	1.0343	0.527707	0.970322	0.917555	0.974986	0.97438	0.375229
	Sample 412	-0.00662304	0.9285	0.513826	0.96878	0.893647	0.96871	0.966447	0.378543
	Sample 413	-0.0831885	1.01135	0.206196	0.96931	0.916074	0.9739	0.974848	0.67241
	Sample 414	-0.0355706	0.93148	0.514616	0.965834	0.900592	0.964603	0.971449	0.37233
	Sample 415	-0.100212	1.00661	0.200145	0.963655	0.892803	0.970911	0.973056	0.654742
	Sample 416	-0.0380558	0.968641	0.348997	0.970751	0.893922	0.975299	0.969332	0.556127
	Sample 417	-0.0490054	0.970029	0.460621	0.974836	0.90993	0.978107	0.976812	0.452462
	Sample 418	0.00822859	0.88826	0.316047	0.968898	0.915979	0.97109	0.972431	0.586543
	Sample 419	-0.00855152	0.891181	0.410078	0.962435	0.871287	0.957507	0.960773	0.478391
	Sample 420	-0.00855142	0.947549	0.644368	0.973102	0.915074	0.975293	0.97412	0.286969
	Sample 421	-0.125033	1.04153	0.27005	0.97293	0.933486	0.976279	0.980211	0.647495
	Sample 422	0.0214071	0.884274	0.650182	0.966427	0.908066	0.967975	0.975828	0.254437
	Sample 423	-0.0789214	0.967845	0.347403	0.966203	0.877838	0.963756	0.967816	0.526495
	Sample 424	-0.103735	0.97746	0.35691	0.969858	0.924533	0.975362	0.975633	0.536906
	Sample 425	-0.194359	1.09621	0.381712	0.976292	0.916573	0.975363	0.976306	0.527164
	Sample 426	-0.0140834	0.934687	0.480684	0.965646	0.879289	0.96495	0.957713	0.412912
	Sample 427	-0.0458224	0.955325	0.653725	0.976168	0.916544	0.980069	0.972275	0.273193
	Sample 428	-0.172631	1.0898	0.370892	0.963272	0.895924	0.964906	0.967185	0.478586
	Sample 429	-0.0117609	0.916115	0.436627	0.970953	0.907726	0.968022	0.966402	0.436809
	Sample 430	-0.252286	1.11099	-0.0146999	0.967153	0.936561	0.974117	0.975295	0.895064
	Sample 431	-0.112701	0.988366	0.372724	0.964726	0.901776	0.960914	0.962995	0.484472
	Sample 432	-0.0473153	0.946221	0.273541	0.963438	0.904	0.966244	0.969353	0.620748
	Sample 433	0.0124615	0.869497	0.376053	0.959078	0.84168	0.949433	0.947295	0.483937
	Sample 434	-0.0834858	0.958943	0.511531	0.96017	0.882399	0.971254	0.972048	0.358738
	Sample 435	-0.0925024	0.999124	0.195492	0.967928	0.917183	0.970471	0.979744	0.69337
	Sample 436	-0.0964047	0.98112	0.337052	0.965157	0.861015	0.960687	0.960425	0.538822
	Sample 437	-0.0658575	0.992772	0.235786	0.971048	0.932012	0.972589	0.973044	0.658708
	Sample 438	-0.143056	1.04896	0.143785	0.962937	0.904478	0.973074	0.97422	0.750329
	Sample 439	-0.0371291	0.951046	0.355197	0.965521	0.866686	0.966224	0.966369	0.521064
	Sample 440	-0.00285109	0.940334	0.431204	0.967984	0.907897	0.970314	0.968399	0.463584
	Sample 441	0.0966541	0.811848	0.672537	0.962131	0.883714	0.957288	0.968784	0.203843
	Sample 442	-0.146792	1.05595	0.0538844	0.96974	0.924051	0.975332	0.974981	0.815464
	Sample 443	-0.0845593	0.995649	0.376343	0.968388	0.912665	0.966642	0.976043	0.505212
	Sample 444	-0.0615357	0.958698	0.134752	0.97655	0.939607	0.983209	0.985948	0.786692
	Sample 445	-0.066797	0.987341	0.208223	0.968301	0.897995	0.972068	0.972555	0.676304
	Sample 446	-0.0629288	0.977663	0.422732	0.964514	0.883451	0.968501	0.967567	0.435919
	Sample 447	-0.033755	0.936665	0.45545	0.972302	0.897942	0.975772	0.966555	0.445273
	Sample 448	-0.0627473	0.991313	0.284323	0.967192	0.927527	0.972199	0.96982	0.622527
	Sample 449	-0.0158886	0.921624	0.593455	0.975971	0.93395	0.976296	0.979364	0.340153
	Sample 450	-0.0787461	1.00549	0.378154	0.970708	0.893404	0.971499	0.969094	0.516379
	Sample 451	-0.0436387	0.969898	0.515205	0.972496	0.908527	0.969754	0.974763	0.398512
	Sample 452	-0.193941	1.09588	0.12545	0.974403	0.89852	0.977105	0.962501	0.769333
	Sample 453	-0.0944514	0.96291	0.294477	0.960985	0.859552	0.958698	0.960653	0.566072
	Sample 454	-0.0829873	0.990023	0.321988	0.968751	0.912225	0.96986	0.969995	0.565296
	Sample 455	0.0549315	0.864051	0.35947	0.975108	0.909806	0.977052	0.974772	0.572128
	Sample 456	-0.0605022	1.00143	0.401412	0.974324	0.911194	0.975543	0.974736	0.49735
	Sample 457	0.0251515	0.912443	0.477327	0.968793	0.927021	0.973469	0.973854	0.430104
	Sample 458	-0.211159	1.12015	0.244243	0.964918	0.90167	0.967587	0.968104	0.635365
	Sample 459	-0.0261858	0.96057	0.488544	0.971806	0.924566	0.968911	0.964581	0.411658
	Sample 460	0.0260294	0.904095	0.328138	0.970735	0.91391	0.970849	0.976505	0.562345
	Sample 461	-0.0549233	0.96221	0.305918	0.963521	0.887383	0.959551	0.96131	0.569188
	Sample 462	-0.11431	1.03129	0.189889	0.967354	0.920602	0.973146	0.975529	0.69659
	Sample 463	-0.0325701	0.953561	0.393978	0.974189	0.913469	0.97676	0.977972	0.515524
	Sample 464	-0.0138423	0.943227	0.572032	0.975045	0.9081	0.975411	0.970539	0.338492
	Sample 465	-0.186464	1.08686	0.113025	0.968517	0.923028	0.967222	0.975503	0.776679
	Sample 466	-0.111569	1.03489	0.339456	0.97238	0.931931	0.972569	0.972276	0.565045
	Sample 467	-0.0474	0.96665	0.369507	0.971489	0.904287	0.97476	0.97683	0.543601
	Sample 468	-0.1538	1.02574	0.390704	0.964134	0.878456	0.973999	0.966804	0.519096
	Sample 469	-0.125023	1.03417	0.359964	0.96836	0.909481	0.970916	0.971276	0.547371
	Sample 470	-0.0795664	0.99464	0.375761	0.968342	0.899467	0.974023	0.969255	0.516488
	Sample 471	-0.0547423	0.954092	0.504165	0.966727	0.896853	0.971812	0.96477	0.406482
	Sample 472	-0.140366	1.03602	0.262645	0.977714	0.946278	0.977605	0.97882	0.66504
	Sample 473	-0.095099	1.00998	0.377476	0.963728	0.901844	0.963726	0.973217	0.486539
	Sample 474	-0.0182175	0.90489	0.258907	0.966703	0.908142	0.965875	0.967123	0.62281
	Sample 475	-0.182079	1.06758	0.260709	0.97561	0.917637	0.980505	0.978212	0.638861
	Sample 476	-0.0400149	0.955609	0.367391	0.973184	0.909457	0.976695	0.973565	0.544128
	Sample 477	-0.149266	1.06153	0.411642	0.971958	0.918622	0.969208	0.968815	0.493054
	Sample 478	-0.163489	1.07975	0.345017	0.967656	0.907408	0.967822	0.967167	0.562863
	Sample 479	-0.0806643	0.986576	0.516541	0.968497	0.870869	0.97102	0.968983	0.375722
	Sample 480	-0.00471799	0.924366	0.464585	0.961917	0.867339	0.964485	0.965079	0.40124
	Sample 481	0.013743	0.894038	0.355848	0.96374	0.903778	0.970286	0.967754	0.528422
	Sample 482	-0.162496	1.06335	0.28972	0.972365	0.92121	0.979662	0.981091	0.636431
	Sample 483	-0.0427909	0.968026	0.279163	0.966815	0.920512	0.965645	0.973323	0.625899
	Sample 484	-0.236019	1.11031	-0.0257034	0.976311	0.929137	0.974925	0.972307	0.910339
	Sample 485	-0.246676	1.11289	0.302893	0.962608	0.872741	0.966307	0.962264	0.570129
	Sample 486	0.00423422	0.91312	0.357138	0.963743	0.87771	0.967037	0.964467	0.50158
	Sample 487	-0.052714	0.968566	0.409014	0.96891	0.903523	0.971172	0.974054	0.479139
	Sample 488	-0.0837202	1.0038	0.142883	0.972412	0.919203	0.968788	0.972466	0.777874
	Sample 489	-0.0924239	0.995676	0.390154	0.972545	0.908802	0.974804	0.973758	0.530357
	Sample 490	-0.129913	1.04263	0.419804	0.968814	0.885225	0.968209	0.971549	0.456659
	Sample 491	-0.028489	0.95275	0.261656	0.965883	0.911791	0.970347	0.971013	0.633862
	Sample 492	-0.0251142	0.926056	0.271756	0.978727	0.939315	0.977994	0.978554	0.669801
	Sample 493	0.00489701	0.905352	0.456999	0.969408	0.892733	0.970586	0.972108	0.430737
	Sample 494	-0.178465	1.07287	0.35066	0.974156	0.903421	0.975079	0.975707	0.552738
	Sample 495	-0.0558483	0.959542	0.335387	0.970766	0.924795	0.965301	0.970629	0.584254
	Sample 496	-0.139089	1.03648	0.528503	0.964788	0.876772	0.971284	0.966295	0.331741
	Sample 497	0.0148983	0.892556	0.361591	0.970417	0.904562	0.967623	0.9724	0.543394
	Sample 498	-0.121726	0.991915	0.314179	0.962621	0.915652	0.968107	0.969986	0.56032
	Sample 499	-0.0415838	0.984743	0.307297	0.972248	0.942343	0.977242	0.977157	0.620693
	Total Indirect Effects
	Mean, STDEV, T-Values, P-Values
		Original Sample (O)	Sample Mean (M)	Standard Deviation (STDEV)	T Statistics (|O/STDEV|)	P Values
	CSR -> BP	-0.0509563	-0.0485814	0.0575641	0.88521	0.376469
	CSR -> GMO
	CSR -> IGMO	-0.0584101	-0.0561508	0.0664273	0.879308	0.379656
	CSR -> SCA	-0.0545578	-0.05257	0.0622456	0.876492	0.381184
	CSR -> SGMO	-0.0585503	-0.0563108	0.066602	0.879109	0.379765
	CSR -> TGMO	-0.0585173	-0.0562623	0.0665643	0.879109	0.379764
	EC -> BP	0.816931	0.815531	0.0565783	14.4389	5.68434e-14
	EC -> GMO
	EC -> IGMO	0.93643	0.935237	0.0608529	15.3884	5.68434e-14
	EC -> SCA	0.87467	0.873483	0.0620215	14.1027	5.68434e-14
	EC -> SGMO	0.938679	0.937269	0.0616695	15.2211	5.68434e-14
	EC -> TGMO	0.938149	0.937006	0.06115	15.3418	5.68434e-14
	GMO -> BP	0.473297	0.472427	0.114602	4.12994	4.25262e-05
	GMO -> IGMO
	GMO -> SCA
	GMO -> SGMO
	GMO -> TGMO
	SCA -> BP
	Confidence Intervals
		Original Sample (O)	Sample Mean (M)	2.5%	97.5%
	CSR -> BP	-0.0509563	-0.0485814	-0.170665	0.0563036
	CSR -> GMO
	CSR -> IGMO	-0.0584101	-0.0561508	-0.198386	0.0639802
	CSR -> SCA	-0.0545578	-0.05257	-0.187627	0.059857
	CSR -> SGMO	-0.0585503	-0.0563108	-0.199736	0.0638518
	CSR -> TGMO	-0.0585173	-0.0562623	-0.198243	0.0639326
	EC -> BP	0.816931	0.815531	0.703444	0.923117
	EC -> GMO
	EC -> IGMO	0.93643	0.935237	0.820638	1.06782
	EC -> SCA	0.87467	0.873483	0.755404	0.99634
	EC -> SGMO	0.938679	0.937269	0.824854	1.06837
	EC -> TGMO	0.938149	0.937006	0.822088	1.06095
	GMO -> BP	0.473297	0.472427	0.263703	0.715024
	GMO -> IGMO
	GMO -> SCA
	GMO -> SGMO
	GMO -> TGMO
	SCA -> BP
	Confidence Intervals Bias Corrected
		Original Sample (O)	Sample Mean (M)	Bias	2.5%	97.5%
	CSR -> BP	-0.0509563	-0.0485814	0.00237492	-0.178586	0.051389
	CSR -> GMO
	CSR -> IGMO	-0.0584101	-0.0561508	0.00225926	-0.204315	0.0579761
	CSR -> SCA	-0.0545578	-0.05257	0.00198774	-0.190821	0.0539189
	CSR -> SGMO	-0.0585503	-0.0563108	0.00223955	-0.204315	0.0578308
	CSR -> TGMO	-0.0585173	-0.0562623	0.00225498	-0.204424	0.0580927
	EC -> BP	0.816931	0.815531	-0.00139973	0.703444	0.923117
	EC -> GMO
	EC -> IGMO	0.93643	0.935237	-0.00119278	0.827499	1.06812
	EC -> SCA	0.87467	0.873483	-0.00118644	0.761431	1.0032
	EC -> SGMO	0.938679	0.937269	-0.00141028	0.82626	1.06921
	EC -> TGMO	0.938149	0.937006	-0.00114345	0.82367	1.06488
	GMO -> BP	0.473297	0.472427	-0.000870772	0.271892	0.718609
	GMO -> IGMO
	GMO -> SCA
	GMO -> SGMO
	GMO -> TGMO
	SCA -> BP
	Samples
		CSR -> BP	CSR -> GMO	CSR -> IGMO	CSR -> SCA	CSR -> SGMO	CSR -> TGMO	EC -> BP	EC -> GMO	EC -> IGMO	EC -> SCA	EC -> SGMO	EC -> TGMO	GMO -> BP	GMO -> IGMO	GMO -> SCA	GMO -> SGMO	GMO -> TGMO	SCA -> BP
	Sample 0	0.026815		0.0298483	0.0276168	0.0298567	0.0297709	0.772419		0.859794	0.795514	0.860037	0.857565	0.363985
	Sample 1	0.0319602		0.0360418	0.0335428	0.036105	0.0360826	0.776565		0.87574	0.815018	0.877274	0.876731	0.374942
	Sample 2	-0.0461416		-0.0542962	-0.0506674	-0.0545402	-0.054658	0.808324		0.95118	0.887608	0.955455	0.957518	0.44979
	Sample 3	-0.0239305		-0.0273772	-0.0252674	-0.0275963	-0.027313	0.789643		0.903377	0.833759	0.910605	0.90126	0.390174
	Sample 4	-0.0142504		-0.0163869	-0.0154994	-0.0163885	-0.0163856	0.788868		0.907142	0.858012	0.907232	0.907067	0.586428
	Sample 5	0.00737285		0.00840962	0.00787873	0.00847856	0.00846228	0.767183		0.875064	0.819822	0.882238	0.880544	0.43682
	Sample 6	-0.0912861		-0.102309	-0.097024	-0.102576	-0.102691	0.88835		0.995619	0.944189	0.998222	0.999337	0.393597
	Sample 7	-0.123426		-0.138933	-0.131247	-0.13938	-0.139141	0.905649		1.01943	0.963035	1.02271	1.02096	0.480133
	Sample 8	-0.0797313		-0.0872415	-0.0827327	-0.0872192	-0.0872749	0.911452		0.997306	0.945764	0.997051	0.997688	0.464586
	Sample 9	-0.117479		-0.1343	-0.125185	-0.134635	-0.134396	0.888073		1.01523	0.946326	1.01776	1.01596	0.349615
	Sample 10	-0.0905731		-0.102826	-0.0957849	-0.103727	-0.103551	0.851015		0.966142	0.899984	0.974612	0.972955	0.399944
	Sample 11	0.0145376		0.01626	0.0155409	0.0163045	0.0163749	0.792131		0.88598	0.846798	0.888403	0.892241	0.372583
	Sample 12	-0.116568		-0.136328	-0.127257	-0.137007	-0.137047	0.870095		1.01759	0.949877	1.02265	1.02295	0.484424
	Sample 13	-0.00355643		-0.00397655	-0.00369861	-0.00397951	-0.00396976	0.792193		0.885774	0.823864	0.886434	0.884263	0.338847
	Sample 14	0.0268095		0.0307793	0.0286214	0.0307814	0.0306863	0.748373		0.859189	0.798952	0.859246	0.856593	0.498534
	Sample 15	0.0262925		0.029868	0.0272441	0.0300355	0.0299137	0.765598		0.869712	0.793308	0.874591	0.871044	0.343825
	Sample 16	-0.0661703		-0.076078	-0.0689347	-0.0764722	-0.0762159	0.849458		0.976648	0.884946	0.981708	0.978418	0.423819
	Sample 17	0.0286944		0.0336862	0.0310011	0.033759	0.033575	0.727378		0.853916	0.785851	0.855761	0.851098	0.518847
	Sample 18	-0.110989		-0.125514	-0.117976	-0.12604	-0.125988	0.860008		0.972558	0.914146	0.976629	0.976226	0.445061
	Sample 19	-0.0285811		-0.0327414	-0.0309599	-0.0328792	-0.0328165	0.809158		0.926943	0.876504	0.930842	0.929068	0.459792
	Sample 20	-0.0430671		-0.0498682	-0.0470229	-0.0500876	-0.0499451	0.790151		0.914929	0.862727	0.918955	0.91634	0.569004
	Sample 21	-0.0911232		-0.107143	-0.100265	-0.107603	-0.106998	0.829726		0.975598	0.912969	0.979781	0.974274	0.574806
	Sample 22	0.00778043		0.00883942	0.00808681	0.00883539	0.00882533	0.7672		0.871623	0.797412	0.871226	0.870234	0.465748
	Sample 23	-0.0538514		-0.0626969	-0.0582565	-0.0628535	-0.0627272	0.818028		0.952396	0.884944	0.954774	0.952854	0.564493
	Sample 24	-0.0770858		-0.0872129	-0.0822573	-0.0872365	-0.0876965	0.848598		0.960082	0.905528	0.960342	0.965405	0.456253
	Sample 25	-0.0377112		-0.0433294	-0.0410275	-0.0433295	-0.0433547	0.807704		0.928034	0.878733	0.928037	0.928577	0.504735
	Sample 26	-0.0438154		-0.056267	-0.0502741	-0.056198	-0.0563808	0.722821		0.928236	0.829371	0.927097	0.930113	0.436793
	Sample 27	-0.184105		-0.214524	-0.200164	-0.214636	-0.213934	0.916406		1.06782	0.99634	1.06837	1.06488	0.473278
	Sample 28	-0.0910495		-0.102329	-0.0940331	-0.102505	-0.102555	0.85486		0.960759	0.882873	0.962416	0.962885	0.347276
	Sample 29	-0.0834171		-0.0944228	-0.0899881	-0.0946045	-0.0946926	0.854625		0.967381	0.921946	0.969242	0.970146	0.651883
	Sample 30	-0.0410918		-0.0476591	-0.0435844	-0.0478145	-0.0478004	0.814817		0.945041	0.864242	0.948122	0.947843	0.423187
	Sample 31	-0.0439897		-0.0508533	-0.0487125	-0.0511931	-0.0510181	0.827521		0.956637	0.916365	0.963029	0.959739	0.633608
	Sample 32	0.00908259		0.0100774	0.00943569	0.0101243	0.0101001	0.78759		0.873852	0.818209	0.87792	0.875821	0.427964
	Sample 33	0.0413773		0.0452009	0.0425953	0.0453491	0.0453226	0.767846		0.838802	0.790449	0.841551	0.84106	0.368211
	Sample 34	0.0480832		0.0528099	0.0498483	0.0529608	0.0529707	0.786412		0.863717	0.81528	0.866185	0.866347	0.295733
	Sample 35	-0.0573368		-0.0648458	-0.061613	-0.0652871	-0.0654245	0.847668		0.958681	0.910888	0.965206	0.967237	0.522676
	Sample 36	0.0350584		0.0398974	0.0368063	0.0398817	0.0397812	0.743882		0.846559	0.780971	0.846225	0.844094	0.326881
	Sample 37	-0.12121		-0.145674	-0.13732	-0.145696	-0.146618	0.849357		1.02078	0.962244	1.02093	1.0274	0.626276
	Sample 38	-0.0478468		-0.0577848	-0.0526254	-0.0580167	-0.0579805	0.770426		0.930448	0.847372	0.934182	0.9336	0.572751
	Sample 39	-0.0478613		-0.0544443	-0.0510167	-0.0543604	-0.0542423	0.847615		0.964199	0.903496	0.962713	0.960622	0.637437
	Sample 40	-0.0079877		-0.00904262	-0.00856986	-0.00904523	-0.00910345	0.798116		0.903521	0.856284	0.903782	0.909599	0.474119
	Sample 41	0.0563036		0.0636966	0.059857	0.0638518	0.0639326	0.740041		0.837212	0.786746	0.839253	0.840315	0.380567
	Sample 42	-0.0471277		-0.0546427	-0.0508209	-0.0547917	-0.0546326	0.823737		0.955091	0.888289	0.957695	0.954913	0.595866
	Sample 43	-0.0984706		-0.117286	-0.107944	-0.117897	-0.118396	0.827906		0.986102	0.907554	0.991236	0.995435	0.52729
	Sample 44	-0.0035736		-0.00402804	-0.00376259	-0.00400925	-0.00401511	0.785875		0.88581	0.827434	0.881679	0.882968	0.464255
	Sample 45	0.0143876		0.0163743	0.0154576	0.0164013	0.0165431	0.755628		0.859969	0.811825	0.861386	0.868832	0.332785
	Sample 46	-0.107741		-0.130878	-0.121406	-0.131709	-0.131579	0.817134		0.992615	0.920774	0.998915	0.997929	0.630852
	Sample 47	-0.0759227		-0.0866107	-0.0812058	-0.0868016	-0.0870596	0.848883		0.968383	0.907952	0.970518	0.973402	0.567772
	Sample 48	-0.0969999		-0.115416	-0.106992	-0.11599	-0.11508	0.822825		0.979048	0.907588	0.98391	0.976192	0.663246
	Sample 49	-0.166193		-0.198386	-0.18291	-0.199736	-0.198243	0.90544		1.08083	0.996513	1.08819	1.08005	0.551815
	Sample 50	-0.0494743		-0.0532826	-0.0510088	-0.0532108	-0.0534734	0.84275		0.907621	0.868889	0.906399	0.910871	0.377831
	Sample 51	-0.057907		-0.066241	-0.0613985	-0.0662898	-0.0658148	0.818604		0.936417	0.867961	0.937108	0.930392	0.438558
	Sample 52	-0.0938375		-0.108748	-0.102656	-0.109263	-0.108488	0.843495		0.977525	0.922761	0.982154	0.975184	0.649349
	Sample 53	-0.151926		-0.174991	-0.166201	-0.175825	-0.175613	0.876772		1.00989	0.959155	1.0147	1.01348	0.562603
	Sample 54	0.0396745		0.0499264	0.0448279	0.0496552	0.0496421	0.673897		0.848032	0.761431	0.843426	0.843203	0.535937
	Sample 55	0.00129114		0.00159082	0.00141969	0.00157993	0.0015823	0.706665		0.870691	0.777027	0.864726	0.866023	0.46724
	Sample 56	0.00844934		0.0094344	0.00878753	0.00942207	0.00942709	0.786858		0.878593	0.818352	0.877445	0.877912	0.366006
	Sample 57	-0.0322273		-0.0374767	-0.0357856	-0.0376101	-0.0376789	0.800724		0.931154	0.889137	0.934467	0.936176	0.724363
	Sample 58	0.00678466		0.0081778	0.00751975	0.00820224	0.00818715	0.727299		0.876641	0.806099	0.87926	0.877642	0.451385
	Sample 59	-0.0387822		-0.0426199	-0.0403516	-0.0426273	-0.0425489	0.86441		0.949948	0.89939	0.950112	0.948365	0.441515
	Sample 60	-0.0275942		-0.0343023	-0.0307381	-0.0344187	-0.0342691	0.734799		0.913427	0.818516	0.916525	0.912543	0.50753
	Sample 61	-0.0827634		-0.0960487	-0.0891454	-0.0967988	-0.0962074	0.849269		0.985595	0.914757	0.993292	0.987223	0.592387
	Sample 62	-0.00185825		-0.00213973	-0.00194091	-0.0021406	-0.00214047	0.7707		0.88744	0.804985	0.887804	0.88775	0.338484
	Sample 63	-0.00041609		-0.000490316	-0.000448312	-0.000488419	-0.000491348	0.735779		0.867033	0.792758	0.86368	0.868859	0.346665
	Sample 64	-0.0336555		-0.0377608	-0.0355755	-0.0378741	-0.0379679	0.830806		0.932147	0.878201	0.934945	0.937259	0.52349
	Sample 65	-0.00370251		-0.00424257	-0.00403944	-0.0042241	-0.00424429	0.793875		0.909673	0.866118	0.905714	0.910043	0.504541
	Sample 66	-0.055117		-0.0628116	-0.0577796	-0.0629546	-0.0627317	0.83564		0.952299	0.876008	0.954468	0.951088	0.364072
	Sample 67	0.0394413		0.0430506	0.0406673	0.0432645	0.043071	0.796244		0.86911	0.820995	0.873428	0.869522	0.368705
	Sample 68	0.123945		0.136587	0.127272	0.13669	0.136629	0.692749		0.763408	0.711346	0.763982	0.76364	0.269723
	Sample 69	-0.0425535		-0.0478574	-0.0451772	-0.0477814	-0.0479848	0.827365		0.930489	0.878379	0.929012	0.932967	0.475385
	Sample 70	-0.0547942		-0.0607216	-0.0572271	-0.0608098	-0.0608062	0.842015		0.9331	0.8794	0.934456	0.934401	0.405299
	Sample 71	-0.137883		-0.161317	-0.153346	-0.16218	-0.161635	0.867682		1.01515	0.964989	1.02058	1.01715	0.60815
	Sample 72	-0.0659915		-0.0791843	-0.0729491	-0.0792316	-0.0790428	0.796752		0.956037	0.880756	0.956607	0.954328	0.453155
	Sample 73	0.0214848		0.0246357	0.0226337	0.0247496	0.0246542	0.768535		0.881245	0.80963	0.885317	0.881907	0.480609
	Sample 74	-0.0575686		-0.0655259	-0.0618527	-0.0657273	-0.0657059	0.830197		0.944949	0.891978	0.947853	0.947544	0.383965
	Sample 75	0.00686367		0.00731942	0.00709467	0.00736698	0.00736418	0.833853		0.889222	0.861917	0.894999	0.89466	0.573527
	Sample 76	-0.0427604		-0.0493367	-0.0454033	-0.0493256	-0.0488601	0.811655		0.936483	0.861821	0.936271	0.927437	0.444152
	Sample 77	-0.0456166		-0.0525754	-0.0499176	-0.0529339	-0.052967	0.820026		0.945121	0.897344	0.951565	0.95216	0.468415
	Sample 78	-0.18437		-0.207963	-0.19389	-0.209194	-0.207342	0.955509		1.07778	1.00484	1.08416	1.07456	0.540066
	Sample 79	-0.0318587		-0.0372524	-0.0343236	-0.037364	-0.0373762	0.785026		0.917931	0.845764	0.920683	0.920982	0.543281
	Sample 80	-0.0298007		-0.0322705	-0.0312945	-0.0322548	-0.0325069	0.860983		0.932339	0.904142	0.931887	0.939169	0.311664
	Sample 81	-0.0898769		-0.100145	-0.0965147	-0.100231	-0.100486	0.865523		0.964403	0.929446	0.965239	0.967688	0.703495
	Sample 82	-0.1196		-0.128436	-0.121269	-0.128182	-0.128643	0.935331		1.00443	0.948385	1.00245	1.00605	0.375055
	Sample 83	-0.0839559		-0.097115	-0.0920858	-0.0974025	-0.0979793	0.814524		0.942191	0.893399	0.94498	0.950576	0.603693
	Sample 84	-0.0753763		-0.0849887	-0.079379	-0.0850109	-0.0859141	0.845611		0.953448	0.890516	0.953698	0.96383	0.435506
	Sample 85	-0.125223		-0.151791	-0.138272	-0.151694	-0.151389	0.830087		1.00621	0.916591	1.00557	1.00354	0.566954
	Sample 86	-0.0719294		-0.084559	-0.0779462	-0.0843288	-0.0842894	0.809267		0.951361	0.876962	0.948771	0.948328	0.54124
	Sample 87	-0.0966327		-0.113697	-0.107125	-0.114116	-0.114893	0.819455		0.964163	0.908434	0.967717	0.974304	0.50834
	Sample 88	0.065746		0.0715079	0.0670932	0.0715612	0.0711896	0.746468		0.811888	0.761764	0.812492	0.808274	0.304486
	Sample 89	-0.0720238		-0.083628	-0.078766	-0.0837487	-0.0840215	0.848354		0.985038	0.927768	0.986459	0.989672	0.577803
	Sample 90	-0.0210243		-0.0230191	-0.0218711	-0.023177	-0.0231604	0.825046		0.903327	0.858276	0.909525	0.908875	0.459729
	Sample 91	-0.178586		-0.195643	-0.190821	-0.1961	-0.196546	0.956751		1.04813	1.0223	1.05058	1.05297	0.649867
	Sample 92	-0.129071		-0.150318	-0.142765	-0.151618	-0.151839	0.859143		1.00057	0.950298	1.00922	1.01069	0.643426
	Sample 93	-0.0267832		-0.0338824	-0.0308749	-0.0337563	-0.0336669	0.703444		0.889899	0.810909	0.886587	0.884239	0.481186
	Sample 94	-0.0827653		-0.0970001	-0.0911035	-0.096745	-0.0976469	0.819349		0.960268	0.901893	0.957743	0.966671	0.569528
	Sample 95	0.0103194		0.0117674	0.0108953	0.0117404	0.0118045	0.773761		0.882334	0.816945	0.880308	0.88512	0.328223
	Sample 96	-0.0761789		-0.0915128	-0.0836954	-0.0914977	-0.0911981	0.800239		0.961317	0.879198	0.961159	0.958011	0.557948
	Sample 97	0.0110662		0.0126517	0.0118723	0.012625	0.0127139	0.759935		0.868809	0.815289	0.866975	0.873084	0.455221
	Sample 98	-0.0190282		-0.0213786	-0.0198072	-0.021317	-0.0214115	0.789009		0.886471	0.82131	0.883916	0.887832	0.405657
	Sample 99	0.0208403		0.0229637	0.0212747	0.022756	0.0229192	0.795415		0.876459	0.811995	0.868532	0.874759	0.293641
	Sample 100	0.0133714		0.0161576	0.0146301	0.0162294	0.0162591	0.712446		0.860899	0.779515	0.864726	0.866307	0.404159
	Sample 101	-0.0787807		-0.0951371	-0.088097	-0.0952547	-0.0951984	0.782241		0.944649	0.874746	0.945817	0.945258	0.516224
	Sample 102	0.0956398		0.108066	0.101788	0.107618	0.108972	0.672695		0.760097	0.715936	0.756943	0.766466	0.34255
	Sample 103	-0.0486923		-0.0565915	-0.05321	-0.0567403	-0.0570105	0.805404		0.936061	0.880129	0.938522	0.942992	0.478557
	Sample 104	-0.0497432		-0.0600512	-0.055432	-0.0603599	-0.0606019	0.75173		0.907506	0.837699	0.912172	0.915828	0.517501
	Sample 105	-0.0739283		-0.0837915	-0.0779311	-0.0841274	-0.0840452	0.847966		0.961099	0.893879	0.964952	0.964009	0.515148
	Sample 106	-0.0411081		-0.0444206	-0.0419003	-0.0444698	-0.0448135	0.829787		0.896653	0.84578	0.897646	0.904583	0.240724
	Sample 107	-0.0415082		-0.0460271	-0.0429243	-0.0461992	-0.0462667	0.849321		0.941784	0.878297	0.945305	0.946688	0.291677
	Sample 108	-0.0293102		-0.0331431	-0.0315093	-0.0332384	-0.0332492	0.833048		0.941986	0.89555	0.944696	0.945002	0.363821
	Sample 109	-0.150174		-0.174806	-0.164107	-0.175935	-0.175026	0.893457		1.04	0.976351	1.04672	1.04131	0.622437
	Sample 110	-0.0102346		-0.0115495	-0.0108328	-0.0115854	-0.0115423	0.810586		0.914732	0.857966	0.917572	0.914158	0.407728
	Sample 111	-0.0722839		-0.0791305	-0.0753719	-0.078587	-0.0795483	0.865951		0.947972	0.902945	0.941462	0.952977	0.300256
	Sample 112	-0.00902829		-0.0101598	-0.00951739	-0.0101728	-0.0101288	0.799233		0.899401	0.842531	0.900549	0.89666	0.518434
	Sample 113	-0.0361952		-0.0402545	-0.0382815	-0.0402861	-0.0404848	0.814019		0.905314	0.860941	0.906024	0.910493	0.374474
	Sample 114	-0.0582193		-0.0633504	-0.060335	-0.0636792	-0.0635674	0.873537		0.950526	0.905282	0.955459	0.953783	0.273756
	Sample 115	-0.0239227		-0.0281662	-0.0261723	-0.0282197	-0.0281519	0.754815		0.888707	0.825795	0.890396	0.888258	0.468418
	Sample 116	-0.111881		-0.126872	-0.11895	-0.126813	-0.12672	0.894454		1.01431	0.950973	1.01384	1.01309	0.540596
	Sample 117	0.0705524		0.086187	0.0788033	0.0866298	0.0862142	0.671771		0.820638	0.750334	0.824854	0.820896	0.528842
	Sample 118	0.00794499		0.00877913	0.00834429	0.00877316	0.00882593	0.807631		0.892424	0.848221	0.891817	0.897182	0.349688
	Sample 119	-0.0427375		-0.0504484	-0.0441981	-0.0505437	-0.050337	0.787133		0.929152	0.814034	0.930908	0.9271	0.408196
	Sample 120	-0.0742124		-0.0816679	-0.0775715	-0.0818537	-0.0816057	0.889451		0.978806	0.92971	0.981033	0.978061	0.516183
	Sample 121	-0.055782		-0.0656949	-0.059065	-0.0665796	-0.0656862	0.808752		0.952472	0.856349	0.965299	0.952346	0.455778
	Sample 122	-0.0436868		-0.0511054	-0.0463437	-0.0512437	-0.0511529	0.747489		0.874421	0.792948	0.876788	0.875234	0.420466
	Sample 123	0.00307661		0.00367304	0.0034136	0.00367777	0.00368903	0.742117		0.885984	0.823404	0.887125	0.88984	0.536472
	Sample 124	-0.0819338		-0.0915445	-0.0868634	-0.0918679	-0.0917024	0.851284		0.951138	0.902502	0.954498	0.952779	0.555299
	Sample 125	0.0124516		0.0146672	0.0132306	0.0146968	0.0147065	0.75046		0.883997	0.797411	0.885781	0.886366	0.329953
	Sample 126	-0.0600149		-0.0734849	-0.0686069	-0.0736566	-0.0734112	0.758645		0.928919	0.867256	0.931089	0.927987	0.629357
	Sample 127	-0.123315		-0.157045	-0.146406	-0.15838	-0.157429	0.794563		1.01189	0.943344	1.0205	1.01437	0.724183
	Sample 128	-0.124093		-0.139138	-0.130697	-0.138582	-0.139425	0.885759		0.993148	0.932901	0.989181	0.9952	0.384124
	Sample 129	-0.0423541		-0.0460581	-0.0444866	-0.0463099	-0.0463566	0.843572		0.917344	0.886044	0.922359	0.923291	0.421913
	Sample 130	-0.146203		-0.169943	-0.159836	-0.170401	-0.170852	0.903527		1.05024	0.987774	1.05307	1.05586	0.595587
	Sample 131	-0.0436308		-0.0513512	-0.0479408	-0.0513952	-0.0513845	0.800745		0.942434	0.879844	0.943243	0.943046	0.553894
	Sample 132	-0.0266924		-0.0307424	-0.0289458	-0.0308476	-0.0309006	0.786251		0.905546	0.852627	0.908645	0.910207	0.556942
	Sample 133	-0.0139853		-0.0153369	-0.0144924	-0.0154289	-0.0153805	0.844162		0.925746	0.874771	0.931295	0.928375	0.420016
	Sample 134	-0.0852899		-0.102593	-0.0936641	-0.103302	-0.102833	0.815857		0.981378	0.895962	0.988152	0.983666	0.479966
	Sample 135	-0.0531657		-0.0605719	-0.0555346	-0.0603582	-0.0606668	0.814424		0.927877	0.850712	0.924604	0.929331	0.322428
	Sample 136	-0.0390667		-0.0449838	-0.0418916	-0.0451228	-0.0451746	0.810645		0.933426	0.869263	0.936311	0.937386	0.493979
	Sample 137	-0.00130549		-0.00148888	-0.00140831	-0.00149419	-0.00148658	0.789107		0.899958	0.851254	0.903168	0.898566	0.641745
	Sample 138	-0.00695324		-0.00841929	-0.00774831	-0.00842253	-0.00840213	0.731855		0.886161	0.815538	0.886503	0.884356	0.502869
	Sample 139	-0.056836		-0.0705183	-0.0631539	-0.0706372	-0.0708568	0.736235		0.913471	0.818074	0.915011	0.917856	0.243126
	Sample 140	-0.0134138		-0.0148939	-0.0142396	-0.0148546	-0.0150322	0.827386		0.918678	0.878321	0.916256	0.927211	0.521872
	Sample 141	-0.087719		-0.102825	-0.0973872	-0.103095	-0.102607	0.820621		0.961943	0.911067	0.964467	0.959901	0.586273
	Sample 142	-0.0157902		-0.0180334	-0.0167717	-0.0181857	-0.018032	0.783285		0.894557	0.831973	0.902112	0.89449	0.541371
	Sample 143	-0.108497		-0.117983	-0.11491	-0.117933	-0.118558	0.923117		1.00383	0.97768	1.00341	1.00872	0.454329
	Sample 144	-0.141443		-0.15755	-0.151955	-0.157804	-0.158871	0.939676		1.04668	1.00951	1.04837	1.05546	0.532051
	Sample 145	-0.0173002		-0.0205821	-0.0187566	-0.0206363	-0.0205669	0.71345		0.848791	0.773509	0.851028	0.848164	0.400518
	Sample 146	0.00604718		0.00680869	0.00647098	0.00682551	0.00691595	0.787028		0.886136	0.842185	0.888325	0.900096	0.373196
	Sample 147	-0.0832822		-0.0958236	-0.0877245	-0.0953595	-0.0954719	0.835834		0.961702	0.880418	0.957045	0.958173	0.38558
	Sample 148	-0.067618		-0.0780004	-0.0718625	-0.0780219	-0.0780024	0.819794		0.945669	0.871254	0.945929	0.945693	0.398657
	Sample 149	-0.0667642		-0.0829189	-0.0741707	-0.0829533	-0.0825608	0.747932		0.928906	0.830904	0.929292	0.924894	0.429168
	Sample 150	-0.0348176		-0.0392299	-0.0372842	-0.0393608	-0.0391764	0.803937		0.905815	0.86089	0.908838	0.904581	0.538127
	Sample 151	-0.0973947		-0.112996	-0.106284	-0.113972	-0.113784	0.839079		0.973491	0.915663	0.981899	0.980274	0.488579
	Sample 152	-0.039479		-0.0438715	-0.0411592	-0.0438858	-0.0439048	0.824759		0.916523	0.859859	0.916821	0.917218	0.442327
	Sample 153	0.00911242		0.0103054	0.00946426	0.0102822	0.0102794	0.779659		0.881727	0.809763	0.879742	0.879504	0.350157
	Sample 154	0.0821732		0.0930596	0.0873826	0.0936297	0.0940593	0.686297		0.777219	0.729805	0.781981	0.785568	0.313215
	Sample 155	-0.0548918		-0.0653381	-0.058573	-0.0656019	-0.0654942	0.795907		0.947373	0.849282	0.951198	0.949637	0.478951
	Sample 156	-0.0212224		-0.0253811	-0.0229363	-0.025472	-0.0254076	0.762448		0.911857	0.824022	0.915123	0.912809	0.348927
	Sample 157	-0.0757579		-0.0857745	-0.079707	-0.0856962	-0.0856144	0.844094		0.955699	0.888095	0.954826	0.953915	0.464337
	Sample 158	-0.0370026		-0.0420071	-0.0388056	-0.0420574	-0.0418219	0.834135		0.946949	0.87478	0.948082	0.942776	0.249219
	Sample 159	-0.00947443		-0.0109683	-0.00996358	-0.0109318	-0.0109516	0.759162		0.878864	0.798356	0.875934	0.877523	0.466653
	Sample 160	-0.0706257		-0.0782199	-0.0752967	-0.0786592	-0.0783737	0.865352		0.958401	0.922585	0.963784	0.960286	0.607413
	Sample 161	-0.0332311		-0.0388158	-0.0346735	-0.0388394	-0.0386057	0.796258		0.930074	0.830819	0.93064	0.925039	0.324857
	Sample 162	-0.0529683		-0.0596026	-0.0567744	-0.0598112	-0.0596582	0.854636		0.961679	0.916046	0.965045	0.962576	0.636074
	Sample 163	0.0131171		0.0147349	0.0139588	0.0147721	0.0148027	0.78666		0.883688	0.83714	0.885917	0.887751	0.485497
	Sample 164	-0.0503225		-0.0600085	-0.0551013	-0.0602191	-0.0600785	0.782139		0.932684	0.856414	0.935957	0.933772	0.568682
	Sample 165	-0.170665		-0.204315	-0.187627	-0.204108	-0.204254	0.88648		1.06127	0.974589	1.0602	1.06095	0.556821
	Sample 166	-0.0080759		-0.00926853	-0.0085043	-0.00926904	-0.00931857	0.777149		0.891917	0.818375	0.891967	0.896733	0.337282
	Sample 167	-0.0812458		-0.0895407	-0.085415	-0.0899204	-0.0899217	0.897111		0.988703	0.943147	0.992896	0.99291	0.38177
	Sample 168	0.00035912		0.000420185	0.000389919	0.000420374	0.000420939	0.739746		0.865533	0.803188	0.865922	0.867086	0.438114
	Sample 169	-0.0445097		-0.0521177	-0.0480345	-0.0524309	-0.0524344	0.796865		0.933072	0.85997	0.938679	0.938743	0.568966
	Sample 170	-0.0138344		-0.0163902	-0.0153119	-0.0162936	-0.0162882	0.770158		0.912441	0.852409	0.907063	0.906759	0.605797
	Sample 171	-0.0458045		-0.0521706	-0.0494846	-0.0522512	-0.0520637	0.838918		0.955514	0.906319	0.956991	0.953557	0.480159
	Sample 172	0.116755		0.129829	0.123646	0.1298	0.129993	0.705223		0.784192	0.746846	0.784013	0.785182	0.410488
	Sample 173	-0.0831643		-0.09372	-0.0892462	-0.0939373	-0.0931379	0.873143		0.983967	0.936997	0.986249	0.977856	0.48051
	Sample 174	0.0183036		0.0204628	0.0193053	0.0206226	0.0205105	0.78525		0.877881	0.828224	0.884737	0.87993	0.23737
	Sample 175	0.0346421		0.0400458	0.0382039	0.0399396	0.0403203	0.738879		0.854134	0.814848	0.85187	0.859989	0.499486
	Sample 176	-0.0849756		-0.0996997	-0.0926327	-0.100061	-0.0997472	0.828931		0.972565	0.903626	0.976091	0.973028	0.589153
	Sample 177	-0.152779		-0.17178	-0.161369	-0.171322	-0.171048	0.916493		1.03047	0.968026	1.02773	1.02608	0.500234
	Sample 178	-0.0628877		-0.0708658	-0.0676672	-0.071129	-0.0713502	0.865493		0.975293	0.931272	0.978915	0.981959	0.412028
	Sample 179	-0.0169181		-0.0187343	-0.0178046	-0.0187853	-0.0188776	0.793726		0.878933	0.835315	0.881324	0.885654	0.31897
	Sample 180	-0.0496744		-0.0554562	-0.0520836	-0.0552846	-0.0556374	0.798996		0.891992	0.837746	0.889234	0.894907	0.413418
	Sample 181	-0.0376462		-0.0430144	-0.0400566	-0.0432819	-0.0432134	0.809573		0.925015	0.861408	0.930769	0.929295	0.388577
	Sample 182	0.0128321		0.0140396	0.0131177	0.0140608	0.0140795	0.786257		0.860246	0.803761	0.861543	0.862689	0.29706
	Sample 183	-0.0495709		-0.0574457	-0.053966	-0.0575415	-0.0573159	0.823529		0.954355	0.896546	0.955947	0.952199	0.421329
	Sample 184	0.0135208		0.0155881	0.014524	0.0156271	0.0155373	0.732032		0.843957	0.786342	0.846069	0.841203	0.410975
	Sample 185	-0.086443		-0.0986304	-0.0910173	-0.0984484	-0.0983709	0.837523		0.955603	0.881842	0.95384	0.953089	0.496207
	Sample 186	-0.105521		-0.116462	-0.112424	-0.117106	-0.117019	0.914336		1.00914	0.974147	1.01472	1.01396	0.436341
	Sample 187	-0.0186477		-0.0215093	-0.0203782	-0.0214836	-0.0215749	0.772512		0.891058	0.844199	0.889991	0.893777	0.612246
	Sample 188	-0.134607		-0.157655	-0.148669	-0.158657	-0.157771	0.874878		1.02467	0.966271	1.03119	1.02543	0.637566
	Sample 189	-0.00726656		-0.00829831	-0.0078061	-0.00829959	-0.00825303	0.788852		0.900859	0.847424	0.900997	0.895943	0.437245
	Sample 190	-0.135012		-0.150774	-0.140695	-0.151091	-0.150544	0.912212		1.01871	0.95061	1.02085	1.01716	0.420671
	Sample 191	-0.0873934		-0.100988	-0.0958915	-0.101285	-0.101217	0.817037		0.944135	0.896485	0.946904	0.94627	0.593306
	Sample 192	-0.0925871		-0.112128	-0.0999355	-0.112558	-0.111861	0.81114		0.982331	0.875518	0.986103	0.98	0.396145
	Sample 193	0.00435603		0.0051036	0.00468596	0.00510791	0.00512641	0.745411		0.873335	0.801868	0.874073	0.877238	0.372396
	Sample 194	-0.0817452		-0.0954684	-0.0889785	-0.0956698	-0.0956679	0.827566		0.966496	0.900795	0.968536	0.968516	0.476654
	Sample 195	-0.0432984		-0.0509372	-0.0477925	-0.0509718	-0.0511203	0.774343		0.910955	0.854715	0.911573	0.914229	0.420135
	Sample 196	-0.0847893		-0.0998657	-0.0924743	-0.100782	-0.0998936	0.798431		0.9404	0.870798	0.949025	0.940662	0.554404
	Sample 197	0.0223074		0.0258175	0.0240958	0.0257719	0.0259153	0.749143		0.867023	0.809202	0.865491	0.870309	0.620512
	Sample 198	-0.120052		-0.136582	-0.129881	-0.136537	-0.136757	0.884012		1.00573	0.956391	1.0054	1.00702	0.72151
	Sample 199	-0.00742598		-0.00801671	-0.0076168	-0.00811225	-0.00811217	0.832671		0.89891	0.854068	0.909623	0.909614	0.315081
	Sample 200	-0.142518		-0.168006	-0.159049	-0.169626	-0.168818	0.868216		1.02349	0.968921	1.03336	1.02844	0.62484
	Sample 201	0.0434907		0.0494142	0.0457016	0.0495109	0.0493056	0.751456		0.853806	0.789658	0.855478	0.85193	0.383639
	Sample 202	-0.0940034		-0.110506	-0.102731	-0.110306	-0.110207	0.845812		0.994294	0.924339	0.992494	0.991605	0.5354
	Sample 203	-0.0937277		-0.108933	-0.101261	-0.108723	-0.108506	0.854901		0.993593	0.923613	0.991675	0.989694	0.414392
	Sample 204	-0.0247236		-0.0285493	-0.0266695	-0.0287291	-0.0288149	0.811601		0.937186	0.875479	0.943088	0.945906	0.349931
	Sample 205	0.079778		0.0928939	0.0854041	0.0927272	0.0935228	0.670124		0.780295	0.717382	0.778896	0.785578	0.398362
	Sample 206	-0.0959126		-0.112359	-0.101514	-0.112963	-0.112017	0.81257		0.951905	0.860026	0.957022	0.949009	0.379077
	Sample 207	0.0601672		0.0687021	0.0636462	0.0689509	0.0686959	0.700429		0.799786	0.740929	0.802684	0.799715	0.431125
	Sample 208	-0.0720474		-0.084542	-0.0793598	-0.0845273	-0.0850463	0.839197		0.984732	0.92437	0.984561	0.990606	0.47071
	Sample 209	-0.0570124		-0.0684162	-0.0628647	-0.0685495	-0.068397	0.780313		0.936393	0.860411	0.938217	0.93613	0.587999
	Sample 210	-0.0153017		-0.0170447	-0.0159344	-0.0170894	-0.0170212	0.803491		0.895012	0.836712	0.897363	0.89378	0.353145
	Sample 211	0.0438582		0.0501511	0.0477432	0.0502587	0.0503785	0.74513		0.852044	0.811134	0.853871	0.855906	0.559161
	Sample 212	-0.0561293		-0.0638773	-0.0595213	-0.0639211	-0.0640445	0.814586		0.92703	0.863813	0.927666	0.929457	0.409875
	Sample 213	-0.0301892		-0.0338901	-0.0325141	-0.0340854	-0.0339861	0.82736		0.928788	0.891078	0.934141	0.931418	0.65007
	Sample 214	0.0176797		0.020418	0.0189743	0.0205395	0.0204581	0.75863		0.876127	0.81418	0.881342	0.877851	0.475746
	Sample 215	-0.0517907		-0.0587173	-0.055934	-0.0589019	-0.0585507	0.820426		0.930151	0.88606	0.933076	0.927512	0.487649
	Sample 216	-0.0433263		-0.047905	-0.04419	-0.0480593	-0.0482142	0.815875		0.902095	0.832138	0.905002	0.907918	0.31141
	Sample 217	-0.127827		-0.14305	-0.134521	-0.142927	-0.142376	0.901463		1.00882	0.948666	1.00794	1.00406	0.445149
	Sample 218	-0.111263		-0.130386	-0.121662	-0.129995	-0.130719	0.866561		1.0155	0.947554	1.01245	1.01809	0.643432
	Sample 219	-0.0515493		-0.0568565	-0.0532597	-0.0567128	-0.0567021	0.848971		0.936375	0.877139	0.934007	0.933833	0.317051
	Sample 220	0.0114368		0.0132331	0.0123664	0.0133058	0.0132684	0.747491		0.864891	0.808249	0.869646	0.867203	0.484229
	Sample 221	-0.0130375		-0.0146071	-0.0134141	-0.0146367	-0.0145449	0.815442		0.913611	0.838995	0.915466	0.909724	0.387864
	Sample 222	-0.0587644		-0.068835	-0.0639755	-0.0691665	-0.0689665	0.795393		0.931701	0.865927	0.936189	0.933482	0.452319
	Sample 223	0.032384		0.0370117	0.0343003	0.036676	0.0369873	0.746758		0.853469	0.790946	0.845728	0.852907	0.35986
	Sample 224	-0.0631866		-0.0709285	-0.0671699	-0.0711676	-0.0713994	0.840936		0.943972	0.893949	0.947154	0.950239	0.565229
	Sample 225	0.0374228		0.0427906	0.0404319	0.0428957	0.0427675	0.726798		0.831046	0.785239	0.833088	0.830598	0.623525
	Sample 226	-0.0289484		-0.0322974	-0.0306112	-0.0323787	-0.032297	0.808173		0.901668	0.854594	0.90394	0.901657	0.48716
	Sample 227	-0.0433621		-0.0507906	-0.0472823	-0.0510831	-0.0511228	0.799922		0.936959	0.87224	0.942357	0.943089	0.562252
	Sample 228	-0.1547		-0.177706	-0.167084	-0.177605	-0.178289	0.908233		1.0433	0.980943	1.04271	1.04672	0.614194
	Sample 229	0.055192		0.0639802	0.0592836	0.0638396	0.0639045	0.703268		0.815249	0.755404	0.813458	0.814284	0.376679
	Sample 230	-0.0451548		-0.0563532	-0.0516728	-0.0561262	-0.0558175	0.711404		0.887833	0.814094	0.884256	0.879394	0.432076
	Sample 231	-0.187108		-0.22136	-0.210166	-0.221431	-0.221899	0.902846		1.06812	1.0141	1.06846	1.07072	0.663199
	Sample 232	-0.0601341		-0.0685134	-0.0636125	-0.0684497	-0.0682686	0.842088		0.959428	0.890798	0.958535	0.955999	0.53323
	Sample 233	0.00255454		0.00297564	0.00279233	0.00297719	0.00297523	0.750866		0.874642	0.820762	0.8751	0.874522	0.468254
	Sample 234	-0.00336414		-0.00363908	-0.00340796	-0.00364306	-0.00364033	0.827444		0.895069	0.838223	0.896048	0.895376	0.211349
	Sample 235	-0.0630775		-0.0716625	-0.0681521	-0.0716999	-0.0721452	0.840635		0.955047	0.908264	0.955545	0.961479	0.464563
	Sample 236	-0.0277519		-0.0333923	-0.029732	-0.0334162	-0.0330616	0.737912		0.887887	0.790561	0.888523	0.879094	0.508705
	Sample 237	-0.0713164		-0.0800032	-0.0740136	-0.0796935	-0.0797828	0.853026		0.95693	0.885286	0.953225	0.954294	0.401255
	Sample 238	-0.0600024		-0.0674292	-0.0627179	-0.0675379	-0.0674901	0.856516		0.962532	0.895279	0.964083	0.963401	0.48252
	Sample 239	-0.117428		-0.133048	-0.12739	-0.133231	-0.133094	0.913672		1.0352	0.99118	1.03662	1.03556	0.495208
	Sample 240	-0.0257076		-0.0310955	-0.0283456	-0.0312616	-0.0312904	0.737818		0.892453	0.81353	0.897218	0.898046	0.483649
	Sample 241	-0.0846309		-0.0972373	-0.0924355	-0.0974538	-0.097745	0.844532		0.970331	0.922414	0.972493	0.975398	0.571859
	Sample 242	-0.107966		-0.118638	-0.113085	-0.118615	-0.118198	0.901894		0.991046	0.944661	0.990851	0.987373	0.420735
	Sample 243	-0.133273		-0.155427	-0.14633	-0.1564	-0.155345	0.867766		1.01202	0.952783	1.01835	1.01148	0.525071
	Sample 244	-0.116641		-0.133431	-0.124445	-0.133318	-0.133293	0.872703		0.998322	0.931092	0.997478	0.997293	0.315795
	Sample 245	-0.096389		-0.117947	-0.107351	-0.116974	-0.117349	0.774818		0.948114	0.862936	0.940293	0.943308	0.489868
	Sample 246	0.0175629		0.0194484	0.0182809	0.0194803	0.0195887	0.792656		0.877756	0.825062	0.879194	0.884086	0.437279
	Sample 247	0.019173		0.0209854	0.0196008	0.0210202	0.0209156	0.791695		0.866537	0.809362	0.86797	0.863654	0.354664
	Sample 248	-0.0398399		-0.0453616	-0.0422347	-0.0456261	-0.0453883	0.826158		0.940663	0.875819	0.946147	0.941215	0.408804
	Sample 249	0.0303002		0.0331258	0.0306717	0.0331362	0.0329566	0.780786		0.853597	0.790359	0.853866	0.849236	0.291437
	Sample 250	-0.109242		-0.120949	-0.116125	-0.12173	-0.121466	0.892954		0.988648	0.949212	0.995028	0.992868	0.431972
	Sample 251	-0.0754238		-0.0855602	-0.0805885	-0.0852532	-0.0857159	0.861775		0.977591	0.920787	0.974084	0.97937	0.535109
	Sample 252	-0.0101088		-0.011108	-0.0106093	-0.0111377	-0.0111538	0.812148		0.892428	0.852357	0.894808	0.896105	0.452421
	Sample 253	-0.0311283		-0.0344653	-0.0316161	-0.0345349	-0.0342821	0.831832		0.921006	0.844869	0.922866	0.916112	0.348098
	Sample 254	-0.0152715		-0.0178132	-0.01672	-0.0179481	-0.0179237	0.777962		0.907441	0.851751	0.914313	0.913069	0.580056
	Sample 255	-0.176266		-0.202349	-0.189436	-0.203621	-0.202139	0.934327		1.07259	1.00414	1.07933	1.07147	0.559179
	Sample 256	-0.071819		-0.0976314	-0.0856976	-0.0985083	-0.0981401	0.68018		0.924642	0.81162	0.932947	0.92946	0.505235
	Sample 257	-0.0694574		-0.0825	-0.0774935	-0.0830661	-0.0830592	0.825912		0.980999	0.921468	0.987731	0.98765	0.732423
	Sample 258	-0.09307		-0.111651	-0.0997996	-0.111901	-0.111645	0.8211		0.985031	0.880471	0.987231	0.984975	0.38827
	Sample 259	0.0147061		0.0165068	0.0155352	0.0165345	0.0165304	0.764172		0.857743	0.807256	0.859182	0.858968	0.377605
	Sample 260	-0.0103504		-0.0120241	-0.0113752	-0.0119967	-0.0120503	0.768235		0.892468	0.844303	0.890429	0.894409	0.506275
	Sample 261	0.018068		0.0203704	0.0191289	0.0204492	0.0205175	0.767227		0.864993	0.812273	0.868337	0.871238	0.432296
	Sample 262	0.0447107		0.0497273	0.0469684	0.0496151	0.0495389	0.756544		0.84143	0.794747	0.839531	0.838242	0.388915
	Sample 263	0.0538912		0.0598537	0.056532	0.0599905	0.0603561	0.770269		0.85549	0.808014	0.857446	0.862671	0.377786
	Sample 264	-0.00202776		-0.00231632	-0.00221575	-0.00232535	-0.00233153	0.770491		0.880137	0.841921	0.883565	0.885914	0.634169
	Sample 265	-0.00427979		-0.0050156	-0.00465824	-0.0050293	-0.00502038	0.754106		0.883756	0.820789	0.886169	0.884598	0.427992
	Sample 266	0.0109979		0.0126506	0.0116711	0.0126247	0.0127456	0.747608		0.859954	0.793366	0.858195	0.866413	0.418821
	Sample 267	-0.032439		-0.0376006	-0.0347912	-0.0379413	-0.0378639	0.794627		0.921066	0.852246	0.929412	0.927517	0.370551
	Sample 268	-0.10491		-0.120289	-0.111252	-0.120181	-0.120143	0.87797		1.00668	0.931049	1.00577	1.00545	0.418872
	Sample 269	0.00490734		0.00572796	0.00522575	0.00574622	0.00576884	0.74997		0.875383	0.798632	0.878173	0.88163	0.379136
	Sample 270	-0.0516802		-0.0599904	-0.0566027	-0.0602683	-0.060784	0.788622		0.915433	0.863738	0.919675	0.927544	0.473521
	Sample 271	-0.0972536		-0.108257	-0.102063	-0.109037	-0.109265	0.897115		0.998617	0.941481	1.00581	1.00791	0.302424
	Sample 272	-0.0853176		-0.0992362	-0.0927304	-0.0997026	-0.0994077	0.829544		0.964875	0.901619	0.96941	0.966543	0.482934
	Sample 273	-0.0746991		-0.0854436	-0.0803176	-0.0854797	-0.0853444	0.840001		0.960825	0.903182	0.96123	0.959709	0.517782
	Sample 274	-0.0985284		-0.113614	-0.105255	-0.113771	-0.113185	0.863768		0.996017	0.922742	0.997394	0.992261	0.586159
	Sample 275	-3.59633e-05		-3.89912e-05	-3.69499e-05	-3.89394e-05	-3.8913e-05	0.81429		0.88285	0.836629	0.881677	0.881078	0.413143
	Sample 276	-0.0446508		-0.0513118	-0.0477609	-0.0513799	-0.0515646	0.820452		0.942846	0.877599	0.944097	0.947492	0.443595
	Sample 277	-0.0646476		-0.0761194	-0.0719163	-0.0762068	-0.0765116	0.805219		0.948106	0.895755	0.949194	0.952991	0.707329
	Sample 278	0.0209534		0.0232246	0.021636	0.0231748	0.0232577	0.7919		0.877738	0.817699	0.875855	0.87899	0.149199
	Sample 279	-0.0593911		-0.0689067	-0.0625551	-0.069269	-0.0685954	0.826516		0.95894	0.870548	0.963981	0.954607	0.379806
	Sample 280	-0.0560344		-0.0636281	-0.0612449	-0.0639069	-0.06395	0.840668		0.954593	0.918839	0.958776	0.959424	0.703656
	Sample 281	0.0104387		0.0119213	0.011096	0.0119748	0.0119679	0.749755		0.856242	0.796963	0.860088	0.859587	0.482382
	Sample 282	-0.0804315		-0.0924013	-0.0871062	-0.0927656	-0.0924045	0.86381		0.992362	0.935494	0.996274	0.992396	0.562549
	Sample 283	0.0422386		0.0490507	0.0450996	0.0492796	0.049173	0.730413		0.848211	0.779887	0.85217	0.850326	0.425324
	Sample 284	0.0230859		0.0262186	0.024087	0.0260926	0.0260727	0.78244		0.888615	0.816368	0.884344	0.883669	0.345553
	Sample 285	0.011533		0.0127709	0.0118869	0.0128063	0.0127556	0.771305		0.854099	0.794975	0.856466	0.853071	0.46331
	Sample 286	-0.00633671		-0.00683847	-0.00645424	-0.00685573	-0.00683662	0.836142		0.90235	0.85165	0.904628	0.902106	0.486295
	Sample 287	-0.0548312		-0.063925	-0.0613819	-0.0639742	-0.0644733	0.8116		0.946204	0.908561	0.946932	0.95432	0.834026
	Sample 288	-0.022069		-0.0245508	-0.0226478	-0.0245813	-0.0245447	0.845693		0.940795	0.867874	0.941965	0.940563	0.371954
	Sample 289	-0.131173		-0.155917	-0.143597	-0.155219	-0.155823	0.858656		1.02063	0.939987	1.01606	1.02002	0.382525
	Sample 290	-0.0193266		-0.0212015	-0.0200657	-0.0212579	-0.0212951	0.812508		0.891331	0.84358	0.893702	0.895265	0.294779
	Sample 291	-0.0760689		-0.0894973	-0.0803584	-0.0891453	-0.0890968	0.839589		0.987802	0.886934	0.983917	0.983381	0.395688
	Sample 292	-0.101493		-0.115462	-0.108556	-0.11547	-0.115567	0.886533		1.00855	0.948226	1.00862	1.00947	0.38236
	Sample 293	-0.0512847		-0.0599401	-0.0551563	-0.0602021	-0.0600011	0.810799		0.947639	0.872008	0.951782	0.948603	0.471602
	Sample 294	-0.167952		-0.186616	-0.178584	-0.186465	-0.185858	0.909472		1.01054	0.967047	1.00972	1.00644	0.471779
	Sample 295	0.0373121		0.0420013	0.0386904	0.0420498	0.0420946	0.759366		0.854798	0.787417	0.855787	0.856699	0.397387
	Sample 296	-0.0585027		-0.0651743	-0.0609172	-0.0652322	-0.065531	0.845569		0.941997	0.880468	0.942834	0.947153	0.494019
	Sample 297	-0.0372085		-0.0419452	-0.0394775	-0.0419516	-0.0421668	0.810906		0.914136	0.860354	0.914274	0.918965	0.48375
	Sample 298	-0.110835		-0.121737	-0.114706	-0.121498	-0.121624	0.916024		1.00613	0.948017	1.00415	1.0052	0.324064
	Sample 299	-0.141411		-0.163292	-0.149476	-0.165157	-0.16426	0.906117		1.04633	0.957797	1.05827	1.05253	0.450259
	Sample 300	0.00150969		0.00183526	0.00158521	0.00185019	0.00182315	0.732276		0.890192	0.768907	0.897433	0.884321	0.357465
	Sample 301	-0.161265		-0.189659	-0.177108	-0.190382	-0.190677	0.865459		1.01784	0.950484	1.02172	1.02331	0.590066
	Sample 302	-0.052573		-0.0622648	-0.0564913	-0.0621827	-0.0623448	0.802753		0.950741	0.862583	0.949486	0.951962	0.373596
	Sample 303	-0.032827		-0.0365917	-0.0344487	-0.0368066	-0.0366034	0.835956		0.931826	0.877252	0.9373	0.932124	0.40522
	Sample 304	-0.146257		-0.175354	-0.160272	-0.177203	-0.176754	0.849477		1.01847	0.930879	1.02922	1.02661	0.457673
	Sample 305	-0.090319		-0.10083	-0.0941679	-0.101156	-0.101252	0.879261		0.981586	0.916731	0.984763	0.985693	0.389226
	Sample 306	-0.128796		-0.153142	-0.142413	-0.153866	-0.153434	0.846266		1.00623	0.935739	1.01099	1.00815	0.620854
	Sample 307	-0.0153724		-0.0181407	-0.0164947	-0.0179918	-0.0181503	0.728097		0.859213	0.781253	0.85216	0.859668	0.316081
	Sample 308	0.0311219		0.0352431	0.0325345	0.0352346	0.0352635	0.759887		0.860512	0.794376	0.860303	0.86101	0.395862
	Sample 309	-0.0170288		-0.0195985	-0.018361	-0.0196545	-0.0197058	0.792058		0.911585	0.854024	0.914187	0.916575	0.480664
	Sample 310	-0.0470954		-0.0544827	-0.0503587	-0.0548949	-0.0547709	0.821395		0.950238	0.87831	0.957428	0.955264	0.528841
	Sample 311	-0.140976		-0.158096	-0.147363	-0.158072	-0.158237	0.903802		1.01355	0.944746	1.0134	1.01446	0.426316
	Sample 312	-0.0741283		-0.0821744	-0.0758728	-0.0823868	-0.0824866	0.871584		0.966188	0.892095	0.968685	0.969859	0.20818
	Sample 313	-0.0343275		-0.0377222	-0.0361171	-0.0375164	-0.0377674	0.830057		0.912144	0.87333	0.907168	0.913237	0.496901
	Sample 314	-0.0151361		-0.0173947	-0.0154822	-0.0173491	-0.0171821	0.770523		0.885498	0.788139	0.883177	0.874677	0.234911
	Sample 315	-0.0555713		-0.062915	-0.059735	-0.0629501	-0.0632707	0.838055		0.948803	0.900847	0.949333	0.954168	0.482167
	Sample 316	-0.16339		-0.187543	-0.180853	-0.188874	-0.189482	0.893048		1.02507	0.988501	1.03234	1.03566	0.619233
	Sample 317	-0.000800537		-0.0008772	-0.000837905	-0.000881513	-0.000880271	0.814772		0.892798	0.852804	0.897187	0.895924	0.514538
	Sample 318	0.0362399		0.0409255	0.0391935	0.0409827	0.0409018	0.763846		0.862606	0.826101	0.863812	0.862108	0.697159
	Sample 319	-0.127846		-0.155484	-0.145712	-0.156069	-0.155407	0.837345		1.01836	0.954357	1.02219	1.01786	0.688767
	Sample 320	-0.10322		-0.121832	-0.113336	-0.122654	-0.122314	0.834816		0.985349	0.916631	0.991999	0.989248	0.726536
	Sample 321	-0.0275384		-0.0317896	-0.0297295	-0.0317295	-0.0318764	0.80914		0.934048	0.873518	0.932281	0.936599	0.417588
	Sample 322	-0.0100623		-0.0117083	-0.0110363	-0.0117944	-0.0117128	0.767888		0.893496	0.842218	0.900068	0.893837	0.502914
	Sample 323	-0.0995008		-0.119742	-0.109641	-0.118944	-0.119238	0.840289		1.01123	0.925926	1.00448	1.00697	0.540192
	Sample 324	0.0258659		0.028756	0.0274882	0.0288402	0.0289327	0.784394		0.872039	0.833591	0.874591	0.877396	0.322412
	Sample 325	-0.103804		-0.121307	-0.114847	-0.121856	-0.121854	0.858216		1.00292	0.949509	1.00746	1.00744	0.718609
	Sample 326	0.0272084		0.031245	0.0279234	0.0313334	0.031094	0.754414		0.866338	0.774239	0.868788	0.86215	0.339459
	Sample 327	0.00837515		0.00916171	0.00871756	0.00917369	0.0092156	0.802284		0.877632	0.835085	0.87878	0.882794	0.417058
	Sample 328	0.0350857		0.0408878	0.0366128	0.0411026	0.0410635	0.712891		0.830782	0.74392	0.835147	0.834351	0.406008
	Sample 329	-0.00229518		-0.00279112	-0.00245184	-0.0027888	-0.00279801	0.727376		0.884545	0.777022	0.883809	0.88673	0.373067
	Sample 330	-0.0625086		-0.0719232	-0.0678822	-0.0722293	-0.0720771	0.84316		0.97015	0.915642	0.974279	0.972226	0.40313
	Sample 331	-0.0659353		-0.0732461	-0.0668658	-0.0733964	-0.0729927	0.833986		0.926458	0.845756	0.928358	0.923252	0.351371
	Sample 332	-0.0878906		-0.102977	-0.0964741	-0.103331	-0.103187	0.825936		0.967709	0.906597	0.971031	0.969678	0.578659
	Sample 333	-0.0213853		-0.0255627	-0.0232626	-0.0256555	-0.0256249	0.752388		0.899359	0.818438	0.902625	0.901548	0.446793
	Sample 334	-0.0538768		-0.0613433	-0.0563613	-0.0613782	-0.0610895	0.813423		0.92615	0.850933	0.926677	0.922318	0.3711
	Sample 335	-0.0325634		-0.0355147	-0.034075	-0.0356057	-0.0354239	0.862114		0.940249	0.902134	0.942657	0.937844	0.565398
	Sample 336	-0.0165645		-0.0212602	-0.0187816	-0.0214828	-0.0213568	0.703536		0.902971	0.797699	0.912425	0.907078	0.524499
	Sample 337	-0.0269075		-0.0315936	-0.0291964	-0.0319115	-0.0316009	0.797483		0.936367	0.865319	0.945791	0.936585	0.500989
	Sample 338	-0.0540959		-0.0629407	-0.0573226	-0.0630201	-0.0628999	0.804004		0.935461	0.851962	0.936642	0.934855	0.478235
	Sample 339	-0.0241107		-0.0274431	-0.0254121	-0.0275043	-0.0273784	0.802829		0.913789	0.846163	0.915826	0.911635	0.575071
	Sample 340	-0.0261716		-0.0295814	-0.0281409	-0.0295069	-0.0295732	0.787048		0.88959	0.846271	0.887349	0.889344	0.493709
	Sample 341	-0.0193278		-0.0218312	-0.0201329	-0.0218448	-0.0217567	0.793904		0.896733	0.826972	0.89729	0.89367	0.37596
	Sample 342	-0.103275		-0.119138	-0.112641	-0.119641	-0.119543	0.853202		0.984256	0.930576	0.988406	0.987596	0.614656
	Sample 343	-0.105218		-0.119468	-0.114351	-0.119722	-0.119656	0.859651		0.976077	0.934274	0.978155	0.97762	0.612184
	Sample 344	-0.0244057		-0.0280153	-0.0258906	-0.028056	-0.0276999	0.802375		0.921046	0.851194	0.922385	0.910678	0.451503
	Sample 345	0.0632058		0.0686134	0.0656804	0.0685983	0.0684138	0.769889		0.835758	0.800032	0.835574	0.833326	0.449851
	Sample 346	-0.0606084		-0.0733749	-0.0683147	-0.0735744	-0.0738854	0.77283		0.935618	0.871094	0.938162	0.942128	0.623861
	Sample 347	-0.0543121		-0.0626533	-0.0590783	-0.062889	-0.0626025	0.839173		0.968052	0.912814	0.971693	0.967267	0.445021
	Sample 348	-0.106728		-0.11858	-0.114057	-0.118193	-0.118494	0.904584		1.00504	0.966708	1.00176	1.00431	0.476914
	Sample 349	-0.181835		-0.208715	-0.196168	-0.208605	-0.208776	0.950727		1.09127	1.02567	1.0907	1.09159	0.571851
	Sample 350	-0.0578787		-0.0718568	-0.0660356	-0.0721715	-0.0716872	0.740287		0.919071	0.844616	0.923097	0.916903	0.482819
	Sample 351	-0.140188		-0.158278	-0.150414	-0.158922	-0.158858	0.903811		1.02044	0.969744	1.02459	1.02418	0.555799
	Sample 352	-0.0569576		-0.0638951	-0.059217	-0.0641592	-0.0634871	0.836761		0.938678	0.869953	0.942558	0.932685	0.410612
	Sample 353	-0.0147623		-0.0168827	-0.0156336	-0.0169011	-0.0167739	0.762789		0.872352	0.807808	0.873299	0.866732	0.498899
	Sample 354	-0.0246532		-0.0278793	-0.0259554	-0.0280305	-0.0280773	0.79624		0.900437	0.8383	0.905319	0.906831	0.393738
	Sample 355	-0.184413		-0.218016	-0.197601	-0.219949	-0.218905	0.915768		1.08263	0.981258	1.09223	1.08705	0.504059
	Sample 356	-0.0348273		-0.040434	-0.0380887	-0.0407784	-0.0406621	0.796372		0.924578	0.87095	0.932453	0.929794	0.607966
	Sample 357	-0.208648		-0.240393	-0.225422	-0.241177	-0.241387	0.934412		1.07658	1.00953	1.08009	1.08103	0.47613
	Sample 358	-0.0909361		-0.101759	-0.0972937	-0.102196	-0.102108	0.891582		0.997697	0.953914	1.00198	1.00112	0.633522
	Sample 359	-0.0942427		-0.107254	-0.102708	-0.107584	-0.107825	0.847619		0.964638	0.923759	0.967614	0.969781	0.760583
	Sample 360	-0.0125775		-0.0140151	-0.0130265	-0.0141039	-0.0140753	0.822825		0.916874	0.852201	0.922684	0.920817	0.353264
	Sample 361	-0.0631775		-0.0705287	-0.0680547	-0.0710899	-0.0713032	0.854749		0.954206	0.920735	0.961798	0.964685	0.510341
	Sample 362	0.0236918		0.0282644	0.0255367	0.0282754	0.0281649	0.715779		0.853927	0.771517	0.854261	0.850923	0.465402
	Sample 363	-0.0665283		-0.0744411	-0.0699488	-0.0746612	-0.0743528	0.847771		0.948605	0.891359	0.951409	0.947478	0.528971
	Sample 364	-0.144114		-0.160143	-0.150696	-0.160352	-0.160382	0.951312		1.05712	0.99476	1.0585	1.0587	0.381286
	Sample 365	-0.107016		-0.124586	-0.118375	-0.124649	-0.124344	0.868348		1.01091	0.960515	1.01143	1.00895	0.568546
	Sample 366	-0.0511666		-0.0596474	-0.0555198	-0.0601662	-0.0601242	0.791329		0.922493	0.858656	0.930516	0.929866	0.465385
	Sample 367	-0.133664		-0.155785	-0.146709	-0.157086	-0.156095	0.866364		1.00975	0.950917	1.01818	1.01175	0.465562
	Sample 368	0.051389		0.0579761	0.0539189	0.0578308	0.0580927	0.709274		0.800189	0.744192	0.798183	0.801798	0.287343
	Sample 369	0.0283638		0.0320873	0.0298548	0.0320585	0.0318865	0.750636		0.849177	0.790096	0.848413	0.843862	0.475554
	Sample 370	0.0521942		0.0571746	0.0529376	0.0571602	0.0574258	0.747194		0.818492	0.757837	0.818286	0.822088	0.263703
	Sample 371	0.0165683		0.0188665	0.0177638	0.0189335	0.0188532	0.770729		0.877633	0.82634	0.880751	0.877014	0.604682
	Sample 372	-0.0108137		-0.0119225	-0.0112115	-0.0119065	-0.0119446	0.804863		0.88739	0.834469	0.8862	0.889031	0.271892
	Sample 373	-0.0709267		-0.0822085	-0.0770672	-0.0823312	-0.0824806	0.843382		0.977533	0.916398	0.978992	0.980767	0.689063
	Sample 374	-0.0980826		-0.108762	-0.103992	-0.109105	-0.10924	0.910282		1.00939	0.965121	1.01258	1.01383	0.590122
	Sample 375	-0.0248308		-0.0280774	-0.0262384	-0.0282509	-0.0283637	0.812356		0.91857	0.858405	0.924247	0.927935	0.374893
	Sample 376	-0.105783		-0.122519	-0.11555	-0.123014	-0.122735	0.860939		0.997154	0.940435	1.00118	0.998914	0.473106
	Sample 377	-0.0488054		-0.0540723	-0.0505287	-0.0541967	-0.0542547	0.860085		0.952901	0.890453	0.955094	0.956115	0.314345
	Sample 378	-0.0558306		-0.0624174	-0.0575232	-0.0626169	-0.0625694	0.837893		0.936746	0.863296	0.939741	0.939029	0.36853
	Sample 379	-0.0499008		-0.0568969	-0.0537196	-0.057109	-0.0571711	0.80401		0.916732	0.86554	0.920149	0.921151	0.502666
	Sample 380	-0.0593345		-0.0673145	-0.0629148	-0.0672022	-0.0672816	0.835825		0.948237	0.886259	0.946655	0.947773	0.419515
	Sample 381	0.0636376		0.0720557	0.066421	0.0719478	0.072388	0.730825		0.827499	0.762789	0.82626	0.831316	0.271097
	Sample 382	0.0279603		0.0316758	0.029827	0.0318197	0.0318128	0.760142		0.861153	0.810892	0.865065	0.864879	0.592408
	Sample 383	-0.0120424		-0.0146386	-0.0135091	-0.0147257	-0.0147494	0.744946		0.905545	0.835674	0.910932	0.912399	0.628148
	Sample 384	-0.0293685		-0.0323767	-0.0309895	-0.0324515	-0.0324288	0.830912		0.916024	0.876776	0.918138	0.917496	0.49343
	Sample 385	-0.0807265		-0.0916291	-0.0851706	-0.09206	-0.0914802	0.866052		0.983017	0.913729	0.987641	0.981419	0.5045
	Sample 386	0.0134975		0.0149904	0.0137501	0.0148964	0.0150114	0.781771		0.868245	0.796405	0.862797	0.869459	0.354849
	Sample 387	-0.0856789		-0.0960667	-0.0905659	-0.0965833	-0.0959261	0.875266		0.981384	0.92519	0.986661	0.979948	0.51471
	Sample 388	-0.0579808		-0.0654364	-0.0606218	-0.0653916	-0.0658671	0.813807		0.918453	0.850875	0.917824	0.924497	0.358282
	Sample 389	-0.0756453		-0.085016	-0.0793006	-0.0850708	-0.0854955	0.847989		0.953035	0.888965	0.953649	0.95841	0.344294
	Sample 390	-0.0684603		-0.078355	-0.0731463	-0.0783244	-0.0780216	0.816482		0.93449	0.872369	0.934125	0.930513	0.458566
	Sample 391	-0.0292904		-0.031201	-0.0303194	-0.0312147	-0.0312626	0.885797		0.943577	0.916915	0.943992	0.94544	0.632439
	Sample 392	-0.068328		-0.0792839	-0.0736831	-0.0794669	-0.0798881	0.817646		0.948749	0.881728	0.950939	0.95598	0.464211
	Sample 393	0.00226931		0.00260858	0.0024301	0.00262266	0.00262627	0.763001		0.877072	0.817063	0.881806	0.883021	0.431112
	Sample 394	0.0993778		0.121911	0.113876	0.122167	0.122766	0.616967		0.756859	0.706977	0.758451	0.762166	0.472108
	Sample 395	-0.0163519		-0.0197892	-0.0185402	-0.019878	-0.0198087	0.734861		0.889333	0.833203	0.893326	0.89021	0.641912
	Sample 396	-0.0831223		-0.0920244	-0.0876684	-0.0923084	-0.0921277	0.878527		0.972614	0.926575	0.975616	0.973706	0.579232
	Sample 397	0.00862039		0.00948885	0.00911032	0.00949296	0.0095583	0.781677		0.860427	0.826103	0.860799	0.866724	0.302486
	Sample 398	0.0618711		0.0686644	0.0642017	0.0690033	0.0689978	0.744019		0.825711	0.772045	0.829787	0.829721	0.406317
	Sample 399	-0.0750053		-0.0978988	-0.0875446	-0.0979515	-0.0978293	0.728334		0.950638	0.850095	0.95115	0.949964	0.653903
	Sample 400	0.00811352		0.00906824	0.00838748	0.0091295	0.00904816	0.802948		0.897431	0.83006	0.903493	0.895444	0.356838
	Sample 401	-0.115659		-0.137783	-0.126805	-0.138603	-0.137495	0.847286		1.00936	0.928941	1.01537	1.00725	0.593398
	Sample 402	-0.0319974		-0.0363128	-0.0343377	-0.0364944	-0.0364286	0.815647		0.925651	0.875305	0.93028	0.928605	0.481784
	Sample 403	-0.0938128		-0.102057	-0.0961686	-0.10217	-0.101415	0.94188		1.02465	0.965533	1.02579	1.0182	0.379269
	Sample 404	-0.0293088		-0.0336207	-0.0313199	-0.0336275	-0.033625	0.815429		0.935395	0.871383	0.935585	0.935516	0.542305
	Sample 405	-0.0110972		-0.0125384	-0.0118018	-0.0125429	-0.01261	0.767861		0.867586	0.816613	0.867894	0.872537	0.307363
	Sample 406	0.00201232		0.00218931	0.00207439	0.00220675	0.00220799	0.818879		0.8909	0.844137	0.897996	0.8985	0.31451
	Sample 407	-0.0756316		-0.0882695	-0.0827291	-0.0883648	-0.088309	0.817766		0.954412	0.894508	0.955443	0.954839	0.52151
	Sample 408	-0.0189865		-0.0222073	-0.0210554	-0.0223865	-0.0223733	0.758542		0.887221	0.841199	0.89438	0.893851	0.689805
	Sample 409	-0.0724065		-0.0844495	-0.0802772	-0.0853913	-0.0856229	0.814113		0.94952	0.902607	0.960108	0.962713	0.678651
	Sample 410	-0.107526		-0.127742	-0.119179	-0.128769	-0.129206	0.843917		1.00258	0.935369	1.01064	1.01407	0.598239
	Sample 411	-0.111232		-0.123774	-0.117043	-0.124369	-0.124292	0.901911		1.00361	0.949028	1.00843	1.0078	0.344293
	Sample 412	-0.00564356		-0.00641627	-0.00591866	-0.00641581	-0.00640082	0.791184		0.899513	0.829751	0.899447	0.897346	0.338283
	Sample 413	-0.0683954		-0.0806354	-0.0762068	-0.0810172	-0.0810961	0.831503		0.980308	0.926469	0.98495	0.985909	0.615978
	Sample 414	-0.0302327		-0.0343553	-0.0320346	-0.0343115	-0.0345551	0.791696		0.899655	0.838884	0.898509	0.904886	0.335317
	Sample 415	-0.0786367		-0.0965702	-0.0894699	-0.0972973	-0.0975122	0.789889		0.970027	0.898706	0.97733	0.979489	0.584556
	Sample 416	-0.0322002		-0.0369427	-0.0340189	-0.0371158	-0.0368887	0.819597		0.94031	0.865889	0.944715	0.938934	0.497134
	Sample 417	-0.0427489		-0.0477722	-0.0445915	-0.0479325	-0.047869	0.846186		0.945619	0.882659	0.948792	0.947536	0.411709
	Sample 418	0.00702152		0.00797267	0.00753721	0.0079907	0.00800174	0.757959		0.860634	0.813627	0.86258	0.863772	0.537261
	Sample 419	-0.0070712		-0.00823028	-0.00745083	-0.00818814	-0.00821607	0.736911		0.857703	0.776474	0.853312	0.856222	0.416816
	Sample 420	-0.00775585		-0.0083214	-0.00782518	-0.00834014	-0.00833011	0.859395		0.922062	0.867078	0.924139	0.923027	0.262598
	Sample 421	-0.109338		-0.121648	-0.116716	-0.122067	-0.122558	0.910792		1.01333	0.972251	1.01682	1.02092	0.604427
	Sample 422	0.0188646		0.0206884	0.0194391	0.0207216	0.0208897	0.779247		0.854586	0.802979	0.855955	0.862899	0.231046
	Sample 423	-0.0638932		-0.0762541	-0.0692802	-0.076061	-0.0763813	0.783548		0.935134	0.84961	0.932766	0.936695	0.462177
	Sample 424	-0.0885166		-0.100608	-0.0959063	-0.101179	-0.101207	0.834064		0.947998	0.903694	0.953377	0.953642	0.496388
	Sample 425	-0.1681		-0.189751	-0.178144	-0.18957	-0.189753	0.94811		1.07022	1.00476	1.06921	1.07024	0.483184
	Sample 426	-0.0118829		-0.0135996	-0.0123834	-0.0135898	-0.0134878	0.788645		0.902577	0.82186	0.901926	0.895162	0.363069
	Sample 427	-0.0414289		-0.0447304	-0.0419983	-0.0449092	-0.044552	0.863726		0.932558	0.875598	0.936284	0.928838	0.250393
	Sample 428	-0.138047		-0.16629	-0.154664	-0.166572	-0.166966	0.871475		1.04977	0.976375	1.05155	1.05403	0.428777
	Sample 429	-0.00979833		-0.0114192	-0.0106756	-0.0113848	-0.0113657	0.763243		0.889505	0.831581	0.88682	0.885335	0.396503
	Sample 430	-0.207778		-0.243999	-0.236281	-0.245756	-0.246053	0.91499		1.0745	1.04051	1.08223	1.08354	0.838282
	Sample 431	-0.0912439		-0.108726	-0.101631	-0.108296	-0.108531	0.80019		0.953502	0.891284	0.949734	0.951791	0.436885
	Sample 432	-0.039494		-0.0455854	-0.042773	-0.0457181	-0.0458652	0.789808		0.911625	0.855384	0.91428	0.917222	0.561156
	Sample 433	0.00976198		0.0119515	0.0104886	0.0118313	0.0118047	0.681141		0.833915	0.731838	0.825529	0.82367	0.407321
	Sample 434	-0.069133		-0.0801606	-0.0736678	-0.0810859	-0.0811522	0.794082		0.920747	0.84617	0.931377	0.932138	0.31655
	Sample 435	-0.0769101		-0.0895356	-0.0848416	-0.0897709	-0.0906287	0.83071		0.96708	0.916379	0.96962	0.978886	0.635947
	Sample 436	-0.0772188		-0.0930456	-0.0830059	-0.0926147	-0.0925894	0.785863		0.946935	0.844759	0.94255	0.942292	0.463934
	Sample 437	-0.0559598		-0.0639508	-0.0613799	-0.0640523	-0.0640822	0.843568		0.964029	0.925275	0.965559	0.96601	0.613924
	Sample 438	-0.117655		-0.137754	-0.129391	-0.139204	-0.139368	0.862711		1.01009	0.948765	1.02072	1.02192	0.678656
	Sample 439	-0.0299556		-0.0358489	-0.0321793	-0.035875	-0.0358804	0.7673		0.918255	0.824258	0.918923	0.919061	0.451599
	Sample 440	-0.00242938		-0.00275981	-0.00258849	-0.00276645	-0.00276099	0.801249		0.910229	0.853726	0.912419	0.910619	0.420886
	Sample 441	0.0824147		0.0929939	0.0854145	0.0925258	0.093637	0.692244		0.781104	0.717442	0.777173	0.786506	0.180139
	Sample 442	-0.118522		-0.14235	-0.135643	-0.143171	-0.143119	0.852587		1.02399	0.975748	1.0299	1.02953	0.753531
	Sample 443	-0.0708128		-0.0818862	-0.0771744	-0.0817386	-0.0825336	0.83379		0.964175	0.908695	0.962437	0.971797	0.46109
	Sample 444	-0.0537781		-0.0600927	-0.0578194	-0.0605025	-0.060671	0.837838		0.936217	0.900799	0.942601	0.945227	0.739181
	Sample 445	-0.0544756		-0.0646795	-0.0599834	-0.0649312	-0.0649637	0.805217		0.956043	0.886628	0.959763	0.960244	0.607317
	Sample 446	-0.0508367		-0.0606957	-0.0555945	-0.0609466	-0.0608878	0.7898		0.942969	0.863717	0.946868	0.945954	0.385113
	Sample 447	-0.02887		-0.0328201	-0.0303101	-0.0329372	-0.0326261	0.80111		0.910721	0.841071	0.913971	0.905338	0.399829
	Sample 448	-0.0540715		-0.0606887	-0.0581998	-0.0610028	-0.0608536	0.854248		0.95879	0.91947	0.963753	0.961395	0.577411
	Sample 449	-0.0144767		-0.0155068	-0.0148391	-0.015512	-0.0155607	0.83973		0.899478	0.86075	0.899778	0.902605	0.317686
	Sample 450	-0.0661066		-0.0764395	-0.0703521	-0.0765018	-0.0763124	0.844095		0.976033	0.898306	0.976829	0.974411	0.461336
	Sample 451	-0.0382827		-0.0424385	-0.0396469	-0.0423188	-0.0425374	0.850856		0.943222	0.881178	0.940562	0.94542	0.362059
	Sample 452	-0.158394		-0.188977	-0.17426	-0.189501	-0.186669	0.895015		1.06783	0.984668	1.07079	1.05478	0.691262
	Sample 453	-0.0737709		-0.0907664	-0.0811859	-0.0905504	-0.0907351	0.752076		0.925342	0.827671	0.92314	0.925023	0.486568
	Sample 454	-0.0695156		-0.080394	-0.0757031	-0.080486	-0.0804973	0.829308		0.959086	0.903124	0.960184	0.960318	0.515677
	Sample 455	0.0483395		0.0535642	0.049977	0.0536709	0.0535457	0.760361		0.842543	0.786119	0.844223	0.842253	0.520525
	Sample 456	-0.0517049		-0.0589488	-0.0551293	-0.0590225	-0.0589737	0.855817		0.975719	0.912498	0.976939	0.976132	0.453182
	Sample 457	0.0220337		0.0243665	0.0233159	0.0244841	0.0244938	0.799339		0.883968	0.845854	0.888235	0.888586	0.398716
	Sample 458	-0.172545		-0.203751	-0.190396	-0.204315	-0.204424	0.915307		1.08085	1.01	1.08384	1.08442	0.572889
	Sample 459	-0.0227594		-0.0254475	-0.0242105	-0.0253717	-0.0252583	0.834878		0.933487	0.888111	0.930707	0.926547	0.380605
	Sample 460	0.0219186		0.0252677	0.0237886	0.0252706	0.0254179	0.761312		0.877636	0.826261	0.877739	0.882853	0.513933
	Sample 461	-0.0445431		-0.0529198	-0.048738	-0.0527017	-0.0527983	0.780357		0.92711	0.853849	0.923289	0.924982	0.505088
	Sample 462	-0.095011		-0.110578	-0.105234	-0.11124	-0.111512	0.857177		0.99762	0.949405	1.00359	1.00605	0.641283
	Sample 463	-0.0281696		-0.0317294	-0.0297517	-0.0318131	-0.0318526	0.824728		0.928949	0.871048	0.9314	0.932557	0.470915
	Sample 464	-0.0121731		-0.0134968	-0.0125702	-0.0135019	-0.0134345	0.82949		0.91969	0.856545	0.920034	0.915439	0.307385
	Sample 465	-0.154751		-0.180594	-0.172112	-0.180352	-0.181896	0.90201		1.05264	1.0032	1.05124	1.06024	0.716897
	Sample 466	-0.0966233		-0.108488	-0.103975	-0.108509	-0.108476	0.896257		1.00631	0.964448	1.0065	1.0062	0.526583
	Sample 467	-0.0408152		-0.0460486	-0.0428632	-0.0462037	-0.0463017	0.832362		0.93909	0.874129	0.942252	0.944253	0.491572
	Sample 468	-0.130224		-0.148284	-0.135107	-0.149801	-0.148695	0.868505		0.988955	0.901072	0.999074	0.991694	0.456003
	Sample 469	-0.107243		-0.121067	-0.113706	-0.121386	-0.121431	0.887097		1.00145	0.940557	1.00409	1.00446	0.497823
	Sample 470	-0.0668616		-0.0770475	-0.0715674	-0.0774996	-0.0771201	0.83582		0.963151	0.894645	0.968802	0.964059	0.464563
	Sample 471	-0.0475557		-0.0529209	-0.0490958	-0.0531992	-0.0528137	0.828838		0.922347	0.85568	0.927198	0.92048	0.364555
	Sample 472	-0.1252		-0.137237	-0.132825	-0.137222	-0.137393	0.924086		1.01293	0.980362	1.01282	1.01408	0.629313
	Sample 473	-0.0776253		-0.0916495	-0.0857644	-0.0916494	-0.092552	0.824405		0.973347	0.910845	0.973345	0.982931	0.438782
	Sample 474	-0.0150205		-0.0176109	-0.0165441	-0.0175959	-0.0176186	0.746088		0.87476	0.821769	0.874011	0.87514	0.5656
	Sample 475	-0.154212		-0.177638	-0.167083	-0.17853	-0.178112	0.904185		1.04154	0.979647	1.04676	1.04432	0.586243
	Sample 476	-0.0345029		-0.0389419	-0.0363919	-0.0390824	-0.0389571	0.823976		0.929984	0.869086	0.933339	0.930347	0.494861
	Sample 477	-0.129051		-0.14508	-0.137119	-0.14467	-0.144611	0.917767		1.03176	0.975143	1.02884	1.02842	0.45293
	Sample 478	-0.139908		-0.158201	-0.148351	-0.158228	-0.158121	0.924009		1.04482	0.979772	1.045	1.0443	0.510746
	Sample 479	-0.0680601		-0.0781231	-0.070248	-0.0783266	-0.0781623	0.832419		0.955495	0.859179	0.957985	0.955975	0.327204
	Sample 480	-0.00383382		-0.00453832	-0.0040921	-0.00455043	-0.00455323	0.751136		0.889164	0.801739	0.891538	0.892086	0.348011
	Sample 481	0.0114537		0.0132447	0.0124206	0.0133346	0.0132998	0.745112		0.86162	0.808011	0.867472	0.865209	0.477576
	Sample 482	-0.142348		-0.158006	-0.149693	-0.159191	-0.159424	0.931506		1.03397	0.979573	1.04173	1.04325	0.586287
	Sample 483	-0.0365996		-0.0413709	-0.0393896	-0.0413209	-0.0416494	0.827963		0.935902	0.891079	0.93477	0.942202	0.576148
	Sample 484	-0.193566		-0.230428	-0.219294	-0.230101	-0.229483	0.910595		1.08401	1.03163	1.08247	1.07956	0.84583
	Sample 485	-0.197456		-0.237452	-0.215284	-0.238365	-0.237367	0.890836		1.07128	0.971268	1.0754	1.0709	0.497575
	Sample 486	0.00337628		0.0040807	0.00371642	0.00409465	0.00408377	0.728104		0.880013	0.801455	0.883021	0.880675	0.440241
	Sample 487	-0.0443814		-0.0510752	-0.0476284	-0.0511944	-0.0513463	0.815463		0.938454	0.875122	0.940645	0.943436	0.432913
	Sample 488	-0.0718241		-0.0814106	-0.0769559	-0.0811071	-0.0814151	0.861167		0.976108	0.922696	0.97247	0.976162	0.715024
	Sample 489	-0.0806069		-0.0898864	-0.0839951	-0.0900952	-0.0899986	0.868372		0.96834	0.904873	0.970589	0.969548	0.481989
	Sample 490	-0.107055		-0.125862	-0.115003	-0.125783	-0.126217	0.859182		1.01012	0.922966	1.00949	1.01297	0.404246
	Sample 491	-0.0239196		-0.0275171	-0.0259761	-0.0276443	-0.0276632	0.799935		0.920245	0.868709	0.924498	0.925132	0.57795
	Sample 492	-0.0226256		-0.02458	-0.0235901	-0.0245615	-0.0245756	0.834293		0.906357	0.869858	0.905677	0.906196	0.629154
	Sample 493	0.00412099		0.0047472	0.00437172	0.00475297	0.00476042	0.761883		0.877656	0.808238	0.878723	0.8801	0.384533
	Sample 494	-0.151698		-0.173853	-0.161229	-0.174017	-0.174129	0.91196		1.04515	0.969257	1.04614	1.04681	0.499355
	Sample 495	-0.0489065		-0.0542156	-0.0516483	-0.0539105	-0.054208	0.840272		0.93149	0.88738	0.926247	0.931359	0.540315
	Sample 496	-0.113965		-0.134192	-0.12195	-0.135095	-0.134401	0.849254		0.999982	0.908756	1.00672	1.00154	0.290861
	Sample 497	0.0127101		0.0144576	0.0134765	0.014416	0.0144871	0.761462		0.866152	0.807372	0.863658	0.867922	0.491534
	Sample 498	-0.100696		-0.117176	-0.111459	-0.117844	-0.118072	0.820549		0.954838	0.908249	0.96028	0.962143	0.513058
	Sample 499	-0.0371012		-0.0404297	-0.0391862	-0.0406374	-0.0406339	0.878591		0.957415	0.927966	0.962333	0.962249	0.584906
	Specific Indirect Effects
	Mean, STDEV, T-Values, P-Values
		Original Sample (O)	Sample Mean (M)	Standard Deviation (STDEV)	T Statistics (|O/STDEV|)	P Values
	GMO -> SCA -> BP	0.473297	0.472427	0.114602	4.12994	4.25262e-05
	CSR -> GMO -> IGMO	-0.0584101	-0.0561508	0.0664273	0.879308	0.379656
	EC -> GMO -> SGMO	0.938679	0.937269	0.0616695	15.2211	5.68434e-14
	EC -> GMO -> TGMO	0.938149	0.937006	0.06115	15.3418	5.68434e-14
	EC -> GMO -> IGMO	0.93643	0.935237	0.0608529	15.3884	5.68434e-14
	EC -> GMO -> SCA -> BP	0.457357	0.458972	0.126534	3.61451	0.000331396
	CSR -> GMO -> SCA	-0.0545578	-0.05257	0.0622456	0.876492	0.381184
	CSR -> GMO -> SCA -> BP	-0.0285278	-0.0306695	0.0374806	0.761134	0.446936
	CSR -> GMO -> BP	-0.0224285	-0.0179119	0.0246283	0.910681	0.362902
	EC -> GMO -> SCA	0.87467	0.873483	0.0620215	14.1027	5.68434e-14
	EC -> GMO -> BP	0.359574	0.356559	0.115971	3.10055	0.00204061
	CSR -> GMO -> SGMO	-0.0585503	-0.0563108	0.066602	0.879109	0.379765
	CSR -> GMO -> TGMO	-0.0585173	-0.0562623	0.0665643	0.879109	0.379764
	Confidence Intervals
		Original Sample (O)	Sample Mean (M)	2.5%	97.5%
	GMO -> SCA -> BP	0.473297	0.472427	0.263703	0.715024
	CSR -> GMO -> IGMO	-0.0584101	-0.0561508	-0.198386	0.0639802
	EC -> GMO -> SGMO	0.938679	0.937269	0.824854	1.06837
	EC -> GMO -> TGMO	0.938149	0.937006	0.822088	1.06095
	EC -> GMO -> IGMO	0.93643	0.935237	0.820638	1.06782
	EC -> GMO -> SCA -> BP	0.457357	0.458972	0.23687	0.724488
	CSR -> GMO -> SCA	-0.0545578	-0.05257	-0.187627	0.059857
	CSR -> GMO -> SCA -> BP	-0.0285278	-0.0306695	-0.117908	0.0277473
	CSR -> GMO -> BP	-0.0224285	-0.0179119	-0.0697312	0.0316395
	EC -> GMO -> SCA	0.87467	0.873483	0.755404	0.99634
	EC -> GMO -> BP	0.359574	0.356559	0.115089	0.56644
	CSR -> GMO -> SGMO	-0.0585503	-0.0563108	-0.199736	0.0638518
	CSR -> GMO -> TGMO	-0.0585173	-0.0562623	-0.198243	0.0639326
	Confidence Intervals Bias Corrected
		Original Sample (O)	Sample Mean (M)	Bias	2.5%	97.5%
	GMO -> SCA -> BP	0.473297	0.472427	-0.000870772	0.271892	0.718609
	CSR -> GMO -> IGMO	-0.0584101	-0.0561508	0.00225926	-0.204315	0.0579761
	EC -> GMO -> SGMO	0.938679	0.937269	-0.00141028	0.82626	1.06921
	EC -> GMO -> TGMO	0.938149	0.937006	-0.00114345	0.82367	1.06488
	EC -> GMO -> IGMO	0.93643	0.935237	-0.00119278	0.827499	1.06812
	EC -> GMO -> SCA -> BP	0.457357	0.458972	0.00161512	0.249887	0.741246
	CSR -> GMO -> SCA	-0.0545578	-0.05257	0.00198774	-0.190821	0.0539189
	CSR -> GMO -> SCA -> BP	-0.0285278	-0.0306695	-0.00214171	-0.120971	0.0215522
	CSR -> GMO -> BP	-0.0224285	-0.0179119	0.00451663	-0.0770513	0.0156713
	EC -> GMO -> SCA	0.87467	0.873483	-0.00118644	0.761431	1.0032
	EC -> GMO -> BP	0.359574	0.356559	-0.00301485	0.112856	0.561553
	CSR -> GMO -> SGMO	-0.0585503	-0.0563108	0.00223955	-0.204315	0.0578308
	CSR -> GMO -> TGMO	-0.0585173	-0.0562623	0.00225498	-0.204424	0.0580927
	Samples
		GMO -> SCA -> BP	CSR -> GMO -> IGMO	EC -> GMO -> SGMO	EC -> GMO -> TGMO	EC -> GMO -> IGMO	EC -> GMO -> SCA -> BP	CSR -> GMO -> SCA	CSR -> GMO -> SCA -> BP	CSR -> GMO -> BP	EC -> GMO -> SCA	EC -> GMO -> BP	CSR -> GMO -> SGMO	CSR -> GMO -> TGMO
	Sample 0	0.363985	0.0298483	0.860037	0.857565	0.859794	0.322669	0.0276168	0.0112017	0.0156134	0.795514	0.44975	0.0298567	0.0297709
	Sample 1	0.374942	0.0360418	0.877274	0.876731	0.87574	0.33773	0.0335428	0.0138996	0.0180606	0.815018	0.438835	0.036105	0.0360826
	Sample 2	0.44979	-0.0542962	0.955455	0.957518	0.95118	0.442841	-0.0506674	-0.0252787	-0.0208629	0.887608	0.365483	-0.0545402	-0.054658
	Sample 3	0.390174	-0.0273772	0.910605	0.90126	0.903377	0.365432	-0.0252674	-0.0110745	-0.0128559	0.833759	0.424212	-0.0275963	-0.027313
	Sample 4	0.586428	-0.0163869	0.907232	0.907067	0.907142	0.547655	-0.0154994	-0.00989301	-0.00435736	0.858012	0.241214	-0.0163885	-0.0163856
	Sample 5	0.43682	0.00840962	0.882238	0.880544	0.875064	0.394768	0.00787873	0.00379384	0.00357901	0.819822	0.372415	0.00847856	0.00846228
	Sample 6	0.393597	-0.102309	0.998222	0.999337	0.995619	0.403261	-0.097024	-0.0414388	-0.0498473	0.944189	0.485089	-0.102576	-0.102691
	Sample 7	0.480133	-0.138933	1.02271	1.02096	1.01943	0.502547	-0.131247	-0.0684893	-0.0549364	0.963035	0.403102	-0.13938	-0.139141
	Sample 8	0.464586	-0.0872415	0.997051	0.997688	0.997306	0.474342	-0.0827327	-0.0414941	-0.0382372	0.945764	0.43711	-0.0872192	-0.0872749
	Sample 9	0.349615	-0.1343	1.01776	1.01596	1.01523	0.365018	-0.125185	-0.0482864	-0.0691923	0.946326	0.523055	-0.134635	-0.134396
	Sample 10	0.399944	-0.102826	0.974612	0.972955	0.966142	0.400179	-0.0957849	-0.0425908	-0.0479823	0.899984	0.450836	-0.103727	-0.103551
	Sample 11	0.372583	0.01626	0.888403	0.892241	0.88598	0.339387	0.0155409	0.00622862	0.008309	0.846798	0.452744	0.0163045	0.0163749
	Sample 12	0.484424	-0.136328	1.02265	1.02295	1.01759	0.509285	-0.127257	-0.0682299	-0.0483384	0.949877	0.36081	-0.137007	-0.137047
	Sample 13	0.338847	-0.00397655	0.886434	0.884263	0.885774	0.309054	-0.00369861	-0.00138745	-0.00216898	0.823864	0.48314	-0.00397951	-0.00396976
	Sample 14	0.498534	0.0307793	0.859246	0.856593	0.859189	0.440355	0.0286214	0.0157752	0.0110343	0.798952	0.308018	0.0307814	0.0306863
	Sample 15	0.343825	0.029868	0.874591	0.871044	0.869712	0.309274	0.0272441	0.0106212	0.0156713	0.793308	0.456324	0.0300355	0.0299137
	Sample 16	0.423819	-0.076078	0.981708	0.978418	0.976648	0.428853	-0.0689347	-0.0334064	-0.0327639	0.884946	0.420605	-0.0764722	-0.0762159
	Sample 17	0.518847	0.0336862	0.855761	0.851098	0.853916	0.456427	0.0310011	0.0180056	0.0106888	0.785851	0.270951	0.033759	0.033575
	Sample 18	0.445061	-0.125514	0.976629	0.976226	0.972558	0.446498	-0.117976	-0.0576231	-0.0533659	0.914146	0.41351	-0.12604	-0.125988
	Sample 19	0.459792	-0.0327414	0.930842	0.929068	0.926943	0.439923	-0.0309599	-0.015539	-0.0130421	0.876504	0.369235	-0.0328792	-0.0328165
	Sample 20	0.569004	-0.0498682	0.918955	0.91634	0.914929	0.537742	-0.0470229	-0.0293096	-0.0137575	0.862727	0.252408	-0.0500876	-0.0499451
	Sample 21	0.574806	-0.107143	0.979781	0.974274	0.975598	0.579609	-0.100265	-0.0636546	-0.0274686	0.912969	0.250117	-0.107603	-0.106998
	Sample 22	0.465748	0.00883942	0.871226	0.870234	0.871623	0.419643	0.00808681	0.00425573	0.00352469	0.797412	0.347557	0.00883539	0.00882533
	Sample 23	0.564493	-0.0626969	0.954774	0.952854	0.952396	0.554568	-0.0582565	-0.0365077	-0.0173437	0.884944	0.263459	-0.0628535	-0.0627272
	Sample 24	0.456253	-0.0872129	0.960342	0.965405	0.960082	0.450401	-0.0822573	-0.040914	-0.0361718	0.905528	0.398197	-0.0872365	-0.0876965
	Sample 25	0.504735	-0.0433294	0.928037	0.928577	0.928034	0.485025	-0.0410275	-0.0226455	-0.0150657	0.878733	0.322679	-0.0433295	-0.0433547
	Sample 26	0.436793	-0.056267	0.927097	0.930113	0.928236	0.422139	-0.0502741	-0.0255889	-0.0182265	0.829371	0.300682	-0.056198	-0.0563808
	Sample 27	0.473278	-0.214524	1.06837	1.06488	1.06782	0.519088	-0.200164	-0.104284	-0.079821	0.99634	0.397318	-0.214636	-0.213934
	Sample 28	0.347276	-0.102329	0.962416	0.962885	0.960759	0.344715	-0.0940331	-0.036715	-0.0543345	0.882873	0.510145	-0.102505	-0.102555
	Sample 29	0.651883	-0.0944228	0.969242	0.970146	0.967381	0.650407	-0.0899881	-0.0634841	-0.0199331	0.921946	0.204218	-0.0946045	-0.0946926
	Sample 30	0.423187	-0.0476591	0.948122	0.947843	0.945041	0.412079	-0.0435844	-0.0207815	-0.0203104	0.864242	0.402738	-0.0478145	-0.0478004
	Sample 31	0.633608	-0.0508533	0.963029	0.959739	0.956637	0.626205	-0.0487125	-0.033288	-0.0107016	0.916365	0.201316	-0.0511931	-0.0510181
	Sample 32	0.427964	0.0100774	0.87792	0.875821	0.873852	0.384279	0.00943569	0.00443156	0.00465104	0.818209	0.403311	0.0101243	0.0101001
	Sample 33	0.368211	0.0452009	0.841551	0.84106	0.838802	0.318427	0.0425953	0.0171592	0.024218	0.790449	0.449418	0.0453491	0.0453226
	Sample 34	0.295733	0.0528099	0.866185	0.866347	0.863717	0.262597	0.0498483	0.0160558	0.0320274	0.81528	0.523815	0.0529608	0.0529707
	Sample 35	0.522676	-0.0648458	0.965206	0.967237	0.958681	0.516858	-0.061613	-0.0349606	-0.0223762	0.910888	0.33081	-0.0652871	-0.0654245
	Sample 36	0.326881	0.0398974	0.846225	0.844094	0.846559	0.286862	0.0368063	0.0135195	0.0215389	0.780971	0.457021	0.0398817	0.0397812
	Sample 37	0.626276	-0.145674	1.02093	1.0274	1.02078	0.658884	-0.13732	-0.0940282	-0.027182	0.962244	0.190472	-0.145696	-0.146618
	Sample 38	0.572751	-0.0577848	0.934182	0.9336	0.930448	0.550658	-0.0526254	-0.0341982	-0.0136485	0.847372	0.219768	-0.0580167	-0.0579805
	Sample 39	0.637437	-0.0544443	0.962713	0.960622	0.964199	0.629811	-0.0510167	-0.0355628	-0.0122985	0.903496	0.217805	-0.0543604	-0.0542423
	Sample 40	0.474119	-0.00904262	0.903782	0.909599	0.903521	0.441644	-0.00856986	-0.00442006	-0.00356764	0.856284	0.356472	-0.00904523	-0.00910345
	Sample 41	0.380567	0.0636966	0.839253	0.840315	0.837212	0.328767	0.059857	0.0250132	0.0312904	0.786746	0.411274	0.0638518	0.0639326
	Sample 42	0.595866	-0.0546427	0.957695	0.954913	0.955091	0.584762	-0.0508209	-0.0334555	-0.0136722	0.888289	0.238975	-0.0547917	-0.0546326
	Sample 43	0.52729	-0.117286	0.991236	0.995435	0.986102	0.540879	-0.107944	-0.0643318	-0.0341388	0.907554	0.287027	-0.117897	-0.118396
	Sample 44	0.464255	-0.00402804	0.881679	0.882968	0.88581	0.422356	-0.00376259	-0.00192058	-0.00165303	0.827434	0.363519	-0.00400925	-0.00401511
	Sample 45	0.332785	0.0163743	0.861386	0.868832	0.859969	0.297038	0.0154576	0.00565577	0.00873183	0.811825	0.458591	0.0164013	0.0165431
	Sample 46	0.630852	-0.130878	0.998915	0.997929	0.992615	0.650456	-0.121406	-0.0857639	-0.0219768	0.920774	0.166678	-0.131709	-0.131579
	Sample 47	0.567772	-0.0866107	0.970518	0.973402	0.968383	0.567414	-0.0812058	-0.0507486	-0.0251742	0.907952	0.281469	-0.0868016	-0.0870596
	Sample 48	0.663246	-0.115416	0.98391	0.976192	0.979048	0.671371	-0.106992	-0.0791455	-0.0178544	0.907588	0.151454	-0.11599	-0.11508
	Sample 49	0.551815	-0.198386	1.08819	1.08005	1.08083	0.614582	-0.18291	-0.112806	-0.0533869	0.996513	0.290858	-0.199736	-0.198243
	Sample 50	0.377831	-0.0532826	0.906399	0.910871	0.907621	0.352781	-0.0510088	-0.0207103	-0.028764	0.868889	0.489969	-0.0532108	-0.0534734
	Sample 51	0.438558	-0.066241	0.937108	0.930392	0.936417	0.42289	-0.0613985	-0.0299147	-0.0279924	0.867961	0.395715	-0.0662898	-0.0658148
	Sample 52	0.649349	-0.108748	0.982154	0.975184	0.977525	0.652761	-0.102656	-0.0726186	-0.0212189	0.922761	0.190734	-0.109263	-0.108488
	Sample 53	0.562603	-0.174991	1.0147	1.01348	1.00989	0.586758	-0.166201	-0.101672	-0.0502532	0.959155	0.290014	-0.175825	-0.175613
	Sample 54	0.535937	0.0499264	0.843426	0.843203	0.848032	0.471306	0.0448279	0.0277473	0.0119272	0.761431	0.202591	0.0496552	0.0496421
	Sample 55	0.46724	0.00159082	0.864726	0.866023	0.870691	0.421671	0.00141969	0.000770428	0.000520708	0.777027	0.284994	0.00157993	0.0015823
	Sample 56	0.366006	0.0094344	0.877445	0.877912	0.878593	0.330844	0.00878753	0.00355263	0.00489671	0.818352	0.456014	0.00942207	0.00942709
	Sample 57	0.724363	-0.0374767	0.934467	0.936176	0.931154	0.6942	-0.0357856	-0.0279399	-0.00428734	0.889137	0.106524	-0.0376101	-0.0376789
	Sample 58	0.451385	0.0081778	0.87926	0.877642	0.876641	0.410872	0.00751975	0.00383284	0.00295181	0.806099	0.316427	0.00820224	0.00818715
	Sample 59	0.441515	-0.0426199	0.950112	0.948365	0.949948	0.428702	-0.0403516	-0.0192339	-0.0195482	0.89939	0.435708	-0.0426273	-0.0425489
	Sample 60	0.50753	-0.0343023	0.916525	0.912543	0.913427	0.47766	-0.0307381	-0.0179378	-0.00965645	0.818516	0.257139	-0.0344187	-0.0342691
	Sample 61	0.592387	-0.0960487	0.993292	0.987223	0.985595	0.600098	-0.0891454	-0.0584811	-0.0242823	0.914757	0.24917	-0.0967988	-0.0962074
	Sample 62	0.338484	-0.00213973	0.887804	0.88775	0.88744	0.311672	-0.00194091	-0.00075148	-0.00110677	0.804985	0.459027	-0.0021406	-0.00214047
	Sample 63	0.346665	-0.000490316	0.86368	0.868859	0.867033	0.31249	-0.000448312	-0.000176716	-0.000239374	0.792758	0.423289	-0.000488419	-0.000491348
	Sample 64	0.52349	-0.0377608	0.934945	0.937259	0.932147	0.503323	-0.0355755	-0.0203894	-0.0132662	0.878201	0.327483	-0.0378741	-0.0379679
	Sample 65	0.504541	-0.00424257	0.905714	0.910043	0.909673	0.47294	-0.00403944	-0.00220572	-0.00149679	0.866118	0.320934	-0.0042241	-0.00424429
	Sample 66	0.364072	-0.0628116	0.954468	0.951088	0.952299	0.357667	-0.0577796	-0.023591	-0.031526	0.876008	0.477972	-0.0629546	-0.0627317
	Sample 67	0.368705	0.0430506	0.873428	0.869522	0.86911	0.328816	0.0406673	0.0162876	0.0231537	0.820995	0.467428	0.0432645	0.043071
	Sample 68	0.269723	0.136587	0.763982	0.76364	0.763408	0.211482	0.127272	0.0378378	0.0861071	0.711346	0.481267	0.13669	0.136629
	Sample 69	0.475385	-0.0478574	0.929012	0.932967	0.930489	0.45505	-0.0451772	-0.0234044	-0.0191491	0.878379	0.372315	-0.0477814	-0.0479848
	Sample 70	0.405299	-0.0607216	0.934456	0.934401	0.9331	0.389213	-0.0572271	-0.0253281	-0.0294662	0.8794	0.452803	-0.0608098	-0.0608062
	Sample 71	0.60815	-0.161317	1.02058	1.01715	1.01515	0.637888	-0.153346	-0.101367	-0.0365166	0.964989	0.229794	-0.16218	-0.161635
	Sample 72	0.453155	-0.0791843	0.956607	0.954328	0.956037	0.446227	-0.0729491	-0.0369591	-0.0290324	0.880756	0.350525	-0.0792316	-0.0790428
	Sample 73	0.480609	0.0246357	0.885317	0.881907	0.881245	0.435338	0.0226337	0.0121701	0.0093147	0.80963	0.333196	0.0247496	0.0246542
	Sample 74	0.383965	-0.0655259	0.947853	0.947544	0.944949	0.373512	-0.0618527	-0.0259006	-0.031668	0.891978	0.456684	-0.0657273	-0.0657059
	Sample 75	0.573527	0.00731942	0.894999	0.89466	0.889222	0.524576	0.00709467	0.00431792	0.00254575	0.861917	0.309278	0.00736698	0.00736418
	Sample 76	0.444152	-0.0493367	0.936271	0.927437	0.936483	0.427061	-0.0454033	-0.0224988	-0.0202615	0.861821	0.384594	-0.0493256	-0.0488601
	Sample 77	0.468415	-0.0525754	0.951565	0.95216	0.945121	0.457645	-0.0499176	-0.025458	-0.0201586	0.897344	0.362381	-0.0529339	-0.052967
	Sample 78	0.540066	-0.207963	1.08416	1.07456	1.07778	0.597132	-0.19389	-0.11522	-0.0691508	1.00484	0.358377	-0.209194	-0.207342
	Sample 79	0.543281	-0.0372524	0.920683	0.920982	0.917931	0.5151	-0.0343236	-0.0209043	-0.0109544	0.845764	0.269926	-0.037364	-0.0373762
	Sample 80	0.311664	-0.0322705	0.931887	0.939169	0.932339	0.29943	-0.0312945	-0.010364	-0.0194367	0.904142	0.561553	-0.0322548	-0.0325069
	Sample 81	0.703495	-0.100145	0.965239	0.967688	0.964403	0.695806	-0.0965147	-0.0722533	-0.0176236	0.929446	0.169717	-0.100231	-0.100486
	Sample 82	0.375055	-0.128436	1.00245	1.00605	1.00443	0.385837	-0.121269	-0.0493367	-0.0702635	0.948385	0.549494	-0.128182	-0.128643
	Sample 83	0.603693	-0.097115	0.94498	0.950576	0.942191	0.589765	-0.0920858	-0.0607892	-0.0231667	0.893399	0.224759	-0.0974025	-0.0979793
	Sample 84	0.435506	-0.0849887	0.953698	0.96383	0.953448	0.4281	-0.079379	-0.0381601	-0.0372162	0.890516	0.417511	-0.0850109	-0.0859141
	Sample 85	0.566954	-0.151791	1.00557	1.00354	1.00621	0.590475	-0.138272	-0.0890759	-0.0361466	0.916591	0.239612	-0.151694	-0.151389
	Sample 86	0.54124	-0.084559	0.948771	0.948328	0.951361	0.534203	-0.0779462	-0.0474811	-0.0244483	0.876962	0.275064	-0.0843288	-0.0842894
	Sample 87	0.50834	-0.113697	0.967717	0.974304	0.964163	0.509328	-0.107125	-0.0600615	-0.0365712	0.908434	0.310127	-0.114116	-0.114893
	Sample 88	0.304486	0.0715079	0.812492	0.808274	0.811888	0.253646	0.0670932	0.0223402	0.0434058	0.761764	0.492822	0.0715612	0.0711896
	Sample 89	0.577803	-0.083628	0.986459	0.989672	0.985038	0.586282	-0.078766	-0.0497743	-0.0222494	0.927768	0.262072	-0.0837487	-0.0840215
	Sample 90	0.459729	-0.0230191	0.909525	0.908875	0.903327	0.428579	-0.0218711	-0.0109213	-0.010103	0.858276	0.396467	-0.023177	-0.0231604
	Sample 91	0.649867	-0.195643	1.05058	1.05297	1.04813	0.699334	-0.190821	-0.130537	-0.0480492	1.0223	0.257417	-0.1961	-0.196546
	Sample 92	0.643426	-0.150318	1.00922	1.01069	1.00057	0.666291	-0.142765	-0.100098	-0.0289725	0.950298	0.192852	-0.151618	-0.151839
	Sample 93	0.481186	-0.0338824	0.886587	0.884239	0.889899	0.445962	-0.0308749	-0.0169797	-0.00980347	0.810909	0.257482	-0.0337563	-0.0336669
	Sample 94	0.569528	-0.0970001	0.957743	0.966671	0.960268	0.565603	-0.0911035	-0.0571336	-0.0256318	0.901893	0.253746	-0.096745	-0.0976469
	Sample 95	0.328223	0.0117674	0.880308	0.88512	0.882334	0.299596	0.0108953	0.0039956	0.00632378	0.816945	0.474166	0.0117404	0.0118045
	Sample 96	0.557948	-0.0915128	0.961159	0.958011	0.961317	0.553962	-0.0836954	-0.0527345	-0.0234444	0.879198	0.246277	-0.0914977	-0.0911981
	Sample 97	0.455221	0.0126517	0.866975	0.873084	0.868809	0.406801	0.0118723	0.00592387	0.00514236	0.815289	0.353134	0.012625	0.0127139
	Sample 98	0.405657	-0.0213786	0.883916	0.887832	0.886471	0.372443	-0.0198072	-0.00898204	-0.0100461	0.82131	0.416566	-0.021317	-0.0214115
	Sample 99	0.293641	0.0229637	0.868532	0.874759	0.876459	0.264936	0.0212747	0.00694147	0.0138988	0.811995	0.530478	0.022756	0.0229192
	Sample 100	0.404159	0.0161576	0.864726	0.866307	0.860899	0.362189	0.0146301	0.00679767	0.00657371	0.779515	0.350257	0.0162294	0.0162591
	Sample 101	0.516224	-0.0951371	0.945817	0.945258	0.944649	0.508267	-0.088097	-0.0511884	-0.0275924	0.874746	0.273974	-0.0952547	-0.0951984
	Sample 102	0.34255	0.108066	0.756943	0.766466	0.760097	0.269946	0.101788	0.0383793	0.0572605	0.715936	0.402749	0.107618	0.108972
	Sample 103	0.478557	-0.0565915	0.938522	0.942992	0.936061	0.462581	-0.05321	-0.0279663	-0.0207261	0.880129	0.342823	-0.0567403	-0.0570105
	Sample 104	0.517501	-0.0600512	0.912172	0.915828	0.907506	0.489986	-0.055432	-0.0324232	-0.01732	0.837699	0.261743	-0.0603599	-0.0606019
	Sample 105	0.515148	-0.0837915	0.964952	0.964009	0.961099	0.512093	-0.0779311	-0.0446458	-0.0292824	0.893879	0.335873	-0.0841274	-0.0840452
	Sample 106	0.240724	-0.0444206	0.897646	0.904583	0.896653	0.222393	-0.0419003	-0.0110175	-0.0300906	0.84578	0.607394	-0.0444698	-0.0448135
	Sample 107	0.291677	-0.0460271	0.945305	0.946688	0.941784	0.282881	-0.0429243	-0.013825	-0.0276832	0.878297	0.56644	-0.0461992	-0.0462667
	Sample 108	0.363821	-0.0331431	0.944696	0.945002	0.941986	0.351804	-0.0315093	-0.012378	-0.0169322	0.89555	0.481244	-0.0332384	-0.0332492
	Sample 109	0.622437	-0.174806	1.04672	1.04131	1.04	0.667711	-0.164107	-0.11223	-0.0379438	0.976351	0.225746	-0.175935	-0.175026
	Sample 110	0.407728	-0.0115495	0.917572	0.914158	0.914732	0.382263	-0.0108328	-0.00482651	-0.00540806	0.857966	0.428322	-0.0115854	-0.0115423
	Sample 111	0.300256	-0.0791305	0.941462	0.952977	0.947972	0.293898	-0.0753719	-0.0245327	-0.0477512	0.902945	0.572053	-0.078587	-0.0795483
	Sample 112	0.518434	-0.0101598	0.900549	0.89666	0.899401	0.479299	-0.00951739	-0.00541425	-0.00361403	0.842531	0.319934	-0.0101728	-0.0101288
	Sample 113	0.374474	-0.0402545	0.906024	0.910493	0.905314	0.350344	-0.0382815	-0.015578	-0.0206172	0.860941	0.463675	-0.0402861	-0.0404848
	Sample 114	0.273756	-0.0633504	0.955459	0.953783	0.950526	0.267415	-0.060335	-0.0178226	-0.0403966	0.905282	0.606122	-0.0636792	-0.0635674
	Sample 115	0.468418	-0.0281662	0.890396	0.888258	0.888707	0.429924	-0.0261723	-0.0136258	-0.0102969	0.825795	0.324891	-0.0282197	-0.0281519
	Sample 116	0.540596	-0.126872	1.01384	1.01309	1.01431	0.561069	-0.11895	-0.07018	-0.0417008	0.950973	0.333386	-0.126813	-0.12672
	Sample 117	0.528842	0.086187	0.824854	0.820896	0.820638	0.449806	0.0788033	0.0472406	0.0233118	0.750334	0.221965	0.0866298	0.0862142
	Sample 118	0.349688	0.00877913	0.891817	0.897182	0.892424	0.321546	0.00834429	0.00316317	0.00478182	0.848221	0.486086	0.00877316	0.00882593
	Sample 119	0.408196	-0.0504484	0.930908	0.9271	0.929152	0.39274	-0.0441981	-0.0213238	-0.0214136	0.814034	0.394393	-0.0505437	-0.050337
	Sample 120	0.516183	-0.0816679	0.981033	0.978061	0.978806	0.517933	-0.0775715	-0.0432144	-0.0309981	0.92971	0.371518	-0.0818537	-0.0816057
	Sample 121	0.455778	-0.0656949	0.965299	0.952346	0.952472	0.451697	-0.059065	-0.0311549	-0.0246271	0.856349	0.357054	-0.0665796	-0.0656862
	Sample 122	0.420466	-0.0511054	0.876788	0.875234	0.874421	0.380091	-0.0463437	-0.0222143	-0.0214725	0.792948	0.367398	-0.0512437	-0.0511529
	Sample 123	0.536472	0.00367304	0.887125	0.88984	0.885984	0.491539	0.0034136	0.00203778	0.00103883	0.823404	0.250578	0.00367777	0.00368903
	Sample 124	0.555299	-0.0915445	0.954498	0.952779	0.951138	0.542489	-0.0868634	-0.0522131	-0.0297207	0.902502	0.308795	-0.0918679	-0.0917024
	Sample 125	0.329953	0.0146672	0.885781	0.886366	0.883997	0.30243	0.0132306	0.00501789	0.0074337	0.797411	0.448031	0.0146968	0.0147065
	Sample 126	0.629357	-0.0734849	0.931089	0.927987	0.928919	0.605428	-0.0686069	-0.0478942	-0.0121207	0.867256	0.153217	-0.0736566	-0.0734112
	Sample 127	0.724183	-0.157045	1.0205	1.01437	1.01189	0.763566	-0.146406	-0.118504	-0.00481073	0.943344	0.0309972	-0.15838	-0.157429
	Sample 128	0.384124	-0.139138	0.989181	0.9952	0.993148	0.394929	-0.130697	-0.0553286	-0.0687641	0.932901	0.49083	-0.138582	-0.139425
	Sample 129	0.421913	-0.0460581	0.922359	0.923291	0.917344	0.39949	-0.0444866	-0.0200576	-0.0222965	0.886044	0.444082	-0.0463099	-0.0463566
	Sample 130	0.595587	-0.169943	1.05307	1.05586	1.05024	0.644667	-0.159836	-0.104316	-0.0418872	0.987774	0.258861	-0.170401	-0.170852
	Sample 131	0.553894	-0.0513512	0.943243	0.943046	0.942434	0.53871	-0.0479408	-0.0293531	-0.0142777	0.879844	0.262034	-0.0513952	-0.0513845
	Sample 132	0.556942	-0.0307424	0.908645	0.910207	0.905546	0.520887	-0.0289458	-0.0176836	-0.00900882	0.852627	0.265364	-0.0308476	-0.0309006
	Sample 133	0.420016	-0.0153369	0.931295	0.928375	0.925746	0.39941	-0.0144924	-0.00661707	-0.00736825	0.874771	0.444752	-0.0154289	-0.0153805
	Sample 134	0.479966	-0.102593	0.988152	0.983666	0.981378	0.485961	-0.0936641	-0.0508024	-0.0344875	0.895962	0.329897	-0.103302	-0.102833
	Sample 135	0.322428	-0.0605719	0.924604	0.929331	0.927877	0.309911	-0.0555346	-0.020231	-0.0329346	0.850712	0.504512	-0.0603582	-0.0606668
	Sample 136	0.493979	-0.0449838	0.936311	0.937386	0.933426	0.475896	-0.0418916	-0.0229344	-0.0161323	0.869263	0.334749	-0.0451228	-0.0451746
	Sample 137	0.641745	-0.00148888	0.903168	0.898566	0.899958	0.59199	-0.00140831	-0.000979384	-0.000326108	0.851254	0.197116	-0.00149419	-0.00148658
	Sample 138	0.502869	-0.00841929	0.886503	0.884356	0.886161	0.462974	-0.00774831	-0.00439865	-0.0025546	0.815538	0.268881	-0.00842253	-0.00840213
	Sample 139	0.243126	-0.0705183	0.915011	0.917856	0.913471	0.232398	-0.0631539	-0.0179407	-0.0388953	0.818074	0.503837	-0.0706372	-0.0708568
	Sample 140	0.521872	-0.0148939	0.916256	0.927211	0.918678	0.494207	-0.0142396	-0.00801222	-0.00540159	0.878321	0.333179	-0.0148546	-0.0150322
	Sample 141	0.586273	-0.102825	0.964467	0.959901	0.961943	0.581909	-0.0973872	-0.0622023	-0.0255168	0.911067	0.238712	-0.103095	-0.102607
	Sample 142	0.541371	-0.0180334	0.902112	0.89449	0.894557	0.499	-0.0167717	-0.0100593	-0.0057309	0.831973	0.284285	-0.0181857	-0.018032
	Sample 143	0.454329	-0.117983	1.00341	1.00872	1.00383	0.469879	-0.11491	-0.0552262	-0.0532703	0.97768	0.453237	-0.117933	-0.118558
	Sample 144	0.532051	-0.15755	1.04837	1.05546	1.04668	0.574807	-0.151955	-0.0865219	-0.0549213	1.00951	0.364869	-0.157804	-0.158871
	Sample 145	0.400518	-0.0205821	0.851028	0.848164	0.848791	0.35243	-0.0187566	-0.00854597	-0.00875427	0.773509	0.36102	-0.0206363	-0.0205669
	Sample 146	0.373196	0.00680869	0.888325	0.900096	0.886136	0.342743	0.00647098	0.00263349	0.00341369	0.842185	0.444285	0.00682551	0.00691595
	Sample 147	0.38558	-0.0958236	0.957045	0.958173	0.961702	0.385058	-0.0877245	-0.038367	-0.0449152	0.880418	0.450777	-0.0953595	-0.0954719
	Sample 148	0.398657	-0.0780004	0.945929	0.945693	0.945669	0.389851	-0.0718625	-0.0321556	-0.0354624	0.871254	0.429942	-0.0780219	-0.0780024
	Sample 149	0.429168	-0.0829189	0.929292	0.924894	0.928906	0.414424	-0.0741707	-0.0369936	-0.0297707	0.830904	0.333509	-0.0829533	-0.0825608
	Sample 150	0.538127	-0.0392299	0.908838	0.904581	0.905815	0.501663	-0.0372842	-0.0217265	-0.0130912	0.86089	0.302274	-0.0393608	-0.0391764
	Sample 151	0.488579	-0.112996	0.981899	0.980274	0.973491	0.492959	-0.106284	-0.0572194	-0.0401753	0.915663	0.34612	-0.113972	-0.113784
	Sample 152	0.442327	-0.0438715	0.916821	0.917218	0.916523	0.416639	-0.0411592	-0.0199434	-0.0195356	0.859859	0.40812	-0.0438858	-0.0439048
	Sample 153	0.350157	0.0103054	0.879742	0.879504	0.881727	0.318497	0.00946426	0.0037225	0.00538992	0.809763	0.461162	0.0102822	0.0102794
	Sample 154	0.313215	0.0930596	0.781981	0.785568	0.777219	0.252168	0.0873826	0.0301932	0.05198	0.729805	0.434129	0.0936297	0.0940593
	Sample 155	0.478951	-0.0653381	0.951198	0.949637	0.947373	0.470239	-0.058573	-0.0324313	-0.0224605	0.849282	0.325667	-0.0656019	-0.0654942
	Sample 156	0.348927	-0.0253811	0.915123	0.912809	0.911857	0.330357	-0.0229363	-0.00919533	-0.0120271	0.824022	0.432092	-0.025472	-0.0254076
	Sample 157	0.464337	-0.0857745	0.954826	0.953915	0.955699	0.455712	-0.079707	-0.0409004	-0.0348575	0.888095	0.388382	-0.0856962	-0.0856144
	Sample 158	0.249219	-0.0420071	0.948082	0.942776	0.946949	0.242094	-0.0388056	-0.0107394	-0.0262632	0.87478	0.59204	-0.0420574	-0.0418219
	Sample 159	0.466653	-0.0109683	0.875934	0.877523	0.878864	0.424365	-0.00996358	-0.00529613	-0.0041783	0.798356	0.334797	-0.0109318	-0.0109516
	Sample 160	0.607413	-0.0782199	0.963784	0.960286	0.958401	0.596845	-0.0752967	-0.0487114	-0.0219142	0.922585	0.268508	-0.0786592	-0.0783737
	Sample 161	0.324857	-0.0388158	0.93064	0.925039	0.930074	0.313785	-0.0346735	-0.0130955	-0.0201356	0.830819	0.482473	-0.0388394	-0.0386057
	Sample 162	0.636074	-0.0596026	0.965045	0.962576	0.961679	0.627415	-0.0567744	-0.0388857	-0.0140826	0.916046	0.22722	-0.0598112	-0.0596582
	Sample 163	0.485497	0.0147349	0.885917	0.887751	0.883688	0.44097	0.0139588	0.0073529	0.00576416	0.83714	0.34569	0.0147721	0.0148027
	Sample 164	0.568682	-0.0600085	0.935957	0.933772	0.932684	0.552194	-0.0551013	-0.0355279	-0.0147946	0.856414	0.229945	-0.0602191	-0.0600785
	Sample 165	0.556821	-0.204315	1.0602	1.06095	1.06127	0.612735	-0.187627	-0.117963	-0.0527012	0.974589	0.273745	-0.204108	-0.204254
	Sample 166	0.337282	-0.00926853	0.891967	0.896733	0.891917	0.312233	-0.0085043	-0.00324463	-0.00483126	0.818375	0.464916	-0.00926904	-0.00931857
	Sample 167	0.38177	-0.0895407	0.992896	0.99291	0.988703	0.387907	-0.085415	-0.0351303	-0.0461155	0.943147	0.509205	-0.0899204	-0.0899217
	Sample 168	0.438114	0.000420185	0.865922	0.867086	0.865533	0.393258	0.000389919	0.000190913	0.000168207	0.803188	0.346487	0.000420374	0.000420939
	Sample 169	0.568966	-0.0521177	0.938679	0.938743	0.933072	0.551929	-0.0480345	-0.0308285	-0.0136811	0.85997	0.244936	-0.0524309	-0.0524344
	Sample 170	0.605797	-0.0163902	0.907063	0.906759	0.912441	0.569303	-0.0153119	-0.0102264	-0.00360797	0.852409	0.200855	-0.0162936	-0.0162882
	Sample 171	0.480159	-0.0521706	0.956991	0.953557	0.955514	0.47364	-0.0494846	-0.0258605	-0.019944	0.906319	0.365278	-0.0522512	-0.0520637
	Sample 172	0.410488	0.129829	0.784013	0.785182	0.784192	0.331961	0.123646	0.0549587	0.0617965	0.746846	0.373262	0.1298	0.129993
	Sample 173	0.48051	-0.09372	0.986249	0.977856	0.983967	0.485299	-0.0892462	-0.0462233	-0.036941	0.936997	0.387844	-0.0939373	-0.0931379
	Sample 174	0.23737	0.0204628	0.884737	0.87993	0.877881	0.215256	0.0193053	0.00501747	0.0132861	0.828224	0.569993	0.0206226	0.0205105
	Sample 175	0.499486	0.0400458	0.85187	0.859989	0.854134	0.442477	0.0382039	0.0207454	0.0138967	0.814848	0.296403	0.0399396	0.0403203
	Sample 176	0.589153	-0.0996997	0.976091	0.973028	0.972565	0.589939	-0.0926327	-0.060476	-0.0244996	0.903626	0.238992	-0.100061	-0.0997472
	Sample 177	0.500234	-0.17178	1.02773	1.02608	1.03047	0.52934	-0.161369	-0.0882406	-0.0645383	0.968026	0.387153	-0.171322	-0.171048
	Sample 178	0.412028	-0.0708658	0.978915	0.981959	0.975293	0.415043	-0.0676672	-0.0301575	-0.0327302	0.931272	0.45045	-0.071129	-0.0713502
	Sample 179	0.31897	-0.0187343	0.881324	0.885654	0.878933	0.290649	-0.0178046	-0.00619515	-0.010723	0.835315	0.503077	-0.0187853	-0.0188776
	Sample 180	0.413418	-0.0554562	0.889234	0.894907	0.891992	0.379778	-0.0520836	-0.0236112	-0.0260632	0.837746	0.419217	-0.0552846	-0.0556374
	Sample 181	0.388577	-0.0430144	0.930769	0.929295	0.925015	0.371316	-0.0400566	-0.0172667	-0.0203795	0.861408	0.438257	-0.0432819	-0.0432134
	Sample 182	0.29706	0.0140396	0.861543	0.862689	0.860246	0.263019	0.0131177	0.0042926	0.00853948	0.803761	0.523238	0.0140608	0.0140795
	Sample 183	0.421329	-0.0574457	0.955947	0.952199	0.954355	0.412886	-0.053966	-0.0248529	-0.0247179	0.896546	0.410643	-0.0575415	-0.0573159
	Sample 184	0.410975	0.0155881	0.846069	0.841203	0.843957	0.360058	0.014524	0.00665037	0.00687046	0.786342	0.371974	0.0156271	0.0155373
	Sample 185	0.496207	-0.0986304	0.95384	0.953089	0.955603	0.488669	-0.0910173	-0.0504368	-0.0360062	0.881842	0.348854	-0.0984484	-0.0983709
	Sample 186	0.436341	-0.116462	1.01472	1.01396	1.00914	0.453581	-0.112424	-0.0523467	-0.0531747	0.974147	0.460755	-0.117106	-0.117019
	Sample 187	0.612246	-0.0215093	0.889991	0.893777	0.891058	0.566725	-0.0203782	-0.0136802	-0.00496752	0.844199	0.205787	-0.0214836	-0.0215749
	Sample 188	0.637566	-0.157655	1.03119	1.02543	1.02467	0.67243	-0.148669	-0.103459	-0.0311483	0.966271	0.202448	-0.158657	-0.157771
	Sample 189	0.437245	-0.00829831	0.900997	0.895943	0.900859	0.405788	-0.0078061	-0.00373794	-0.00352862	0.847424	0.383064	-0.00829959	-0.00825303
	Sample 190	0.420671	-0.150774	1.02085	1.01716	1.01871	0.441071	-0.140695	-0.0652806	-0.0697312	0.95061	0.471141	-0.151091	-0.150544
	Sample 191	0.593306	-0.100988	0.946904	0.94627	0.944135	0.580138	-0.0958915	-0.0620539	-0.0253395	0.896485	0.236898	-0.101285	-0.101217
	Sample 192	0.396145	-0.112128	0.986103	0.98	0.982331	0.405502	-0.0999355	-0.0462858	-0.0463013	0.875518	0.405638	-0.112558	-0.111861
	Sample 193	0.372396	0.0051036	0.874073	0.877238	0.873335	0.336783	0.00468596	0.00196809	0.00238794	0.801868	0.408627	0.00510791	0.00512641
	Sample 194	0.476654	-0.0954684	0.968536	0.968516	0.966496	0.475697	-0.0889785	-0.0469883	-0.0347568	0.900795	0.351869	-0.0956698	-0.0956679
	Sample 195	0.420135	-0.0509372	0.911573	0.914229	0.910955	0.397073	-0.0477925	-0.0222029	-0.0210955	0.854715	0.377269	-0.0509718	-0.0511203
	Sample 196	0.554404	-0.0998657	0.949025	0.940662	0.9404	0.541086	-0.0924743	-0.0574606	-0.0273287	0.870798	0.257345	-0.100782	-0.0998936
	Sample 197	0.620512	0.0258175	0.865491	0.870309	0.867023	0.556206	0.0240958	0.0165623	0.00574512	0.809202	0.192937	0.0257719	0.0259153
	Sample 198	0.72151	-0.136582	1.0054	1.00702	1.00573	0.748413	-0.129881	-0.101637	-0.0184148	0.956391	0.135599	-0.136537	-0.136757
	Sample 199	0.315081	-0.00801671	0.909623	0.909614	0.89891	0.292604	-0.0076168	-0.00260952	-0.00481646	0.854068	0.540067	-0.00811225	-0.00811217
	Sample 200	0.62484	-0.168006	1.03336	1.02844	1.02349	0.662017	-0.159049	-0.10867	-0.0338478	0.968921	0.2062	-0.169626	-0.168818
	Sample 201	0.383639	0.0494142	0.855478	0.85193	0.853806	0.336319	0.0457016	0.0194645	0.0240261	0.789658	0.415137	0.0495109	0.0493056
	Sample 202	0.5354	-0.110506	0.992494	0.991605	0.994294	0.548549	-0.102731	-0.0609657	-0.0330377	0.924339	0.297262	-0.110306	-0.110207
	Sample 203	0.414392	-0.108933	0.991675	0.989694	0.993593	0.423666	-0.101261	-0.046449	-0.0472787	0.923613	0.431235	-0.108723	-0.108506
	Sample 204	0.349931	-0.0285493	0.943088	0.945906	0.937186	0.338167	-0.0266695	-0.0103015	-0.0144221	0.875479	0.473434	-0.0287291	-0.0288149
	Sample 205	0.398362	0.0928939	0.778896	0.785578	0.780295	0.322716	0.0854041	0.0384193	0.0413587	0.717382	0.347407	0.0927272	0.0935228
	Sample 206	0.379077	-0.112359	0.957022	0.949009	0.951905	0.371866	-0.101514	-0.0438936	-0.052019	0.860026	0.440704	-0.112963	-0.112017
	Sample 207	0.431125	0.0687021	0.802684	0.799715	0.799786	0.355679	0.0636462	0.030553	0.0296142	0.740929	0.34475	0.0689509	0.0686959
	Sample 208	0.47071	-0.084542	0.984561	0.990606	0.984732	0.477045	-0.0793598	-0.0409557	-0.0310917	0.92437	0.362152	-0.0845273	-0.0850463
	Sample 209	0.587999	-0.0684162	0.938217	0.93613	0.936393	0.569597	-0.0628647	-0.0416167	-0.0153957	0.860411	0.210716	-0.0685495	-0.068397
	Sample 210	0.353145	-0.0170447	0.897363	0.89378	0.895012	0.325796	-0.0159344	-0.00620448	-0.00909723	0.836712	0.477694	-0.0170894	-0.0170212
	Sample 211	0.559161	0.0501511	0.853871	0.855906	0.852044	0.491707	0.0477432	0.0289417	0.0149164	0.811134	0.253423	0.0502587	0.0503785
	Sample 212	0.409875	-0.0638773	0.927666	0.929457	0.92703	0.39234	-0.0595213	-0.0270343	-0.029095	0.863813	0.422246	-0.0639211	-0.0640445
	Sample 213	0.65007	-0.0338901	0.934141	0.931418	0.928788	0.622601	-0.0325141	-0.0227178	-0.00747138	0.891078	0.20476	-0.0340854	-0.0339861
	Sample 214	0.475746	0.020418	0.881342	0.877851	0.876127	0.432175	0.0189743	0.0100718	0.00760797	0.81418	0.326455	0.0205395	0.0204581
	Sample 215	0.487649	-0.0587173	0.933076	0.927512	0.930151	0.470211	-0.055934	-0.0296828	-0.0221079	0.88606	0.350215	-0.0589019	-0.0585507
	Sample 216	0.31141	-0.047905	0.905002	0.907918	0.902095	0.28984	-0.04419	-0.0153917	-0.0279346	0.832138	0.526035	-0.0480593	-0.0482142
	Sample 217	0.445149	-0.14305	1.00794	1.00406	1.00882	0.463786	-0.134521	-0.0657649	-0.0620625	0.948666	0.437676	-0.142927	-0.142376
	Sample 218	0.643432	-0.130386	1.01245	1.01809	1.0155	0.673373	-0.121662	-0.0864586	-0.0248046	0.947554	0.193188	-0.129995	-0.130719
	Sample 219	0.317051	-0.0568565	0.934007	0.933833	0.936375	0.30516	-0.0532597	-0.0185292	-0.0330201	0.877139	0.543811	-0.0567128	-0.0567021
	Sample 220	0.484229	0.0132331	0.869646	0.867203	0.864891	0.433268	0.0123664	0.00662912	0.0048077	0.808249	0.314223	0.0133058	0.0132684
	Sample 221	0.387864	-0.0146071	0.915466	0.909724	0.913611	0.363222	-0.0134141	-0.0058073	-0.00723022	0.838995	0.45222	-0.0146367	-0.0145449
	Sample 222	0.452319	-0.068835	0.936189	0.933482	0.931701	0.437056	-0.0639755	-0.0322901	-0.0264743	0.865927	0.358337	-0.0691665	-0.0689665
	Sample 223	0.35986	0.0370117	0.845728	0.852907	0.853469	0.316788	0.0343003	0.0137379	0.0186461	0.790946	0.42997	0.036676	0.0369873
	Sample 224	0.565229	-0.0709285	0.947154	0.950239	0.943972	0.551025	-0.0671699	-0.0414031	-0.0217835	0.893949	0.289912	-0.0711676	-0.0713994
	Sample 225	0.623525	0.0427906	0.833088	0.830598	0.831046	0.536835	0.0404319	0.0276416	0.00978116	0.785239	0.189962	0.0428957	0.0427675
	Sample 226	0.48716	-0.0322974	0.90394	0.901657	0.901668	0.450578	-0.0306112	-0.0161395	-0.0128089	0.854594	0.357595	-0.0323787	-0.032297
	Sample 227	0.562252	-0.0507906	0.942357	0.943089	0.936959	0.545041	-0.0472823	-0.0295455	-0.0138165	0.87224	0.25488	-0.0510831	-0.0511228
	Sample 228	0.614194	-0.177706	1.04271	1.04672	1.0433	0.657671	-0.167084	-0.112021	-0.0426783	0.980943	0.250562	-0.177605	-0.178289
	Sample 229	0.376679	0.0639802	0.813458	0.814284	0.815249	0.318815	0.0592836	0.0250204	0.0301716	0.755404	0.384453	0.0638396	0.0639045
	Sample 230	0.432076	-0.0563532	0.884256	0.879394	0.887833	0.398529	-0.0516728	-0.0252957	-0.019859	0.814094	0.312875	-0.0561262	-0.0558175
	Sample 231	0.663199	-0.22136	1.06846	1.07072	1.06812	0.732529	-0.210166	-0.151811	-0.035297	1.0141	0.170317	-0.221431	-0.221899
	Sample 232	0.53323	-0.0685134	0.958535	0.955999	0.959428	0.524089	-0.0636125	-0.0374255	-0.0227085	0.890798	0.317999	-0.0684497	-0.0682686
	Sample 233	0.468254	0.00297564	0.8751	0.874522	0.874642	0.422362	0.00279233	0.00143693	0.00111761	0.820762	0.328504	0.00297719	0.00297523
	Sample 234	0.211349	-0.00363908	0.896048	0.895376	0.895069	0.194761	-0.00340796	-0.000791838	-0.0025723	0.838223	0.632684	-0.00364306	-0.00364033
	Sample 235	0.464563	-0.0716625	0.955545	0.961479	0.955047	0.458438	-0.0681521	-0.0343992	-0.0286783	0.908264	0.382196	-0.0716999	-0.0721452
	Sample 236	0.508705	-0.0333923	0.888523	0.879094	0.887887	0.469463	-0.029732	-0.0176559	-0.010096	0.790561	0.26845	-0.0334162	-0.0330616
	Sample 237	0.401255	-0.0800032	0.953225	0.954294	0.95693	0.396675	-0.0740136	-0.0331636	-0.0381528	0.885286	0.456351	-0.0796935	-0.0797828
	Sample 238	0.48252	-0.0674292	0.964083	0.963401	0.962532	0.475976	-0.0627179	-0.033344	-0.0266583	0.895279	0.38054	-0.0675379	-0.0674901
	Sample 239	0.495208	-0.133048	1.03662	1.03556	1.0352	0.525284	-0.12739	-0.0675114	-0.0499171	0.99118	0.388388	-0.133231	-0.133094
	Sample 240	0.483649	-0.0310955	0.897218	0.898046	0.892453	0.451609	-0.0283456	-0.0157353	-0.00997231	0.81353	0.286209	-0.0312616	-0.0312904
	Sample 241	0.571859	-0.0972373	0.972493	0.975398	0.970331	0.573243	-0.0924355	-0.0574449	-0.027186	0.922414	0.271289	-0.0974538	-0.097745
	Sample 242	0.420735	-0.118638	0.990851	0.987373	0.991046	0.429051	-0.113085	-0.0513616	-0.056604	0.944661	0.472843	-0.118615	-0.118198
	Sample 243	0.525071	-0.155427	1.01835	1.01148	1.01202	0.551556	-0.14633	-0.0847088	-0.0485639	0.952783	0.31621	-0.1564	-0.155345
	Sample 244	0.315795	-0.133431	0.997478	0.997293	0.998322	0.324421	-0.124445	-0.0433604	-0.0732805	0.931092	0.548282	-0.133318	-0.133293
	Sample 245	0.489868	-0.117947	0.940293	0.943308	0.948114	0.482475	-0.107351	-0.0600208	-0.0363682	0.862936	0.292344	-0.116974	-0.117349
	Sample 246	0.437279	0.0194484	0.879194	0.884086	0.877756	0.395663	0.0182809	0.00876669	0.00879617	0.825062	0.396994	0.0194803	0.0195887
	Sample 247	0.354664	0.0209854	0.86797	0.863654	0.866537	0.31507	0.0196008	0.00763025	0.0115427	0.809362	0.476625	0.0210202	0.0209156
	Sample 248	0.408804	-0.0453616	0.946147	0.941215	0.940663	0.395918	-0.0422347	-0.0190924	-0.0207475	0.875819	0.43024	-0.0456261	-0.0453883
	Sample 249	0.291437	0.0331258	0.853866	0.849236	0.853597	0.255415	0.0306717	0.00991196	0.0203882	0.790359	0.525371	0.0331362	0.0329566
	Sample 250	0.431972	-0.120949	0.995028	0.992868	0.988648	0.43866	-0.116125	-0.0536649	-0.0555775	0.949212	0.454294	-0.12173	-0.121466
	Sample 251	0.535109	-0.0855602	0.974084	0.97937	0.977591	0.538395	-0.0805885	-0.0471211	-0.0283027	0.920787	0.32338	-0.0852532	-0.0857159
	Sample 252	0.452421	-0.011108	0.894808	0.896105	0.892428	0.41537	-0.0106093	-0.0051701	-0.00493869	0.852357	0.396778	-0.0111377	-0.0111538
	Sample 253	0.348098	-0.0344653	0.922866	0.916112	0.921006	0.3299	-0.0316161	-0.0123453	-0.018783	0.844869	0.501933	-0.0345349	-0.0342821
	Sample 254	0.580056	-0.0178132	0.914313	0.913069	0.907441	0.542013	-0.01672	-0.0106398	-0.00463171	0.851751	0.235949	-0.0179481	-0.0179237
	Sample 255	0.559179	-0.202349	1.07933	1.07147	1.07259	0.616443	-0.189436	-0.116295	-0.0599706	1.00414	0.317884	-0.203621	-0.202139
	Sample 256	0.505235	-0.0976314	0.932947	0.92946	0.924642	0.489084	-0.0856976	-0.0516416	-0.0201774	0.81162	0.191095	-0.0985083	-0.0981401
	Sample 257	0.732423	-0.0825	0.987731	0.98765	0.980999	0.741246	-0.0774935	-0.0623373	-0.00712018	0.921468	0.0846653	-0.0830661	-0.0830592
	Sample 258	0.38827	-0.111651	0.987231	0.984975	0.985031	0.39654	-0.0997996	-0.044947	-0.048123	0.880471	0.424559	-0.111901	-0.111645
	Sample 259	0.377605	0.0165068	0.859182	0.858968	0.857743	0.335571	0.0155352	0.00645787	0.00824818	0.807256	0.428601	0.0165345	0.0165304
	Sample 260	0.506275	-0.0120241	0.890429	0.894409	0.892468	0.465785	-0.0113752	-0.00627548	-0.00407487	0.844303	0.302449	-0.0119967	-0.0120503
	Sample 261	0.432296	0.0203704	0.868337	0.871238	0.864993	0.386037	0.0191289	0.00909111	0.00897694	0.812273	0.381189	0.0204492	0.0205175
	Sample 262	0.388915	0.0497273	0.839531	0.838242	0.84143	0.335171	0.0469684	0.0198081	0.0249025	0.794747	0.421373	0.0496151	0.0495389
	Sample 263	0.377786	0.0598537	0.857446	0.862671	0.85549	0.333186	0.056532	0.0233111	0.0305802	0.808014	0.437083	0.0599905	0.0603561
	Sample 264	0.634169	-0.00231632	0.883565	0.885914	0.880137	0.576736	-0.00221575	-0.00151784	-0.000509919	0.841921	0.193755	-0.00232535	-0.00233153
	Sample 265	0.427992	-0.0050156	0.886169	0.884598	0.883756	0.391711	-0.00465824	-0.00222309	-0.00205671	0.820789	0.362395	-0.0050293	-0.00502038
	Sample 266	0.418821	0.0126506	0.858195	0.866413	0.859954	0.375364	0.0116711	0.0055219	0.00547601	0.793366	0.372244	0.0126247	0.0127456
	Sample 267	0.370551	-0.0376006	0.929412	0.927517	0.921066	0.353524	-0.0347912	-0.0144319	-0.0180071	0.852246	0.441103	-0.0379413	-0.0378639
	Sample 268	0.418872	-0.120289	1.00577	1.00545	1.00668	0.434465	-0.111252	-0.0519148	-0.0529951	0.931049	0.443506	-0.120181	-0.120143
	Sample 269	0.379136	0.00572796	0.878173	0.88163	0.875383	0.345305	0.00522575	0.00225946	0.00264788	0.798632	0.404665	0.00574622	0.00576884
	Sample 270	0.473521	-0.0599904	0.919675	0.927544	0.915433	0.452624	-0.0566027	-0.0296615	-0.0220187	0.863738	0.335998	-0.0602683	-0.060784
	Sample 271	0.302424	-0.108257	1.00581	1.00791	0.998617	0.311795	-0.102063	-0.0338008	-0.0634529	0.941481	0.58532	-0.109037	-0.109265
	Sample 272	0.482934	-0.0992362	0.96941	0.966543	0.964875	0.481352	-0.0927304	-0.0495065	-0.0358111	0.901619	0.348192	-0.0997026	-0.0994077
	Sample 273	0.517782	-0.0854436	0.96123	0.959709	0.960825	0.513223	-0.0803176	-0.0456396	-0.0290595	0.903182	0.326778	-0.0854797	-0.0853444
	Sample 274	0.586159	-0.113614	0.997394	0.992261	0.996017	0.601176	-0.105255	-0.0685751	-0.0299533	0.922742	0.262591	-0.113771	-0.113185
	Sample 275	0.413143	-3.89912e-05	0.881677	0.881078	0.88285	0.375061	-3.69499e-05	-1.65646e-05	-1.93987e-05	0.836629	0.43923	-3.89394e-05	-3.8913e-05
	Sample 276	0.443595	-0.0513118	0.944097	0.947492	0.942846	0.431219	-0.0477609	-0.0234679	-0.0211829	0.877599	0.389233	-0.0513799	-0.0515646
	Sample 277	0.707329	-0.0761194	0.949194	0.952991	0.948106	0.693257	-0.0719163	-0.0556587	-0.00898894	0.895755	0.111962	-0.0762068	-0.0765116
	Sample 278	0.149199	0.0232246	0.875855	0.87899	0.877738	0.134974	0.021636	0.00357135	0.017382	0.817699	0.656926	0.0231748	0.0232577
	Sample 279	0.379806	-0.0689067	0.963981	0.954607	0.95894	0.376686	-0.0625551	-0.0270676	-0.0323235	0.870548	0.44983	-0.069269	-0.0685954
	Sample 280	0.703656	-0.0636281	0.958776	0.959424	0.954593	0.690825	-0.0612449	-0.0460467	-0.00998772	0.918839	0.149843	-0.0639069	-0.06395
	Sample 281	0.482382	0.0119213	0.860088	0.859587	0.856242	0.42467	0.011096	0.0059126	0.0045261	0.796963	0.325085	0.0119748	0.0119679
	Sample 282	0.562549	-0.0924013	0.996274	0.992396	0.992362	0.573585	-0.0871062	-0.0534079	-0.0270236	0.935494	0.290225	-0.0927656	-0.0924045
	Sample 283	0.425324	0.0490507	0.85217	0.850326	0.848211	0.372692	0.0450996	0.0215522	0.0206864	0.779887	0.357721	0.0492796	0.049173
	Sample 284	0.345553	0.0262186	0.884344	0.883669	0.888615	0.315702	0.024087	0.00931482	0.0137711	0.816368	0.466737	0.0260926	0.0260727
	Sample 285	0.46331	0.0127709	0.856466	0.853071	0.854099	0.408726	0.0118869	0.00611149	0.00542147	0.794975	0.362579	0.0128063	0.0127556
	Sample 286	0.486295	-0.00683847	0.904628	0.902106	0.90235	0.44761	-0.00645424	-0.00339222	-0.00294449	0.85165	0.388532	-0.00685573	-0.00683662
	Sample 287	0.834026	-0.063925	0.946932	0.95432	0.946204	0.81333	-0.0613819	-0.0549481	0.000116902	0.908561	-0.00173035	-0.0639742	-0.0644733
	Sample 288	0.371954	-0.0245508	0.941965	0.940563	0.940795	0.360388	-0.0226478	-0.00940461	-0.0126644	0.867874	0.485305	-0.0245813	-0.0245447
	Sample 289	0.382525	-0.155917	1.01606	1.02002	1.02063	0.4037	-0.143597	-0.0616712	-0.0695014	0.939987	0.454956	-0.155219	-0.155823
	Sample 290	0.294779	-0.0212015	0.893702	0.895265	0.891331	0.270704	-0.0200657	-0.00643908	-0.0128876	0.84358	0.541804	-0.0212579	-0.0212951
	Sample 291	0.395688	-0.0894973	0.983917	0.983381	0.987802	0.403564	-0.0803584	-0.0365638	-0.039505	0.886934	0.436026	-0.0891453	-0.0890968
	Sample 292	0.38236	-0.115462	1.00862	1.00947	1.00855	0.397267	-0.108556	-0.0454803	-0.0560126	0.948226	0.489266	-0.11547	-0.115567
	Sample 293	0.471602	-0.0599401	0.951782	0.948603	0.947639	0.4598	-0.0551563	-0.0290833	-0.0222014	0.872008	0.350999	-0.0602021	-0.0600011
	Sample 294	0.471779	-0.186616	1.00972	1.00644	1.01054	0.492234	-0.178584	-0.0909008	-0.0770513	0.967047	0.417238	-0.186465	-0.185858
	Sample 295	0.397387	0.0420013	0.855787	0.856699	0.854798	0.349762	0.0386904	0.0171859	0.0201262	0.787417	0.409604	0.0420498	0.0420946
	Sample 296	0.494019	-0.0651743	0.942834	0.947153	0.941997	0.479835	-0.0609172	-0.0331985	-0.0253042	0.880468	0.365734	-0.0652322	-0.065531
	Sample 297	0.48375	-0.0419452	0.914274	0.918965	0.914136	0.456231	-0.0394775	-0.0209342	-0.0162743	0.860354	0.354675	-0.0419516	-0.0421668
	Sample 298	0.324064	-0.121737	1.00415	1.0052	1.00613	0.333805	-0.114706	-0.040389	-0.0704461	0.948017	0.582219	-0.121498	-0.121624
	Sample 299	0.450259	-0.163292	1.05827	1.05253	1.04633	0.488095	-0.149476	-0.0761733	-0.0652376	0.957797	0.418022	-0.165157	-0.16426
	Sample 300	0.357465	0.00183526	0.897433	0.884321	0.890192	0.329836	0.00158521	0.000680004	0.000829686	0.768907	0.40244	0.00185019	0.00182315
	Sample 301	0.590066	-0.189659	1.02172	1.02331	1.01784	0.622265	-0.177108	-0.115949	-0.0453153	0.950484	0.243194	-0.190382	-0.190677
	Sample 302	0.373596	-0.0622648	0.949486	0.951962	0.950741	0.367193	-0.0564913	-0.0240478	-0.0285252	0.862583	0.43556	-0.0621827	-0.0623448
	Sample 303	0.40522	-0.0365917	0.9373	0.932124	0.931826	0.388563	-0.0344487	-0.0152584	-0.0175686	0.877252	0.447393	-0.0368066	-0.0366034
	Sample 304	0.457673	-0.175354	1.02922	1.02661	1.01847	0.485731	-0.160272	-0.0836296	-0.0626272	0.930879	0.363746	-0.177203	-0.176754
	Sample 305	0.389226	-0.10083	0.984763	0.985693	0.981586	0.394547	-0.0941679	-0.0405284	-0.0497905	0.916731	0.484714	-0.101156	-0.101252
	Sample 306	0.620854	-0.153142	1.01099	1.00815	1.00623	0.64568	-0.142413	-0.0982683	-0.0305279	0.935739	0.200586	-0.153866	-0.153434
	Sample 307	0.316081	-0.0181407	0.85216	0.859668	0.859213	0.283078	-0.0164947	-0.00597667	-0.00939575	0.781253	0.445019	-0.0179918	-0.0181503
	Sample 308	0.395862	0.0352431	0.860303	0.86101	0.860512	0.350597	0.0325345	0.0143591	0.0167629	0.794376	0.40929	0.0352346	0.0352635
	Sample 309	0.480664	-0.0195985	0.914187	0.916575	0.911585	0.45134	-0.018361	-0.00970353	-0.00732525	0.854024	0.340719	-0.0196545	-0.0197058
	Sample 310	0.528841	-0.0544827	0.957428	0.955264	0.950238	0.517397	-0.0503587	-0.0296654	-0.01743	0.87831	0.303998	-0.0548949	-0.0547709
	Sample 311	0.426316	-0.158096	1.0134	1.01446	1.01355	0.446016	-0.147363	-0.0695702	-0.0714061	0.944746	0.457786	-0.158072	-0.158237
	Sample 312	0.20818	-0.0821744	0.968685	0.969859	0.966188	0.206974	-0.0758728	-0.0176032	-0.0565252	0.892095	0.66461	-0.0823868	-0.0824866
	Sample 313	0.496901	-0.0377222	0.907168	0.913237	0.912144	0.466227	-0.0361171	-0.0192811	-0.0150464	0.87333	0.36383	-0.0375164	-0.0377674
	Sample 314	0.234911	-0.0173947	0.883177	0.874677	0.885498	0.216214	-0.0154822	-0.00424729	-0.0108888	0.788139	0.554309	-0.0173491	-0.0171821
	Sample 315	0.482167	-0.062915	0.949333	0.954168	0.948803	0.470756	-0.059735	-0.0312157	-0.0243555	0.900847	0.367299	-0.0629501	-0.0632707
	Sample 316	0.619233	-0.187543	1.03234	1.03566	1.02507	0.658909	-0.180853	-0.120552	-0.0428375	0.988501	0.234139	-0.188874	-0.189482
	Sample 317	0.514538	-0.0008772	0.897187	0.895924	0.892798	0.471778	-0.000837905	-0.000463535	-0.000337002	0.852804	0.342994	-0.000881513	-0.000880271
	Sample 318	0.697159	0.0409255	0.863812	0.862108	0.862606	0.616703	0.0391935	0.0292589	0.00698105	0.826101	0.147143	0.0409827	0.0409018
	Sample 319	0.688767	-0.155484	1.02219	1.01786	1.01836	0.724488	-0.145712	-0.110615	-0.017231	0.954357	0.112856	-0.156069	-0.155407
	Sample 320	0.726536	-0.121832	0.991999	0.989248	0.985349	0.741134	-0.113336	-0.0916364	-0.0115833	0.916631	0.0936828	-0.122654	-0.122314
	Sample 321	0.417588	-0.0317896	0.932281	0.936599	0.934048	0.402853	-0.0297295	-0.0137108	-0.0138277	0.873518	0.406287	-0.0317295	-0.0318764
	Sample 322	0.502914	-0.0117083	0.900068	0.893837	0.893496	0.464657	-0.0110363	-0.00608882	-0.00397351	0.842218	0.303231	-0.0117944	-0.0117128
	Sample 323	0.540192	-0.119742	1.00448	1.00697	1.01123	0.563363	-0.109641	-0.0667093	-0.0327915	0.925926	0.276926	-0.118944	-0.119238
	Sample 324	0.322412	0.028756	0.874591	0.877396	0.872039	0.289402	0.0274882	0.00954321	0.0163227	0.833591	0.494992	0.0288402	0.0289327
	Sample 325	0.718609	-0.121307	1.00746	1.00744	1.00292	0.743127	-0.114847	-0.089884	-0.0139204	0.949509	0.115089	-0.121856	-0.121854
	Sample 326	0.339459	0.031245	0.868788	0.86215	0.866338	0.303328	0.0279234	0.0109397	0.0162687	0.774239	0.451086	0.0313334	0.031094
	Sample 327	0.417058	0.00916171	0.87878	0.882794	0.877632	0.376166	0.00871756	0.00392685	0.0044483	0.835085	0.426118	0.00917369	0.0092156
	Sample 328	0.406008	0.0408878	0.835147	0.834351	0.830782	0.350284	0.0366128	0.0172396	0.0178461	0.74392	0.362607	0.0411026	0.0410635
	Sample 329	0.373067	-0.00279112	0.883809	0.88673	0.884545	0.342616	-0.00245184	-0.0010811	-0.00121408	0.777022	0.38476	-0.0027888	-0.00279801
	Sample 330	0.40313	-0.0719232	0.974279	0.972226	0.97015	0.401913	-0.0678822	-0.0297963	-0.0327123	0.915642	0.441246	-0.0722293	-0.0720771
	Sample 331	0.351371	-0.0732461	0.928358	0.923252	0.926458	0.33681	-0.0668658	-0.0266283	-0.039307	0.845756	0.497176	-0.0733964	-0.0729927
	Sample 332	0.578659	-0.102977	0.971031	0.969678	0.967709	0.580546	-0.0964741	-0.0617779	-0.0261127	0.906597	0.245389	-0.103331	-0.103187
	Sample 333	0.446793	-0.0255627	0.902625	0.901548	0.899359	0.417378	-0.0232626	-0.0118632	-0.00952209	0.818438	0.335011	-0.0256555	-0.0256249
	Sample 334	0.3711	-0.0613433	0.926677	0.922318	0.92615	0.354814	-0.0563613	-0.023501	-0.0303758	0.850933	0.458609	-0.0613782	-0.0610895
	Sample 335	0.565398	-0.0355147	0.942657	0.937844	0.940249	0.542845	-0.034075	-0.0205041	-0.0120593	0.902134	0.319269	-0.0356057	-0.0354239
	Sample 336	0.524499	-0.0212602	0.912425	0.907078	0.902971	0.493254	-0.0187816	-0.0116135	-0.00495103	0.797699	0.210282	-0.0214828	-0.0213568
	Sample 337	0.500989	-0.0315936	0.945791	0.936585	0.936367	0.485019	-0.0291964	-0.0163648	-0.0105427	0.865319	0.312464	-0.0319115	-0.0316009
	Sample 338	0.478235	-0.0629407	0.936642	0.934855	0.935461	0.46234	-0.0573226	-0.0311077	-0.0229882	0.851962	0.341664	-0.0630201	-0.0628999
	Sample 339	0.575071	-0.0274431	0.915826	0.911635	0.913789	0.540506	-0.0254121	-0.0162326	-0.00787814	0.846163	0.262323	-0.0275043	-0.0273784
	Sample 340	0.493709	-0.0295814	0.887349	0.889344	0.88959	0.452526	-0.0281409	-0.0150478	-0.0111238	0.846271	0.334522	-0.0295069	-0.0295732
	Sample 341	0.37596	-0.0218312	0.89729	0.89367	0.896733	0.346453	-0.0201329	-0.0084345	-0.0108933	0.826972	0.447451	-0.0218448	-0.0217567
	Sample 342	0.614656	-0.119138	0.988406	0.987596	0.984256	0.621867	-0.112641	-0.0752734	-0.0280017	0.930576	0.231335	-0.119641	-0.119543
	Sample 343	0.612184	-0.119468	0.978155	0.97762	0.976077	0.614427	-0.114351	-0.0752033	-0.0300143	0.934274	0.245223	-0.119722	-0.119656
	Sample 344	0.451503	-0.0280153	0.922385	0.910678	0.921046	0.428398	-0.0258906	-0.0130305	-0.0113752	0.851194	0.373976	-0.028056	-0.0276999
	Sample 345	0.449851	0.0686134	0.835574	0.833326	0.835758	0.384498	0.0656804	0.0315662	0.0316395	0.800032	0.385391	0.0685983	0.0684138
	Sample 346	0.623861	-0.0733749	0.938162	0.942128	0.935618	0.606242	-0.0683147	-0.0475439	-0.0130645	0.871094	0.166588	-0.0735744	-0.0738854
	Sample 347	0.445021	-0.0626533	0.971693	0.967267	0.968052	0.442862	-0.0590783	-0.0286625	-0.0256497	0.912814	0.396311	-0.062889	-0.0626025
	Sample 348	0.476914	-0.11858	1.00176	1.00431	1.00504	0.48935	-0.114057	-0.0577362	-0.0489916	0.966708	0.415234	-0.118193	-0.118494
	Sample 349	0.571851	-0.208715	1.0907	1.09159	1.09127	0.641997	-0.196168	-0.122788	-0.0590473	1.02567	0.30873	-0.208605	-0.208776
	Sample 350	0.482819	-0.0718568	0.923097	0.916903	0.919071	0.459806	-0.0660356	-0.0359495	-0.0219292	0.844616	0.280481	-0.0721715	-0.0716872
	Sample 351	0.555799	-0.158278	1.02459	1.02418	1.02044	0.583147	-0.150414	-0.0904503	-0.0497373	0.969744	0.320664	-0.158922	-0.158858
	Sample 352	0.410612	-0.0638951	0.942558	0.932685	0.938678	0.397547	-0.059217	-0.0270607	-0.0298969	0.869953	0.439213	-0.0641592	-0.0634871
	Sample 353	0.498899	-0.0168827	0.873299	0.866732	0.872352	0.446142	-0.0156336	-0.00863424	-0.0061281	0.807808	0.316647	-0.0169011	-0.0167739
	Sample 354	0.393738	-0.0278793	0.905319	0.906831	0.900437	0.366873	-0.0259554	-0.0113591	-0.0132941	0.8383	0.429368	-0.0280305	-0.0280773
	Sample 355	0.504059	-0.218016	1.09223	1.08705	1.08263	0.563234	-0.197601	-0.113422	-0.0709918	0.981258	0.352534	-0.219949	-0.218905
	Sample 356	0.607966	-0.040434	0.932453	0.929794	0.924578	0.579739	-0.0380887	-0.0253534	-0.00947388	0.87095	0.216633	-0.0407784	-0.0406621
	Sample 357	0.47613	-0.240393	1.08009	1.08103	1.07658	0.52804	-0.225422	-0.117908	-0.0907401	1.00953	0.406371	-0.241177	-0.241387
	Sample 358	0.633522	-0.101759	1.00198	1.00112	0.997697	0.649591	-0.0972937	-0.0662544	-0.0246817	0.953914	0.241992	-0.102196	-0.102108
	Sample 359	0.760583	-0.107254	0.967614	0.969781	0.964638	0.755979	-0.102708	-0.0840538	-0.010189	0.923759	0.0916395	-0.107584	-0.107825
	Sample 360	0.353264	-0.0140151	0.922684	0.920817	0.916874	0.333929	-0.0130265	-0.00510434	-0.00747313	0.852201	0.488896	-0.0141039	-0.0140753
	Sample 361	0.510341	-0.0705287	0.961798	0.964685	0.954206	0.502493	-0.0680547	-0.037141	-0.0260364	0.920735	0.352255	-0.0710899	-0.0713032
	Sample 362	0.465402	0.0282644	0.854261	0.850923	0.853927	0.410988	0.0255367	0.0136034	0.0100884	0.771517	0.304791	0.0282754	0.0281649
	Sample 363	0.528971	-0.0744411	0.951409	0.947478	0.948605	0.513456	-0.0699488	-0.0402931	-0.0262352	0.891359	0.334315	-0.0746612	-0.0743528
	Sample 364	0.381286	-0.160143	1.0585	1.0587	1.05712	0.415058	-0.150696	-0.0628771	-0.081237	0.99476	0.536254	-0.160352	-0.160382
	Sample 365	0.568546	-0.124586	1.01143	1.00895	1.01091	0.592263	-0.118375	-0.072991	-0.034025	0.960515	0.276085	-0.124649	-0.124344
	Sample 366	0.465385	-0.0596474	0.930516	0.929866	0.922493	0.445829	-0.0555198	-0.0288269	-0.0223397	0.858656	0.3455	-0.0601662	-0.0601242
	Sample 367	0.465562	-0.155785	1.01818	1.01175	1.00975	0.485537	-0.146709	-0.0749092	-0.0587545	0.950917	0.380827	-0.157086	-0.156095
	Sample 368	0.287343	0.0579761	0.798183	0.801798	0.800189	0.23687	0.0539189	0.017162	0.0342271	0.744192	0.472403	0.0578308	0.0580927
	Sample 369	0.475554	0.0320873	0.848413	0.843862	0.849177	0.415164	0.0298548	0.0156875	0.0126763	0.790096	0.335472	0.0320585	0.0318865
	Sample 370	0.263703	0.0571746	0.818286	0.822088	0.818492	0.224587	0.0529376	0.0156882	0.036506	0.757837	0.522607	0.0571602	0.0574258
	Sample 371	0.604682	0.0188665	0.880751	0.877014	0.877633	0.546457	0.0177638	0.0117472	0.00482116	0.82634	0.224272	0.0189335	0.0188532
	Sample 372	0.271892	-0.0119225	0.8862	0.889031	0.88739	0.249887	-0.0112115	-0.00335736	-0.00745638	0.834469	0.554976	-0.0119065	-0.0119446
	Sample 373	0.689063	-0.0822085	0.978992	0.980767	0.977533	0.69758	-0.0770672	-0.0586651	-0.0122617	0.916398	0.145802	-0.0823312	-0.0824806
	Sample 374	0.590122	-0.108762	1.01258	1.01383	1.00939	0.610962	-0.103992	-0.065831	-0.0322516	0.965121	0.29932	-0.109105	-0.10924
	Sample 375	0.374893	-0.0280774	0.924247	0.927935	0.91857	0.356342	-0.0262384	-0.0108921	-0.0139387	0.858405	0.456014	-0.0282509	-0.0283637
	Sample 376	0.473106	-0.122519	1.00118	0.998914	0.997154	0.485031	-0.11555	-0.0595952	-0.0461873	0.940435	0.375908	-0.123014	-0.122735
	Sample 377	0.314345	-0.0540723	0.955094	0.956115	0.952901	0.308788	-0.0505287	-0.0175222	-0.0312832	0.890453	0.551296	-0.0541967	-0.0542547
	Sample 378	0.36853	-0.0624174	0.939741	0.939029	0.936746	0.356657	-0.0575232	-0.0237648	-0.0320658	0.863296	0.481236	-0.0626169	-0.0625694
	Sample 379	0.502666	-0.0568969	0.920149	0.921151	0.916732	0.473129	-0.0537196	-0.0293647	-0.0205361	0.86554	0.330881	-0.057109	-0.0571711
	Sample 380	0.419515	-0.0673145	0.946655	0.947773	0.948237	0.411244	-0.0629148	-0.0291938	-0.0301407	0.886259	0.424581	-0.0672022	-0.0672816
	Sample 381	0.271097	0.0720557	0.82626	0.831316	0.827499	0.232338	0.066421	0.0202311	0.0434065	0.762789	0.498487	0.0719478	0.072388
	Sample 382	0.592408	0.0316758	0.865065	0.864879	0.861153	0.528331	0.029827	0.0194336	0.00852669	0.810892	0.231811	0.0318197	0.0318128
	Sample 383	0.628148	-0.0146386	0.910932	0.912399	0.905545	0.59276	-0.0135091	-0.00958226	-0.00246017	0.835674	0.152186	-0.0147257	-0.0147494
	Sample 384	0.49343	-0.0323767	0.918138	0.917496	0.916024	0.465311	-0.0309895	-0.0164464	-0.0129221	0.876776	0.365601	-0.0324515	-0.0324288
	Sample 385	0.5045	-0.0916291	0.987641	0.981419	0.983017	0.508033	-0.0851706	-0.0473548	-0.0333718	0.913729	0.35802	-0.09206	-0.0914802
	Sample 386	0.354849	0.0149904	0.862797	0.869459	0.868245	0.319456	0.0137501	0.00551548	0.00798198	0.796405	0.462315	0.0148964	0.0150114
	Sample 387	0.51471	-0.0960667	0.986661	0.979948	0.981384	0.520162	-0.0905659	-0.0509182	-0.0347607	0.92519	0.355104	-0.0965833	-0.0959261
	Sample 388	0.358282	-0.0654364	0.917824	0.924497	0.918453	0.339069	-0.0606218	-0.0241575	-0.0338234	0.850875	0.474738	-0.0653916	-0.0658671
	Sample 389	0.344294	-0.085016	0.953649	0.95841	0.953035	0.338907	-0.0793006	-0.0302324	-0.0454129	0.888965	0.509081	-0.0850708	-0.0854955
	Sample 390	0.458566	-0.078355	0.934125	0.930513	0.93449	0.442131	-0.0731463	-0.0370717	-0.0313886	0.872369	0.374351	-0.0783244	-0.0780216
	Sample 391	0.632439	-0.031201	0.943992	0.94544	0.943577	0.610084	-0.0303194	-0.0201735	-0.00911692	0.916915	0.275713	-0.0312147	-0.0312626
	Sample 392	0.464211	-0.0792839	0.950939	0.95598	0.948749	0.455054	-0.0736831	-0.0380274	-0.0303006	0.881728	0.362592	-0.0794669	-0.0798881
	Sample 393	0.431112	0.00260858	0.881806	0.883021	0.877072	0.392688	0.0024301	0.00116793	0.00110138	0.817063	0.370313	0.00262266	0.00262627
	Sample 394	0.472108	0.121911	0.758451	0.762166	0.756859	0.374234	0.113876	0.0602796	0.0390981	0.706977	0.242733	0.122167	0.122766
	Sample 395	0.641912	-0.0197892	0.893326	0.89021	0.889333	0.590075	-0.0185402	-0.0131302	-0.00322173	0.833203	0.144786	-0.019878	-0.0198087
	Sample 396	0.579232	-0.0920244	0.975616	0.973706	0.972614	0.57825	-0.0876684	-0.0547114	-0.0284108	0.926575	0.300276	-0.0923084	-0.0921277
	Sample 397	0.302486	0.00948885	0.860799	0.866724	0.860427	0.268549	0.00911032	0.00296158	0.00565881	0.826103	0.513128	0.00949296	0.0095583
	Sample 398	0.406317	0.0686644	0.829787	0.829721	0.825711	0.34696	0.0642017	0.0288525	0.0330186	0.772045	0.397059	0.0690033	0.0689978
	Sample 399	0.653903	-0.0978988	0.95115	0.949964	0.950638	0.649712	-0.0875446	-0.0669087	-0.00809661	0.850095	0.0786215	-0.0979515	-0.0978293
	Sample 400	0.356838	0.00906824	0.903493	0.895444	0.897431	0.329756	0.00838748	0.00333207	0.00478145	0.83006	0.473192	0.0091295	0.00904816
	Sample 401	0.593398	-0.137783	1.01537	1.00725	1.00936	0.620806	-0.126805	-0.084743	-0.0309156	0.928941	0.22648	-0.138603	-0.137495
	Sample 402	0.481784	-0.0363128	0.93028	0.928605	0.925651	0.460814	-0.0343377	-0.0180775	-0.0139199	0.875305	0.354833	-0.0364944	-0.0364286
	Sample 403	0.379269	-0.102057	1.02579	1.0182	1.02465	0.397583	-0.0961686	-0.0395999	-0.0542129	0.965533	0.544297	-0.10217	-0.101415
	Sample 404	0.542305	-0.0336207	0.935585	0.935516	0.935395	0.523541	-0.0313199	-0.0188175	-0.0104913	0.871383	0.291888	-0.0336275	-0.033625
	Sample 405	0.307363	-0.0125384	0.867894	0.872537	0.867586	0.276552	-0.0118018	-0.00399675	-0.00710043	0.816613	0.491309	-0.0125429	-0.01261
	Sample 406	0.31451	0.00218931	0.897996	0.8985	0.8909	0.289378	0.00207439	0.00071112	0.0013012	0.844137	0.529502	0.00220675	0.00220799
	Sample 407	0.52151	-0.0882695	0.955443	0.954839	0.954412	0.512743	-0.0827291	-0.0474214	-0.0282102	0.894508	0.305023	-0.0883648	-0.088309
	Sample 408	0.689805	-0.0222073	0.89438	0.893851	0.887221	0.630133	-0.0210554	-0.0157724	-0.00321412	0.841199	0.12841	-0.0223865	-0.0223733
	Sample 409	0.678651	-0.0844495	0.960108	0.962713	0.94952	0.66869	-0.0802772	-0.0594727	-0.0129338	0.902607	0.145423	-0.0853913	-0.0856229
	Sample 410	0.598239	-0.127742	1.01064	1.01407	1.00258	0.621488	-0.119179	-0.0791858	-0.0283405	0.935369	0.22243	-0.128769	-0.129206
	Sample 411	0.344293	-0.123774	1.00843	1.0078	1.00361	0.356103	-0.117043	-0.0439179	-0.0673141	0.949028	0.545808	-0.124369	-0.124292
	Sample 412	0.338283	-0.00641627	0.899447	0.897346	0.899513	0.314096	-0.00591866	-0.00224047	-0.00340309	0.829751	0.477087	-0.00641581	-0.00640082
	Sample 413	0.615978	-0.0806354	0.98495	0.985909	0.980308	0.622967	-0.0762068	-0.0512423	-0.0171531	0.926469	0.208536	-0.0810172	-0.0810961
	Sample 414	0.335317	-0.0343553	0.898509	0.904886	0.899655	0.312341	-0.0320346	-0.0119274	-0.0183052	0.838884	0.479355	-0.0343115	-0.0345551
	Sample 415	0.584556	-0.0965702	0.97733	0.979489	0.970027	0.58842	-0.0894699	-0.0585797	-0.020057	0.898706	0.201468	-0.0972973	-0.0975122
	Sample 416	0.497134	-0.0369427	0.944715	0.938934	0.94031	0.481544	-0.0340189	-0.0189188	-0.0132814	0.865889	0.338053	-0.0371158	-0.0368887
	Sample 417	0.411709	-0.0477722	0.948792	0.947536	0.945619	0.39937	-0.0445915	-0.020176	-0.0225729	0.882659	0.446816	-0.0479325	-0.047869
	Sample 418	0.537261	0.00797267	0.86258	0.863772	0.860634	0.477227	0.00753721	0.0044209	0.00260062	0.813627	0.280732	0.0079907	0.00800174
	Sample 419	0.416816	-0.00823028	0.853312	0.856222	0.857703	0.371458	-0.00745083	-0.00356441	-0.00350679	0.776474	0.365453	-0.00818814	-0.00821607
	Sample 420	0.262598	-0.0083214	0.924139	0.923027	0.922062	0.248825	-0.00782518	-0.00224559	-0.00551026	0.867078	0.61057	-0.00834014	-0.00833011
	Sample 421	0.604427	-0.121648	1.01682	1.02092	1.01333	0.629527	-0.116716	-0.0755731	-0.0337651	0.972251	0.281264	-0.122067	-0.122558
	Sample 422	0.231046	0.0206884	0.855955	0.862899	0.854586	0.204308	0.0194391	0.00494603	0.0139185	0.802979	0.574939	0.0207216	0.0208897
	Sample 423	0.462177	-0.0762541	0.932766	0.936695	0.935134	0.447316	-0.0692802	-0.0364757	-0.0274175	0.84961	0.336232	-0.076061	-0.0763813
	Sample 424	0.496388	-0.100608	0.953377	0.953642	0.947998	0.485199	-0.0959063	-0.0514927	-0.037024	0.903694	0.348865	-0.101179	-0.101207
	Sample 425	0.483184	-0.189751	1.06921	1.07024	1.07022	0.529673	-0.178144	-0.093911	-0.074189	1.00476	0.418437	-0.18957	-0.189753
	Sample 426	0.363069	-0.0135996	0.901926	0.895162	0.902577	0.339356	-0.0123834	-0.00511325	-0.00676966	0.82186	0.449289	-0.0135898	-0.0134878
	Sample 427	0.250393	-0.0447304	0.936284	0.928838	0.932558	0.239207	-0.0419983	-0.0114736	-0.0299553	0.875598	0.624519	-0.0449092	-0.044552
	Sample 428	0.428777	-0.16629	1.05155	1.05403	1.04977	0.467279	-0.154664	-0.07402	-0.0640273	0.976375	0.404196	-0.166572	-0.166966
	Sample 429	0.396503	-0.0114192	0.88682	0.885335	0.889505	0.363242	-0.0106756	-0.00466322	-0.00513511	0.831581	0.400001	-0.0113848	-0.0113657
	Sample 430	0.838282	-0.243999	1.08223	1.08354	1.0745	0.931322	-0.236281	-0.211487	0.00370858	1.04051	-0.0163314	-0.245756	-0.246053
	Sample 431	0.436885	-0.108726	0.949734	0.951791	0.953502	0.431802	-0.101631	-0.0492374	-0.0420065	0.891284	0.368388	-0.108296	-0.108531
	Sample 432	0.561156	-0.0455854	0.91428	0.917222	0.911625	0.530978	-0.042773	-0.0265513	-0.0129427	0.855384	0.258831	-0.0457181	-0.0458652
	Sample 433	0.407321	0.0119515	0.825529	0.82367	0.833915	0.354164	0.0104886	0.00507581	0.00468617	0.731838	0.326977	0.0118313	0.0118047
	Sample 434	0.31655	-0.0801606	0.931377	0.932138	0.920747	0.303553	-0.0736678	-0.0264275	-0.0427056	0.84617	0.490529	-0.0810859	-0.0811522
	Sample 435	0.635947	-0.0895356	0.96962	0.978886	0.96708	0.63539	-0.0848416	-0.0588266	-0.0180835	0.916379	0.195321	-0.0897709	-0.0906287
	Sample 436	0.463934	-0.0930456	0.94255	0.942292	0.946935	0.455175	-0.0830059	-0.0447254	-0.0324934	0.844759	0.330689	-0.0926147	-0.0925894
	Sample 437	0.613924	-0.0639508	0.965559	0.96601	0.964029	0.609486	-0.0613799	-0.0404315	-0.0155283	0.925275	0.234082	-0.0640523	-0.0640822
	Sample 438	0.678656	-0.137754	1.02072	1.02192	1.01009	0.711886	-0.129391	-0.097086	-0.0205694	0.948765	0.150826	-0.139204	-0.139368
	Sample 439	0.451599	-0.0358489	0.918923	0.919061	0.918255	0.429491	-0.0321793	-0.0167675	-0.0131881	0.824258	0.337809	-0.035875	-0.0358804
	Sample 440	0.420886	-0.00275981	0.912419	0.910619	0.910229	0.395773	-0.00258849	-0.00119998	-0.0012294	0.853726	0.405476	-0.00276645	-0.00276099
	Sample 441	0.180139	0.0929939	0.777173	0.786506	0.781104	0.146246	0.0854145	0.0174112	0.0650035	0.717442	0.545998	0.0925258	0.093637
	Sample 442	0.753531	-0.14235	1.0299	1.02953	1.02399	0.795688	-0.135643	-0.110612	-0.00790978	0.975748	0.0568991	-0.143171	-0.143119
	Sample 443	0.46109	-0.0818862	0.962437	0.971797	0.964175	0.459084	-0.0771744	-0.0389894	-0.0318233	0.908695	0.374706	-0.0817386	-0.0825336
	Sample 444	0.739181	-0.0600927	0.942601	0.945227	0.936217	0.708651	-0.0578194	-0.045486	-0.00829206	0.900799	0.129187	-0.0605025	-0.060671
	Sample 445	0.607317	-0.0646795	0.959763	0.960244	0.956043	0.59963	-0.0599834	-0.040567	-0.0139087	0.886628	0.205587	-0.0649312	-0.0649637
	Sample 446	0.385113	-0.0606957	0.946868	0.945954	0.942969	0.37651	-0.0555945	-0.0242347	-0.026602	0.863717	0.413289	-0.0609466	-0.0608878
	Sample 447	0.399829	-0.0328201	0.913971	0.905338	0.910721	0.374506	-0.0303101	-0.0134963	-0.0153737	0.841071	0.426604	-0.0329372	-0.0326261
	Sample 448	0.577411	-0.0606887	0.963753	0.961395	0.95879	0.572395	-0.0581998	-0.036231	-0.0178405	0.91947	0.281853	-0.0610028	-0.0608536
	Sample 449	0.317686	-0.0155068	0.899778	0.902605	0.899478	0.292787	-0.0148391	-0.00504758	-0.00942917	0.86075	0.546943	-0.015512	-0.0155607
	Sample 450	0.461336	-0.0764395	0.976829	0.974411	0.976033	0.463867	-0.0703521	-0.0363284	-0.0297782	0.898306	0.380229	-0.0765018	-0.0763124
	Sample 451	0.362059	-0.0424385	0.940562	0.94542	0.943222	0.35116	-0.0396469	-0.0157998	-0.0224829	0.881178	0.499696	-0.0423188	-0.0425374
	Sample 452	0.691262	-0.188977	1.07079	1.05478	1.06783	0.757538	-0.17426	-0.134064	-0.0243299	0.984668	0.137477	-0.189501	-0.186669
	Sample 453	0.486568	-0.0907664	0.92314	0.925023	0.925342	0.468521	-0.0811859	-0.0459571	-0.0278138	0.827671	0.283555	-0.0905504	-0.0907351
	Sample 454	0.515677	-0.080394	0.960184	0.960318	0.959086	0.510532	-0.0757031	-0.0427946	-0.0267209	0.903124	0.318776	-0.080486	-0.0804973
	Sample 455	0.520525	0.0535642	0.844223	0.842253	0.842543	0.44976	0.049977	0.0285932	0.0197462	0.786119	0.3106	0.0536709	0.0535457
	Sample 456	0.453182	-0.0589488	0.976939	0.976132	0.975719	0.453831	-0.0551293	-0.0274185	-0.0242863	0.912498	0.401987	-0.0590225	-0.0589737
	Sample 457	0.398716	0.0243665	0.888235	0.888586	0.883968	0.363805	0.0233159	0.0100283	0.0120055	0.845854	0.435534	0.0244841	0.0244938
	Sample 458	0.572889	-0.203751	1.08384	1.08442	1.08085	0.64172	-0.190396	-0.120971	-0.0515742	1.01	0.273588	-0.204315	-0.204424
	Sample 459	0.380605	-0.0254475	0.930707	0.926547	0.933487	0.365598	-0.0242105	-0.00996646	-0.0127929	0.888111	0.46928	-0.0253717	-0.0252583
	Sample 460	0.513933	0.0252677	0.877739	0.882853	0.877636	0.464644	0.0237886	0.0133774	0.00854123	0.826261	0.296668	0.0252706	0.0254179
	Sample 461	0.505088	-0.0529198	0.923289	0.924982	0.92711	0.486	-0.048738	-0.0277411	-0.016802	0.853849	0.294357	-0.0527017	-0.0527983
	Sample 462	0.641283	-0.110578	1.00359	1.00605	0.99762	0.661347	-0.105234	-0.0733048	-0.0217062	0.949405	0.19583	-0.11124	-0.111512
	Sample 463	0.470915	-0.0317294	0.9314	0.932557	0.928949	0.449047	-0.0297517	-0.0153377	-0.0128319	0.871048	0.375682	-0.0318131	-0.0318526
	Sample 464	0.307385	-0.0134968	0.920034	0.915439	0.91969	0.289934	-0.0125702	-0.0042549	-0.00791822	0.856545	0.539556	-0.0135019	-0.0134345
	Sample 465	0.716897	-0.180594	1.05124	1.06024	1.05264	0.779167	-0.172112	-0.133676	-0.0210752	1.0032	0.122843	-0.180352	-0.181896
	Sample 466	0.526583	-0.108488	1.0065	1.0062	1.00631	0.544956	-0.103975	-0.0587504	-0.0378728	0.964448	0.3513	-0.108509	-0.108476
	Sample 467	0.491572	-0.0460486	0.942252	0.944253	0.93909	0.475178	-0.0428632	-0.0233005	-0.0175147	0.874129	0.357184	-0.0462037	-0.0463017
	Sample 468	0.456003	-0.148284	0.999074	0.991694	0.988955	0.467743	-0.135107	-0.0701334	-0.0600904	0.901072	0.400762	-0.149801	-0.148695
	Sample 469	0.497823	-0.121067	1.00409	1.00446	1.00145	0.514833	-0.113706	-0.0622391	-0.0450036	0.940557	0.372264	-0.121386	-0.121431
	Sample 470	0.464563	-0.0770475	0.968802	0.964059	0.963151	0.462073	-0.0715674	-0.0369637	-0.0298979	0.894645	0.373747	-0.0774996	-0.0771201
	Sample 471	0.364555	-0.0529209	0.927198	0.92048	0.922347	0.347818	-0.0490958	-0.0199565	-0.0275991	0.85568	0.481019	-0.0531992	-0.0528137
	Sample 472	0.629313	-0.137237	1.01282	1.01408	1.01293	0.65198	-0.132825	-0.0883339	-0.0368664	0.980362	0.272106	-0.137222	-0.137393
	Sample 473	0.438782	-0.0916495	0.973345	0.982931	0.973347	0.443161	-0.0857644	-0.0417277	-0.0358976	0.910845	0.381244	-0.0916494	-0.092552
	Sample 474	0.5656	-0.0176109	0.874011	0.87514	0.87476	0.511806	-0.0165441	-0.0103038	-0.00471665	0.821769	0.234282	-0.0175959	-0.0176186
	Sample 475	0.586243	-0.177638	1.04676	1.04432	1.04154	0.625859	-0.167083	-0.106743	-0.0474697	0.979647	0.278327	-0.17853	-0.178112
	Sample 476	0.494861	-0.0389419	0.933339	0.930347	0.929984	0.472894	-0.0363919	-0.0198018	-0.0147011	0.869086	0.351082	-0.0390824	-0.0389571
	Sample 477	0.45293	-0.14508	1.02884	1.02842	1.03176	0.480798	-0.137119	-0.067607	-0.0614441	0.975143	0.43697	-0.14467	-0.144611
	Sample 478	0.510746	-0.158201	1.045	1.0443	1.04482	0.551477	-0.148351	-0.0835014	-0.0564065	0.979772	0.372532	-0.158228	-0.158121
	Sample 479	0.327204	-0.0781231	0.957985	0.955975	0.955495	0.322812	-0.070248	-0.0263937	-0.0416664	0.859179	0.509607	-0.0783266	-0.0781623
	Sample 480	0.348011	-0.00453832	0.891538	0.892086	0.889164	0.32169	-0.0040921	-0.00164191	-0.00219191	0.801739	0.429447	-0.00455043	-0.00455323
	Sample 481	0.477576	0.0132447	0.867472	0.865209	0.86162	0.426971	0.0124206	0.00656332	0.00489041	0.808011	0.318141	0.0133346	0.0132998
	Sample 482	0.586287	-0.158006	1.04173	1.04325	1.03397	0.62343	-0.149693	-0.0952693	-0.0470784	0.979573	0.308075	-0.159191	-0.159424
	Sample 483	0.576148	-0.0413709	0.93477	0.942202	0.935902	0.557726	-0.0393896	-0.0246539	-0.0119456	0.891079	0.270237	-0.0413209	-0.0416494
	Sample 484	0.84583	-0.230428	1.08247	1.07956	1.08401	0.939134	-0.219294	-0.199632	0.00606649	1.03163	-0.0285387	-0.230101	-0.229483
	Sample 485	0.497575	-0.237452	1.0754	1.0709	1.07128	0.553748	-0.215284	-0.12274	-0.0747163	0.971268	0.337088	-0.238365	-0.237367
	Sample 486	0.440241	0.0040807	0.883021	0.880675	0.880013	0.401993	0.00371642	0.00186408	0.0015122	0.801455	0.32611	0.00409465	0.00408377
	Sample 487	0.432913	-0.0510752	0.940645	0.943436	0.938454	0.419305	-0.0476284	-0.0228206	-0.0215608	0.875122	0.396158	-0.0511944	-0.0513463
	Sample 488	0.715024	-0.0814106	0.97247	0.976162	0.976108	0.717742	-0.0769559	-0.059862	-0.0119622	0.922696	0.143426	-0.0811071	-0.0814151
	Sample 489	0.481989	-0.0898864	0.970589	0.969548	0.96834	0.479905	-0.0839951	-0.0445473	-0.0360596	0.904873	0.388467	-0.0900952	-0.0899986
	Sample 490	0.404246	-0.125862	1.00949	1.01297	1.01012	0.42148	-0.115003	-0.0525169	-0.0545381	0.922966	0.437702	-0.125783	-0.126217
	Sample 491	0.57795	-0.0275171	0.924498	0.925132	0.920245	0.550642	-0.0259761	-0.0164653	-0.00745434	0.868709	0.249293	-0.0276443	-0.0276632
	Sample 492	0.629154	-0.02458	0.905677	0.906196	0.906357	0.582632	-0.0235901	-0.0158007	-0.00682493	0.869858	0.251661	-0.0245615	-0.0245756
	Sample 493	0.384533	0.0047472	0.878723	0.8801	0.877656	0.348138	0.00437172	0.00188306	0.00223793	0.808238	0.413745	0.00475297	0.00476042
	Sample 494	0.499355	-0.173853	1.04614	1.04681	1.04515	0.535745	-0.161229	-0.0891174	-0.0625806	0.969257	0.376214	-0.174017	-0.174129
	Sample 495	0.540315	-0.0542156	0.926247	0.931359	0.93149	0.518455	-0.0516483	-0.0301757	-0.0187308	0.88738	0.321817	-0.0539105	-0.054208
	Sample 496	0.290861	-0.134192	1.00672	1.00154	0.999982	0.301472	-0.12195	-0.0404557	-0.073509	0.908756	0.547782	-0.135095	-0.134401
	Sample 497	0.491534	0.0144576	0.863658	0.867922	0.866152	0.438721	0.0134765	0.00732303	0.0053871	0.807372	0.32274	0.014416	0.0144871
	Sample 498	0.513058	-0.117176	0.96028	0.962143	0.954838	0.50891	-0.111459	-0.0624525	-0.0382437	0.908249	0.311639	-0.117844	-0.118072
	Sample 499	0.584906	-0.0404297	0.962333	0.962249	0.957415	0.575982	-0.0391862	-0.0243226	-0.0127786	0.927966	0.302609	-0.0406374	-0.0406339
	Total Effects
	Mean, STDEV, T-Values, P-Values
		Original Sample (O)	Sample Mean (M)	Standard Deviation (STDEV)	T Statistics (|O/STDEV|)	P Values
	CSR -> BP	-0.0509563	-0.0485814	0.0575641	0.88521	0.376469
	CSR -> GMO	-0.0602745	-0.0579389	0.0685542	0.879224	0.379702
	CSR -> IGMO	-0.0584101	-0.0561508	0.0664273	0.879308	0.379656
	CSR -> SCA	-0.0545578	-0.05257	0.0622456	0.876492	0.381184
	CSR -> SGMO	-0.0585503	-0.0563108	0.066602	0.879109	0.379765
	CSR -> TGMO	-0.0585173	-0.0562623	0.0665643	0.879109	0.379764
	EC -> BP	0.816931	0.815531	0.0565783	14.4389	5.68434e-14
	EC -> GMO	0.96632	0.965258	0.062113	15.5575	5.68434e-14
	EC -> IGMO	0.93643	0.935237	0.0608529	15.3884	5.68434e-14
	EC -> SCA	0.87467	0.873483	0.0620215	14.1027	5.68434e-14
	EC -> SGMO	0.938679	0.937269	0.0616695	15.2211	5.68434e-14
	EC -> TGMO	0.938149	0.937006	0.06115	15.3418	5.68434e-14
	GMO -> BP	0.845404	0.845139	0.0303718	27.8352	5.68434e-14
	GMO -> IGMO	0.969068	0.968863	0.00438885	220.802	5.68434e-14
	GMO -> SCA	0.905155	0.904723	0.0193822	46.7004	5.68434e-14
	GMO -> SGMO	0.971395	0.970924	0.0053677	180.971	5.68434e-14
	GMO -> TGMO	0.970847	0.970688	0.00538224	180.38	5.68434e-14
	SCA -> BP	0.522891	0.521632	0.123301	4.24076	2.6544e-05
	Confidence Intervals
		Original Sample (O)	Sample Mean (M)	2.5%	97.5%
	CSR -> BP	-0.0509563	-0.0485814	-0.170665	0.0563036
	CSR -> GMO	-0.0602745	-0.0579389	-0.204428	0.0664237
	CSR -> IGMO	-0.0584101	-0.0561508	-0.198386	0.0639802
	CSR -> SCA	-0.0545578	-0.05257	-0.187627	0.059857
	CSR -> SGMO	-0.0585503	-0.0563108	-0.199736	0.0638518
	CSR -> TGMO	-0.0585173	-0.0562623	-0.198243	0.0639326
	EC -> BP	0.816931	0.815531	0.703444	0.923117
	EC -> GMO	0.96632	0.965258	0.851665	1.09621
	EC -> IGMO	0.93643	0.935237	0.820638	1.06782
	EC -> SCA	0.87467	0.873483	0.755404	0.99634
	EC -> SGMO	0.938679	0.937269	0.824854	1.06837
	EC -> TGMO	0.938149	0.937006	0.822088	1.06095
	GMO -> BP	0.845404	0.845139	0.780748	0.897921
	GMO -> IGMO	0.969068	0.968863	0.959644	0.97655
	GMO -> SCA	0.905155	0.904723	0.859552	0.937122
	GMO -> SGMO	0.971395	0.970924	0.958343	0.979386
	GMO -> TGMO	0.970847	0.970688	0.958833	0.979142
	SCA -> BP	0.522891	0.521632	0.295395	0.776679
	Confidence Intervals Bias Corrected
		Original Sample (O)	Sample Mean (M)	Bias	2.5%	97.5%
	CSR -> BP	-0.0509563	-0.0485814	0.00237492	-0.178586	0.051389
	CSR -> GMO	-0.0602745	-0.0579389	0.00233561	-0.211852	0.0597264
	CSR -> IGMO	-0.0584101	-0.0561508	0.00225926	-0.204315	0.0579761
	CSR -> SCA	-0.0545578	-0.05257	0.00198774	-0.190821	0.0539189
	CSR -> SGMO	-0.0585503	-0.0563108	0.00223955	-0.204315	0.0578308
	CSR -> TGMO	-0.0585173	-0.0562623	0.00225498	-0.204424	0.0580927
	EC -> BP	0.816931	0.815531	-0.00139973	0.703444	0.923117
	EC -> GMO	0.96632	0.965258	-0.00106214	0.851665	1.09621
	EC -> IGMO	0.93643	0.935237	-0.00119278	0.827499	1.06812
	EC -> SCA	0.87467	0.873483	-0.00118644	0.761431	1.0032
	EC -> SGMO	0.938679	0.937269	-0.00141028	0.82626	1.06921
	EC -> TGMO	0.938149	0.937006	-0.00114345	0.82367	1.06488
	GMO -> BP	0.845404	0.845139	-0.000264668	0.771288	0.892838
	GMO -> IGMO	0.969068	0.968863	-0.000204999	0.959607	0.976361
	GMO -> SCA	0.905155	0.904723	-0.000432026	0.855837	0.934739
	GMO -> SGMO	0.971395	0.970924	-0.000470932	0.958134	0.979077
	GMO -> TGMO	0.970847	0.970688	-0.000159363	0.957763	0.978812
	SCA -> BP	0.522891	0.521632	-0.00125917	0.297298	0.780758
	Samples
		CSR -> BP	CSR -> GMO	CSR -> IGMO	CSR -> SCA	CSR -> SGMO	CSR -> TGMO	EC -> BP	EC -> GMO	EC -> IGMO	EC -> SCA	EC -> SGMO	EC -> TGMO	GMO -> BP	GMO -> IGMO	GMO -> SCA	GMO -> SGMO	GMO -> TGMO	SCA -> BP
	Sample 0	0.026815	0.030775	0.0298483	0.0276168	0.0298567	0.0297709	0.772419	0.886489	0.859794	0.795514	0.860037	0.857565	0.871324	0.969888	0.897376	0.970162	0.967372	0.405611
	Sample 1	0.0319602	0.0370713	0.0360418	0.0335428	0.036105	0.0360826	0.776565	0.900753	0.87574	0.815018	0.877274	0.876731	0.862129	0.972232	0.904819	0.973935	0.973332	0.414384
	Sample 2	-0.0461416	-0.0562011	-0.0542962	-0.0506674	-0.0545402	-0.054658	0.808324	0.984551	0.95118	0.887608	0.955455	0.957518	0.821008	0.966105	0.901537	0.970448	0.972543	0.498915
	Sample 3	-0.0239305	-0.0283836	-0.0273772	-0.0252674	-0.0275963	-0.027313	0.789643	0.936586	0.903377	0.833759	0.910605	0.90126	0.843108	0.964543	0.890211	0.97226	0.962282	0.438294
	Sample 4	-0.0142504	-0.0168699	-0.0163869	-0.0154994	-0.0163885	-0.0163856	0.788868	0.933882	0.907142	0.858012	0.907232	0.907067	0.84472	0.971367	0.918758	0.971463	0.971287	0.638283
	Sample 5	0.00737285	0.00868513	0.00840962	0.00787873	0.00847856	0.00846228	0.767183	0.903732	0.875064	0.819822	0.882238	0.880544	0.848906	0.968279	0.907152	0.976217	0.974342	0.481529
	Sample 6	-0.0912861	-0.105282	-0.102309	-0.097024	-0.102576	-0.102691	0.88835	1.02455	0.995619	0.944189	0.998222	0.999337	0.86706	0.971758	0.92156	0.974299	0.975387	0.427098
	Sample 7	-0.123426	-0.142646	-0.138933	-0.131247	-0.13938	-0.139141	0.905649	1.04668	1.01943	0.963035	1.02271	1.02096	0.865256	0.973966	0.920083	0.9771	0.975426	0.521837
	Sample 8	-0.0797313	-0.0893142	-0.0872415	-0.0827327	-0.0872192	-0.0872749	0.911452	1.021	0.997306	0.945764	0.997051	0.997688	0.892705	0.976793	0.926311	0.976543	0.977167	0.501544
	Sample 9	-0.117479	-0.138113	-0.1343	-0.125185	-0.134635	-0.134396	0.888073	1.04406	1.01523	0.946326	1.01776	1.01596	0.850597	0.972389	0.906392	0.974815	0.973086	0.385722
	Sample 10	-0.0905731	-0.106492	-0.102826	-0.0957849	-0.103727	-0.103551	0.851015	1.00059	0.966142	0.899984	0.974612	0.972955	0.850515	0.965575	0.899456	0.97404	0.972384	0.444651
	Sample 11	0.0145376	0.0167174	0.01626	0.0155409	0.0163045	0.0163749	0.792131	0.910904	0.88598	0.846798	0.888403	0.892241	0.869609	0.972638	0.929624	0.975298	0.979511	0.400789
	Sample 12	-0.116568	-0.140848	-0.136328	-0.127257	-0.137007	-0.137047	0.870095	1.05132	1.01759	0.949877	1.02265	1.02295	0.827621	0.967914	0.903508	0.972732	0.973017	0.536159
	Sample 13	-0.00355643	-0.00409462	-0.00397655	-0.00369861	-0.00397951	-0.00396976	0.792193	0.912076	0.885774	0.823864	0.886434	0.884263	0.868561	0.971163	0.903285	0.971887	0.969506	0.375127
	Sample 14	0.0268095	0.0316431	0.0307793	0.0286214	0.0307814	0.0306863	0.748373	0.883301	0.859189	0.798952	0.859246	0.856593	0.847246	0.972703	0.904507	0.972767	0.969764	0.551166
	Sample 15	0.0262925	0.0308913	0.029868	0.0272441	0.0300355	0.0299137	0.765598	0.89951	0.869712	0.793308	0.874591	0.871044	0.851128	0.966873	0.881934	0.972297	0.968354	0.389854
	Sample 16	-0.0661703	-0.0788224	-0.076078	-0.0689347	-0.0764722	-0.0762159	0.849458	1.01188	0.976648	0.884946	0.981708	0.978418	0.839486	0.965183	0.874557	0.970183	0.966932	0.48461
	Sample 17	0.0286944	0.0347031	0.0336862	0.0310011	0.033759	0.033575	0.727378	0.879695	0.853916	0.785851	0.855761	0.851098	0.826852	0.970696	0.893322	0.972792	0.967492	0.580806
	Sample 18	-0.110989	-0.129472	-0.125514	-0.117976	-0.12604	-0.125988	0.860008	1.00323	0.972558	0.914146	0.976629	0.976226	0.85724	0.969428	0.911204	0.973486	0.973085	0.488431
	Sample 19	-0.0285811	-0.0337956	-0.0327414	-0.0309599	-0.0328792	-0.0328165	0.809158	0.956787	0.926943	0.876504	0.930842	0.929068	0.845704	0.968808	0.916092	0.972883	0.97103	0.501907
	Sample 20	-0.0430671	-0.0515104	-0.0498682	-0.0470229	-0.0500876	-0.0499451	0.790151	0.945059	0.914929	0.862727	0.918955	0.91634	0.836086	0.968119	0.912882	0.972379	0.969612	0.623305
	Sample 21	-0.0911232	-0.110741	-0.107143	-0.100265	-0.107603	-0.106998	0.829726	1.00836	0.975598	0.912969	0.979781	0.974274	0.822851	0.967514	0.905404	0.971662	0.966201	0.634862
	Sample 22	0.00778043	0.00913741	0.00883942	0.00808681	0.00883539	0.00882533	0.7672	0.901008	0.871623	0.797412	0.871226	0.870234	0.851491	0.967387	0.885022	0.966946	0.965845	0.526256
	Sample 23	-0.0538514	-0.0646734	-0.0626969	-0.0582565	-0.0628535	-0.0627272	0.818028	0.982419	0.952396	0.884944	0.954774	0.952854	0.832666	0.969439	0.90078	0.97186	0.969906	0.626671
	Sample 24	-0.0770858	-0.0896739	-0.0872129	-0.0822573	-0.0872365	-0.0876965	0.848598	0.987174	0.960082	0.905528	0.960342	0.965405	0.859623	0.972555	0.917293	0.972819	0.977948	0.497391
	Sample 25	-0.0377112	-0.0448662	-0.0433294	-0.0410275	-0.0433295	-0.0433547	0.807704	0.96095	0.928034	0.878733	0.928037	0.928577	0.840526	0.965746	0.914442	0.965749	0.966311	0.55196
	Sample 26	-0.0438154	-0.0585836	-0.056267	-0.0502741	-0.056198	-0.0563808	0.722821	0.966451	0.928236	0.829371	0.927097	0.930113	0.747912	0.960458	0.858161	0.959279	0.9624	0.508987
	Sample 27	-0.184105	-0.220345	-0.214524	-0.200164	-0.214636	-0.213934	0.916406	1.09679	1.06782	0.99634	1.06837	1.06488	0.835533	0.973585	0.908414	0.974091	0.970906	0.520994
	Sample 28	-0.0910495	-0.105723	-0.102329	-0.0940331	-0.102505	-0.102555	0.85486	0.992625	0.960759	0.882873	0.962416	0.962885	0.861211	0.967896	0.889432	0.969566	0.970039	0.390447
	Sample 29	-0.0834171	-0.0973857	-0.0944228	-0.0899881	-0.0946045	-0.0946926	0.854625	0.997737	0.967381	0.921946	0.969242	0.970146	0.856564	0.969576	0.924038	0.971441	0.972346	0.705472
	Sample 30	-0.0410918	-0.0491071	-0.0476591	-0.0435844	-0.0478145	-0.0478004	0.814817	0.973753	0.945041	0.864242	0.948122	0.947843	0.83678	0.970514	0.887537	0.973678	0.973391	0.47681
	Sample 31	-0.0439897	-0.0525373	-0.0508533	-0.0487125	-0.0511931	-0.0510181	0.827521	0.988316	0.956637	0.916365	0.963029	0.959739	0.837304	0.967947	0.927199	0.974414	0.971085	0.683357
	Sample 32	0.00908259	0.010355	0.0100774	0.00943569	0.0101243	0.0101001	0.78759	0.897924	0.873852	0.818209	0.87792	0.875821	0.877123	0.973192	0.911223	0.977722	0.975384	0.469659
	Sample 33	0.0413773	0.0466016	0.0452009	0.0425953	0.0453491	0.0453226	0.767846	0.864795	0.838802	0.790449	0.841551	0.84106	0.887893	0.969943	0.91403	0.973122	0.972553	0.402844
	Sample 34	0.0480832	0.0542916	0.0528099	0.0498483	0.0529608	0.0529707	0.786412	0.887951	0.863717	0.81528	0.866185	0.866347	0.885647	0.972708	0.918159	0.975487	0.97567	0.322094
	Sample 35	-0.0573368	-0.0668877	-0.0648458	-0.061613	-0.0652871	-0.0654245	0.847668	0.988869	0.958681	0.910888	0.965206	0.967237	0.85721	0.969472	0.921141	0.97607	0.978124	0.567423
	Sample 36	0.0350584	0.041359	0.0398974	0.0368063	0.0398817	0.0397812	0.743882	0.877572	0.846559	0.780971	0.846225	0.844094	0.84766	0.96466	0.889922	0.964279	0.961851	0.367314
	Sample 37	-0.12121	-0.150139	-0.145674	-0.13732	-0.145696	-0.146618	0.849357	1.05207	1.02078	0.962244	1.02093	1.0274	0.807322	0.970261	0.914623	0.970408	0.976552	0.684737
	Sample 38	-0.0478468	-0.0597088	-0.0577848	-0.0526254	-0.0580167	-0.0579805	0.770426	0.961427	0.930448	0.847372	0.934182	0.9336	0.801336	0.967778	0.881368	0.971662	0.971056	0.649843
	Sample 39	-0.0478613	-0.0557903	-0.0544443	-0.0510167	-0.0543604	-0.0542423	0.847615	0.988036	0.964199	0.903496	0.962713	0.960622	0.857879	0.975875	0.914436	0.974371	0.972254	0.697082
	Sample 40	-0.0079877	-0.00932268	-0.00904262	-0.00856986	-0.00904523	-0.00910345	0.798116	0.931504	0.903521	0.856284	0.903782	0.909599	0.856803	0.969959	0.919248	0.970239	0.976485	0.515768
	Sample 41	0.0563036	0.0657261	0.0636966	0.059857	0.0638518	0.0639326	0.740041	0.863888	0.837212	0.786746	0.839253	0.840315	0.85664	0.969121	0.910703	0.971483	0.972713	0.417883
	Sample 42	-0.0471277	-0.0561459	-0.0546427	-0.0508209	-0.0547917	-0.0546326	0.823737	0.981364	0.955091	0.888289	0.957695	0.954913	0.839379	0.973227	0.905157	0.975881	0.973047	0.658302
	Sample 43	-0.0984706	-0.122005	-0.117286	-0.107944	-0.117897	-0.118396	0.827906	1.02577	0.986102	0.907554	0.991236	0.995435	0.807106	0.961327	0.884753	0.966333	0.970426	0.595974
	Sample 44	-0.0035736	-0.0041369	-0.00402804	-0.00376259	-0.00400925	-0.00401511	0.785875	0.90975	0.88581	0.827434	0.881679	0.882968	0.863836	0.973685	0.909518	0.969144	0.970561	0.510441
	Sample 45	0.0143876	0.0169953	0.0163743	0.0154576	0.0164013	0.0165431	0.755628	0.89258	0.859969	0.811825	0.861386	0.868832	0.846566	0.963463	0.909526	0.965051	0.973393	0.365889
	Sample 46	-0.107741	-0.135949	-0.130878	-0.121406	-0.131709	-0.131579	0.817134	1.03108	0.992615	0.920774	0.998915	0.997929	0.792506	0.962698	0.893022	0.968808	0.967851	0.706423
	Sample 47	-0.0759227	-0.089382	-0.0866107	-0.0812058	-0.0868016	-0.0870596	0.848883	0.999369	0.968383	0.907952	0.970518	0.973402	0.849419	0.968995	0.908525	0.971131	0.974017	0.624938
	Sample 48	-0.0969999	-0.11933	-0.115416	-0.106992	-0.11599	-0.11508	0.822825	1.01225	0.979048	0.907588	0.98391	0.976192	0.812868	0.967199	0.896604	0.972003	0.964378	0.739731
	Sample 49	-0.166193	-0.204428	-0.198386	-0.18291	-0.199736	-0.198243	0.90544	1.11375	1.08083	0.996513	1.08819	1.08005	0.812968	0.970446	0.894741	0.977052	0.969748	0.616732
	Sample 50	-0.0494743	-0.0548136	-0.0532826	-0.0510088	-0.0532108	-0.0534734	0.84275	0.9337	0.907621	0.868889	0.906399	0.910871	0.902591	0.972069	0.930587	0.97076	0.97555	0.406014
	Sample 51	-0.057907	-0.0682114	-0.066241	-0.0613985	-0.0662898	-0.0658148	0.818604	0.964272	0.936417	0.867961	0.937108	0.930392	0.848935	0.971113	0.90012	0.971829	0.964864	0.487222
	Sample 52	-0.0938375	-0.111833	-0.108748	-0.102656	-0.109263	-0.108488	0.843495	1.00525	0.977525	0.922761	0.982154	0.975184	0.839086	0.972415	0.917937	0.97702	0.970087	0.7074
	Sample 53	-0.151926	-0.180718	-0.174991	-0.166201	-0.175825	-0.175613	0.876772	1.04293	1.00989	0.959155	1.0147	1.01348	0.840678	0.968311	0.919669	0.972926	0.971753	0.611745
	Sample 54	0.0396745	0.0517735	0.0499264	0.0448279	0.0496552	0.0496421	0.673897	0.879406	0.848032	0.761431	0.843426	0.843203	0.76631	0.964324	0.865847	0.959086	0.958833	0.618974
	Sample 55	0.00129114	0.00164889	0.00159082	0.00141969	0.00157993	0.0015823	0.706665	0.902471	0.870691	0.777027	0.864726	0.866023	0.783034	0.964786	0.861	0.958176	0.959614	0.542672
	Sample 56	0.00844934	0.00970648	0.0094344	0.00878753	0.00942207	0.00942709	0.786858	0.903931	0.878593	0.818352	0.877445	0.877912	0.870485	0.971969	0.905326	0.9707	0.971217	0.404281
	Sample 57	-0.0322273	-0.0385717	-0.0374767	-0.0357856	-0.0376101	-0.0376789	0.800724	0.958359	0.931154	0.889137	0.934467	0.936176	0.835516	0.971613	0.92777	0.97507	0.976854	0.780758
	Sample 58	0.00678466	0.0084913	0.0081778	0.00751975	0.00820224	0.00818715	0.727299	0.910246	0.876641	0.806099	0.87926	0.877642	0.799013	0.96308	0.885584	0.965958	0.964181	0.509703
	Sample 59	-0.0387822	-0.0435635	-0.0426199	-0.0403516	-0.0426273	-0.0425489	0.86441	0.970981	0.949948	0.89939	0.950112	0.948365	0.890244	0.978338	0.92627	0.978507	0.976708	0.476659
	Sample 60	-0.0275942	-0.0353433	-0.0343023	-0.0307381	-0.0344187	-0.0342691	0.734799	0.941147	0.913427	0.818516	0.916525	0.912543	0.780748	0.970546	0.869701	0.973838	0.969607	0.583568
	Sample 61	-0.0827634	-0.0987211	-0.0960487	-0.0891454	-0.0967988	-0.0962074	0.849269	1.01302	0.985595	0.914757	0.993292	0.987223	0.838356	0.97293	0.903003	0.980528	0.974538	0.656019
	Sample 62	-0.00185825	-0.00222013	-0.00213973	-0.00194091	-0.0021406	-0.00214047	0.7707	0.920789	0.88744	0.804985	0.887804	0.88775	0.836999	0.963782	0.874233	0.964177	0.964119	0.387178
	Sample 63	-0.00041609	-0.000509761	-0.000490316	-0.000448312	-0.000488419	-0.000491348	0.735779	0.901419	0.867033	0.792758	0.86368	0.868859	0.816246	0.961854	0.879456	0.958134	0.963879	0.394181
	Sample 64	-0.0336555	-0.0389489	-0.0377608	-0.0355755	-0.0378741	-0.0379679	0.830806	0.961477	0.932147	0.878201	0.934945	0.937259	0.864093	0.969494	0.913387	0.972405	0.974811	0.57313
	Sample 65	-0.00370251	-0.00437173	-0.00424257	-0.00403944	-0.0042241	-0.00424429	0.793875	0.937367	0.909673	0.866118	0.905714	0.910043	0.84692	0.970455	0.92399	0.966232	0.97085	0.546046
	Sample 66	-0.055117	-0.0647974	-0.0628116	-0.0577796	-0.0629546	-0.0627317	0.83564	0.982407	0.952299	0.876008	0.954468	0.951088	0.850604	0.969353	0.891695	0.97156	0.96812	0.408292
	Sample 67	0.0394413	0.0441752	0.0430506	0.0406673	0.0432645	0.043071	0.796244	0.891812	0.86911	0.820995	0.873428	0.869522	0.892838	0.974544	0.920592	0.979386	0.975005	0.400509
	Sample 68	0.123945	0.140284	0.136587	0.127272	0.13669	0.136629	0.692749	0.784069	0.763408	0.711346	0.763982	0.76364	0.883531	0.973649	0.907249	0.974381	0.973945	0.297298
	Sample 69	-0.0425535	-0.0492325	-0.0478574	-0.0451772	-0.0477814	-0.0479848	0.827365	0.957225	0.930489	0.878379	0.929012	0.932967	0.864337	0.972069	0.91763	0.970526	0.974657	0.518057
	Sample 70	-0.0547942	-0.0624923	-0.0607216	-0.0572271	-0.0608098	-0.0608062	0.842015	0.96031	0.9331	0.8794	0.934456	0.934401	0.876816	0.971666	0.915747	0.973078	0.97302	0.442589
	Sample 71	-0.137883	-0.16668	-0.161317	-0.153346	-0.16218	-0.161635	0.867682	1.0489	1.01515	0.964989	1.02058	1.01715	0.827232	0.967822	0.920002	0.972998	0.969731	0.661031
	Sample 72	-0.0659915	-0.0815595	-0.0791843	-0.0729491	-0.0792316	-0.0790428	0.796752	0.984713	0.956037	0.880756	0.956607	0.954328	0.809121	0.970878	0.894428	0.971457	0.969143	0.506642
	Sample 73	0.0214848	0.0253224	0.0246357	0.0226337	0.0247496	0.0246542	0.768535	0.905806	0.881245	0.80963	0.885317	0.881907	0.848454	0.972885	0.893822	0.97738	0.973615	0.5377
	Sample 74	-0.0575686	-0.0674555	-0.0655259	-0.0618527	-0.0657273	-0.0657059	0.830197	0.972777	0.944949	0.891978	0.947853	0.947544	0.85343	0.971394	0.91694	0.974379	0.974062	0.418746
	Sample 75	0.00686367	0.00752871	0.00731942	0.00709467	0.00736698	0.00736418	0.833853	0.914648	0.889222	0.861917	0.894999	0.89466	0.911666	0.972201	0.942348	0.978517	0.978146	0.608615
	Sample 76	-0.0427604	-0.0506557	-0.0493367	-0.0454033	-0.0493256	-0.0488601	0.811655	0.961519	0.936483	0.861821	0.936271	0.927437	0.844138	0.973962	0.896312	0.973742	0.964554	0.495533
	Sample 77	-0.0456166	-0.0543491	-0.0525754	-0.0499176	-0.0529339	-0.052967	0.820026	0.977006	0.945121	0.897344	0.951565	0.95216	0.839325	0.967365	0.918463	0.97396	0.97457	0.509999
	Sample 78	-0.18437	-0.213344	-0.207963	-0.19389	-0.209194	-0.207342	0.955509	1.10566	1.07778	1.00484	1.08416	1.07456	0.864195	0.974781	0.908814	0.980549	0.97187	0.594253
	Sample 79	-0.0318587	-0.0384779	-0.0372524	-0.0343236	-0.037364	-0.0373762	0.785026	0.948129	0.917931	0.845764	0.920683	0.920982	0.827974	0.96815	0.892035	0.971052	0.971368	0.609036
	Sample 80	-0.0298007	-0.0332537	-0.0322705	-0.0312945	-0.0322548	-0.0325069	0.860983	0.960746	0.932339	0.904142	0.931887	0.939169	0.896161	0.970432	0.941082	0.969961	0.977541	0.331176
	Sample 81	-0.0898769	-0.102706	-0.100145	-0.0965147	-0.100231	-0.100486	0.865523	0.989071	0.964403	0.929446	0.965239	0.967688	0.875087	0.975059	0.939716	0.975905	0.97838	0.748625
	Sample 82	-0.1196	-0.131546	-0.128436	-0.121269	-0.128182	-0.128643	0.935331	1.02875	1.00443	0.948385	1.00245	1.00605	0.909193	0.976361	0.921882	0.974435	0.977938	0.406836
	Sample 83	-0.0839559	-0.100696	-0.097115	-0.0920858	-0.0974025	-0.0979793	0.814524	0.976929	0.942191	0.893399	0.94498	0.950576	0.833759	0.964442	0.914497	0.967297	0.973024	0.660136
	Sample 84	-0.0753763	-0.0876225	-0.0849887	-0.079379	-0.0850109	-0.0859141	0.845611	0.982996	0.953448	0.890516	0.953698	0.96383	0.860239	0.969941	0.90592	0.970195	0.980503	0.480733
	Sample 85	-0.125223	-0.157113	-0.151791	-0.138272	-0.151694	-0.151389	0.830087	1.04149	1.00621	0.916591	1.00557	1.00354	0.797022	0.966128	0.88008	0.965511	0.963564	0.644207
	Sample 86	-0.0719294	-0.0877265	-0.084559	-0.0779462	-0.0843288	-0.0842894	0.809267	0.986998	0.951361	0.876962	0.948771	0.948328	0.819928	0.963893	0.888514	0.961269	0.96082	0.609152
	Sample 87	-0.0966327	-0.118152	-0.113697	-0.107125	-0.114116	-0.114893	0.819455	1.00194	0.964163	0.908434	0.967717	0.974304	0.817866	0.962294	0.906673	0.965841	0.972416	0.560665
	Sample 88	0.065746	0.0733701	0.0715079	0.0670932	0.0715612	0.0711896	0.746468	0.833031	0.811888	0.761764	0.812492	0.808274	0.896087	0.974619	0.914448	0.975345	0.970281	0.332972
	Sample 89	-0.0720238	-0.0861442	-0.083628	-0.078766	-0.0837487	-0.0840215	0.848354	1.01467	0.985038	0.927768	0.986459	0.989672	0.836084	0.970792	0.91435	0.972192	0.975359	0.631927
	Sample 90	-0.0210243	-0.0237559	-0.0230191	-0.0218711	-0.023177	-0.0231604	0.825046	0.932243	0.903327	0.858276	0.909525	0.908875	0.885012	0.968983	0.920657	0.975632	0.974934	0.499348
	Sample 91	-0.178586	-0.200867	-0.195643	-0.190821	-0.1961	-0.196546	0.956751	1.07612	1.04813	1.0223	1.05058	1.05297	0.889076	0.973995	0.949987	0.976268	0.978491	0.68408
	Sample 92	-0.129071	-0.155571	-0.150318	-0.142765	-0.151618	-0.151839	0.859143	1.03554	1.00057	0.950298	1.00922	1.01069	0.82966	0.966233	0.917687	0.97459	0.97601	0.701139
	Sample 93	-0.0267832	-0.0352873	-0.0338824	-0.0308749	-0.0337563	-0.0336669	0.703444	0.926798	0.889899	0.810909	0.886587	0.884239	0.759004	0.960187	0.874958	0.956614	0.95408	0.549953
	Sample 94	-0.0827653	-0.100317	-0.0970001	-0.0911035	-0.096745	-0.0976469	0.819349	0.993108	0.960268	0.901893	0.957743	0.966671	0.825035	0.966932	0.908153	0.96439	0.97338	0.627128
	Sample 95	0.0103194	0.0121734	0.0117674	0.0108953	0.0117404	0.0118045	0.773761	0.912782	0.882334	0.816945	0.880308	0.88512	0.847696	0.966643	0.895006	0.964424	0.969695	0.366727
	Sample 96	-0.0761789	-0.0945151	-0.0915128	-0.0836954	-0.0914977	-0.0911981	0.800239	0.992855	0.961317	0.879198	0.961159	0.958011	0.805998	0.968235	0.885525	0.968075	0.964905	0.630077
	Sample 97	0.0110662	0.0130132	0.0126517	0.0118723	0.012625	0.0127139	0.759935	0.893634	0.868809	0.815289	0.866975	0.873084	0.850387	0.97222	0.91233	0.970167	0.977004	0.498966
	Sample 98	-0.0190282	-0.022142	-0.0213786	-0.0198072	-0.021317	-0.0214115	0.789009	0.918123	0.886471	0.82131	0.883916	0.887832	0.859372	0.965526	0.894554	0.962743	0.967008	0.453474
	Sample 99	0.0208403	0.0236393	0.0229637	0.0212747	0.022756	0.0229192	0.795415	0.902245	0.876459	0.811995	0.868532	0.874759	0.881595	0.971419	0.899971	0.962633	0.969536	0.326278
	Sample 100	0.0133714	0.0168193	0.0161576	0.0146301	0.0162294	0.0162591	0.712446	0.896155	0.860899	0.779515	0.864726	0.866307	0.795003	0.960658	0.869844	0.964929	0.966693	0.464634
	Sample 101	-0.0787807	-0.0991592	-0.0951371	-0.088097	-0.0952547	-0.0951984	0.782241	0.984585	0.944649	0.874746	0.945817	0.945258	0.794488	0.959439	0.888441	0.960624	0.960056	0.581045
	Sample 102	0.0956398	0.11204	0.108066	0.101788	0.107618	0.108972	0.672695	0.788047	0.760097	0.715936	0.756943	0.766466	0.853623	0.964533	0.908494	0.96053	0.972615	0.377053
	Sample 103	-0.0486923	-0.0584388	-0.0565915	-0.05321	-0.0567403	-0.0570105	0.805404	0.966617	0.936061	0.880129	0.938522	0.942992	0.833219	0.968389	0.910525	0.970934	0.975559	0.525583
	Sample 104	-0.0497432	-0.0626534	-0.0600512	-0.055432	-0.0603599	-0.0606019	0.75173	0.946831	0.907506	0.837699	0.912172	0.915828	0.793942	0.958466	0.88474	0.963394	0.967256	0.584919
	Sample 105	-0.0739283	-0.086666	-0.0837915	-0.0779311	-0.0841274	-0.0840452	0.847966	0.994069	0.961099	0.893879	0.964952	0.964009	0.853026	0.966833	0.899212	0.970709	0.969761	0.572888
	Sample 106	-0.0411081	-0.0457681	-0.0444206	-0.0419003	-0.0444698	-0.0448135	0.829787	0.923853	0.896653	0.84578	0.897646	0.904583	0.898181	0.970559	0.915492	0.971634	0.979142	0.262945
	Sample 107	-0.0415082	-0.0473984	-0.0460271	-0.0429243	-0.0461992	-0.0462667	0.849321	0.969842	0.941784	0.878297	0.945305	0.946688	0.875731	0.97107	0.905608	0.9747	0.976125	0.322079
	Sample 108	-0.0293102	-0.0340221	-0.0331431	-0.0315093	-0.0332384	-0.0332492	0.833048	0.96697	0.941986	0.89555	0.944696	0.945002	0.861503	0.974163	0.92614	0.976965	0.977281	0.392835
	Sample 109	-0.150174	-0.180308	-0.174806	-0.164107	-0.175935	-0.175026	0.893457	1.07274	1.04	0.976351	1.04672	1.04131	0.832875	0.969484	0.910149	0.975749	0.970705	0.683885
	Sample 110	-0.0102346	-0.0118376	-0.0115495	-0.0108328	-0.0115854	-0.0115423	0.810586	0.937544	0.914732	0.857966	0.917572	0.914158	0.864584	0.975668	0.91512	0.978697	0.975056	0.445546
	Sample 111	-0.0722839	-0.0817058	-0.0791305	-0.0753719	-0.078587	-0.0795483	0.865951	0.978825	0.947972	0.902945	0.941462	0.952977	0.884685	0.96848	0.922478	0.961829	0.973593	0.325488
	Sample 112	-0.00902829	-0.0104435	-0.0101598	-0.00951739	-0.0101728	-0.0101288	0.799233	0.924513	0.899401	0.842531	0.900549	0.89666	0.864491	0.972838	0.911325	0.974079	0.969873	0.56888
	Sample 113	-0.0361952	-0.0415996	-0.0402545	-0.0382815	-0.0402861	-0.0404848	0.814019	0.935565	0.905314	0.860941	0.906024	0.910493	0.870083	0.967665	0.920237	0.968425	0.973202	0.406932
	Sample 114	-0.0582193	-0.0651039	-0.0633504	-0.060335	-0.0636792	-0.0635674	0.873537	0.976837	0.950526	0.905282	0.955459	0.953783	0.894251	0.973065	0.926749	0.978116	0.9764	0.295395
	Sample 115	-0.0239227	-0.029089	-0.0281662	-0.0261723	-0.0282197	-0.0281519	0.754815	0.917823	0.888707	0.825795	0.890396	0.888258	0.822397	0.968278	0.899732	0.970118	0.967788	0.520619
	Sample 116	-0.111881	-0.12982	-0.126872	-0.11895	-0.126813	-0.12672	0.894454	1.03787	1.01431	0.950973	1.01384	1.01309	0.861817	0.977296	0.916273	0.976842	0.976124	0.589994
	Sample 117	0.0705524	0.0893284	0.086187	0.0788033	0.0866298	0.0862142	0.671771	0.850549	0.820638	0.750334	0.824854	0.820896	0.789809	0.964834	0.882176	0.96979	0.965137	0.599475
	Sample 118	0.00794499	0.0090457	0.00877913	0.00834429	0.00877316	0.00882593	0.807631	0.919522	0.892424	0.848221	0.891817	0.897182	0.878317	0.970531	0.922459	0.96987	0.975705	0.379082
	Sample 119	-0.0427375	-0.0522393	-0.0504484	-0.0441981	-0.0505437	-0.050337	0.787133	0.962137	0.929152	0.814034	0.930908	0.9271	0.818109	0.965717	0.846069	0.967543	0.963585	0.482461
	Sample 120	-0.0742124	-0.0837191	-0.0816679	-0.0775715	-0.0818537	-0.0816057	0.889451	1.00339	0.978806	0.92971	0.981033	0.978061	0.886445	0.975499	0.926569	0.977718	0.974756	0.557091
	Sample 121	-0.055782	-0.0683555	-0.0656949	-0.059065	-0.0665796	-0.0656862	0.808752	0.991046	0.952472	0.856349	0.965299	0.952346	0.816058	0.961077	0.864086	0.97402	0.96095	0.527468
	Sample 122	-0.0436868	-0.0528326	-0.0511054	-0.0463437	-0.0512437	-0.0511529	0.747489	0.903975	0.874421	0.792948	0.876788	0.875234	0.826891	0.967308	0.87718	0.969926	0.968206	0.479339
	Sample 123	0.00307661	0.00379848	0.00367304	0.0034136	0.00367777	0.00368903	0.742117	0.916242	0.885984	0.823404	0.887125	0.88984	0.809957	0.966976	0.898675	0.968221	0.971184	0.596959
	Sample 124	-0.0819338	-0.0940269	-0.0915445	-0.0868634	-0.0918679	-0.0917024	0.851284	0.976931	0.951138	0.902502	0.954498	0.952779	0.871387	0.973599	0.923814	0.977038	0.975278	0.601094
	Sample 125	0.0124516	0.0152079	0.0146672	0.0132306	0.0146968	0.0147065	0.75046	0.916584	0.883997	0.797411	0.885781	0.886366	0.818757	0.964447	0.869981	0.966394	0.967032	0.379265
	Sample 126	-0.0600149	-0.0761003	-0.0734849	-0.0686069	-0.0736566	-0.0734112	0.758645	0.96198	0.928919	0.867256	0.931089	0.927987	0.788629	0.965633	0.901533	0.967889	0.964664	0.698097
	Sample 127	-0.123315	-0.163639	-0.157045	-0.146406	-0.15838	-0.157429	0.794563	1.05438	1.01189	0.943344	1.0205	1.01437	0.753581	0.959703	0.894689	0.967861	0.962051	0.809424
	Sample 128	-0.124093	-0.144038	-0.139138	-0.130697	-0.138582	-0.139425	0.885759	1.02813	0.993148	0.932901	0.989181	0.9952	0.861525	0.965976	0.907377	0.962118	0.967973	0.423335
	Sample 129	-0.0423541	-0.0475397	-0.0460581	-0.0444866	-0.0463099	-0.0463566	0.843572	0.946854	0.917344	0.886044	0.922359	0.923291	0.890921	0.968835	0.935778	0.974131	0.975115	0.450869
	Sample 130	-0.146203	-0.175148	-0.169943	-0.159836	-0.170401	-0.170852	0.903527	1.08241	1.05024	0.987774	1.05307	1.05586	0.834739	0.970281	0.912572	0.972895	0.975471	0.652646
	Sample 131	-0.0436308	-0.0529941	-0.0513512	-0.0479408	-0.0513952	-0.0513845	0.800745	0.972587	0.942434	0.879844	0.943243	0.943046	0.823314	0.968997	0.904643	0.969829	0.969626	0.612279
	Sample 132	-0.0266924	-0.0317512	-0.0307424	-0.0289458	-0.0308476	-0.0309006	0.786251	0.935263	0.905546	0.852627	0.908645	0.910207	0.840673	0.968227	0.911645	0.97154	0.97321	0.61092
	Sample 133	-0.0139853	-0.0157543	-0.0153369	-0.0144924	-0.0154289	-0.0153805	0.844162	0.95094	0.925746	0.874771	0.931295	0.928375	0.887713	0.973506	0.919901	0.979341	0.97627	0.456589
	Sample 134	-0.0852899	-0.105846	-0.102593	-0.0936641	-0.103302	-0.102833	0.815857	1.01249	0.981378	0.895962	0.988152	0.983666	0.805793	0.969272	0.88491	0.975962	0.971532	0.54239
	Sample 135	-0.0531657	-0.0627458	-0.0605719	-0.0555346	-0.0603582	-0.0606668	0.814424	0.961179	0.927877	0.850712	0.924604	0.929331	0.847318	0.965353	0.885072	0.961948	0.966866	0.364296
	Sample 136	-0.0390667	-0.0464279	-0.0449838	-0.0418916	-0.0451228	-0.0451746	0.810645	0.963392	0.933426	0.869263	0.936311	0.937386	0.841448	0.968896	0.902294	0.97189	0.973006	0.54747
	Sample 137	-0.00130549	-0.00152613	-0.00148888	-0.00140831	-0.00149419	-0.00148658	0.789107	0.922469	0.899958	0.851254	0.903168	0.898566	0.855429	0.975597	0.922799	0.979077	0.974088	0.695433
	Sample 138	-0.00695324	-0.00874711	-0.00841929	-0.00774831	-0.00842253	-0.00840213	0.731855	0.920666	0.886161	0.815538	0.886503	0.884356	0.794919	0.962522	0.885814	0.962893	0.960561	0.567691
	Sample 139	-0.056836	-0.0737919	-0.0705183	-0.0631539	-0.0706372	-0.0708568	0.736235	0.955876	0.913471	0.818074	0.915011	0.917856	0.77022	0.955637	0.855837	0.957248	0.960225	0.284079
	Sample 140	-0.0134138	-0.0153529	-0.0148939	-0.0142396	-0.0148546	-0.0150322	0.827386	0.946989	0.918678	0.878321	0.916256	0.927211	0.873702	0.970104	0.927488	0.967546	0.979115	0.562672
	Sample 141	-0.087719	-0.106098	-0.102825	-0.0973872	-0.103095	-0.102607	0.820621	0.992556	0.961943	0.911067	0.964467	0.959901	0.826775	0.969157	0.9179	0.971701	0.9671	0.638711
	Sample 142	-0.0157902	-0.0185812	-0.0180334	-0.0167717	-0.0181857	-0.018032	0.783285	0.921733	0.894557	0.831973	0.902112	0.89449	0.849796	0.970516	0.902618	0.978712	0.970444	0.599779
	Sample 143	-0.108497	-0.121556	-0.117983	-0.11491	-0.117933	-0.118558	0.923117	1.03423	1.00383	0.97768	1.00341	1.00872	0.892567	0.970613	0.945326	0.9702	0.975342	0.480606
	Sample 144	-0.141443	-0.162619	-0.15755	-0.151955	-0.157804	-0.158871	0.939676	1.08036	1.04668	1.00951	1.04837	1.05546	0.86978	0.968827	0.93442	0.970387	0.976951	0.569392
	Sample 145	-0.0173002	-0.0213373	-0.0205821	-0.0187566	-0.0206363	-0.0205669	0.71345	0.879935	0.848791	0.773509	0.851028	0.848164	0.810799	0.964607	0.879053	0.967149	0.963895	0.455625
	Sample 146	0.00604718	0.00705658	0.00680869	0.00647098	0.00682551	0.00691595	0.787028	0.918399	0.886136	0.842185	0.888325	0.900096	0.856956	0.964871	0.917014	0.967254	0.980071	0.406969
	Sample 147	-0.0832822	-0.0995046	-0.0958236	-0.0877245	-0.0953595	-0.0954719	0.835834	0.998645	0.961702	0.880418	0.957045	0.958173	0.836968	0.963007	0.881613	0.958343	0.959473	0.437358
	Sample 148	-0.067618	-0.0806599	-0.0780004	-0.0718625	-0.0780219	-0.0780024	0.819794	0.977912	0.945669	0.871254	0.945929	0.945693	0.83831	0.967029	0.890933	0.967294	0.967053	0.44746
	Sample 149	-0.0667642	-0.0861983	-0.0829189	-0.0741707	-0.0829533	-0.0825608	0.747932	0.965645	0.928906	0.830904	0.929292	0.924894	0.774542	0.961955	0.860466	0.962354	0.9578	0.498762
	Sample 150	-0.0348176	-0.0403742	-0.0392299	-0.0372842	-0.0393608	-0.0391764	0.803937	0.932238	0.905815	0.86089	0.908838	0.904581	0.862373	0.971657	0.923466	0.974899	0.970333	0.582725
	Sample 151	-0.0973947	-0.117114	-0.112996	-0.106284	-0.113972	-0.113784	0.839079	1.00896	0.973491	0.915663	0.981899	0.980274	0.831624	0.964842	0.907527	0.973175	0.971564	0.538363
	Sample 152	-0.039479	-0.0450874	-0.0438715	-0.0411592	-0.0438858	-0.0439048	0.824759	0.941925	0.916523	0.859859	0.916821	0.917218	0.875609	0.973032	0.912874	0.973347	0.973769	0.484543
	Sample 153	0.00911242	0.0106309	0.0103054	0.00946426	0.0102822	0.0102794	0.779659	0.909584	0.881727	0.809763	0.879742	0.879504	0.85716	0.969374	0.890256	0.967191	0.96693	0.393321
	Sample 154	0.0821732	0.0963975	0.0930596	0.0873826	0.0936297	0.0940593	0.686297	0.805096	0.777219	0.729805	0.781981	0.785568	0.852441	0.965374	0.906482	0.971288	0.975744	0.345528
	Sample 155	-0.0548918	-0.0677132	-0.0653381	-0.058573	-0.0656019	-0.0654942	0.795907	0.981812	0.947373	0.849282	0.951198	0.949637	0.810651	0.964923	0.865015	0.968819	0.967229	0.55369
	Sample 156	-0.0212224	-0.0263532	-0.0253811	-0.0229363	-0.025472	-0.0254076	0.762448	0.946779	0.911857	0.824022	0.915123	0.912809	0.805307	0.963115	0.870342	0.966564	0.96412	0.400907
	Sample 157	-0.0757579	-0.0880834	-0.0857745	-0.079707	-0.0856962	-0.0856144	0.844094	0.981424	0.955699	0.888095	0.954826	0.953915	0.860071	0.973788	0.904904	0.972898	0.971971	0.513134
	Sample 158	-0.0370026	-0.0430922	-0.0420071	-0.0388056	-0.0420574	-0.0418219	0.834135	0.971411	0.946949	0.87478	0.948082	0.942776	0.858684	0.974818	0.900525	0.975985	0.970522	0.276749
	Sample 159	-0.00947443	-0.0113492	-0.0109683	-0.00996358	-0.0109318	-0.0109516	0.759162	0.909381	0.878864	0.798356	0.875934	0.877523	0.834812	0.966442	0.877912	0.96322	0.964968	0.531548
	Sample 160	-0.0706257	-0.0801949	-0.0782199	-0.0752967	-0.0786592	-0.0783737	0.865352	0.982601	0.958401	0.922585	0.963784	0.960286	0.880675	0.975372	0.938921	0.980851	0.97729	0.646927
	Sample 161	-0.0332311	-0.0403116	-0.0388158	-0.0346735	-0.0388394	-0.0386057	0.796258	0.965915	0.930074	0.830819	0.93064	0.925039	0.824356	0.962895	0.860137	0.96348	0.957682	0.377681
	Sample 162	-0.0529683	-0.0611339	-0.0596026	-0.0567744	-0.0598112	-0.0596582	0.854636	0.986387	0.961679	0.916046	0.965045	0.962576	0.866431	0.974951	0.928688	0.978363	0.97586	0.684917
	Sample 163	0.0131171	0.0151451	0.0147349	0.0139588	0.0147721	0.0148027	0.78666	0.908286	0.883688	0.83714	0.885917	0.887751	0.866093	0.972918	0.92167	0.975371	0.977391	0.526758
	Sample 164	-0.0503225	-0.0624742	-0.0600085	-0.0551013	-0.0602191	-0.0600785	0.782139	0.971007	0.932684	0.856414	0.935957	0.933772	0.805492	0.960532	0.881985	0.963904	0.961654	0.644775
	Sample 165	-0.170665	-0.211852	-0.204315	-0.187627	-0.204108	-0.204254	0.88648	1.10042	1.06127	0.974589	1.0602	1.06095	0.805585	0.964425	0.885654	0.963449	0.964135	0.628711
	Sample 166	-0.0080759	-0.00961995	-0.00926853	-0.0085043	-0.00926904	-0.00931857	0.777149	0.925735	0.891917	0.818375	0.891967	0.896733	0.839494	0.96347	0.884027	0.963523	0.968671	0.381528
	Sample 167	-0.0812458	-0.0920196	-0.0895407	-0.085415	-0.0899204	-0.0899217	0.897111	1.01608	0.988703	0.943147	0.992896	0.99291	0.882918	0.973061	0.928226	0.977187	0.977201	0.41129
	Sample 168	0.00035912	0.000435761	0.000420185	0.000389919	0.000420374	0.000420939	0.739746	0.897617	0.865533	0.803188	0.865922	0.867086	0.824122	0.964257	0.8948	0.964689	0.965986	0.489622
	Sample 169	-0.0445097	-0.0541835	-0.0521177	-0.0480345	-0.0524309	-0.0524344	0.796865	0.970057	0.933072	0.85997	0.938679	0.938743	0.821462	0.961874	0.886515	0.967654	0.967719	0.6418
	Sample 170	-0.0138344	-0.016881	-0.0163902	-0.0153119	-0.0162936	-0.0162882	0.770158	0.93976	0.912441	0.852409	0.907063	0.906759	0.819526	0.97093	0.90705	0.965207	0.964884	0.667876
	Sample 171	-0.0458045	-0.0538582	-0.0521706	-0.0494846	-0.0522512	-0.0520637	0.838918	0.986422	0.955514	0.906319	0.956991	0.953557	0.850465	0.968666	0.918794	0.970163	0.966682	0.522597
	Sample 172	0.116755	0.133886	0.129829	0.123646	0.1298	0.129993	0.705223	0.808698	0.784192	0.746846	0.784013	0.785182	0.872048	0.969697	0.923517	0.969476	0.970921	0.444483
	Sample 173	-0.0831643	-0.0961964	-0.09372	-0.0892462	-0.0939373	-0.0931379	0.873143	1.00997	0.983967	0.936997	0.986249	0.977856	0.864526	0.974257	0.92775	0.976516	0.968205	0.51793
	Sample 174	0.0183036	0.0211377	0.0204628	0.0193053	0.0206226	0.0205105	0.78525	0.906837	0.877881	0.828224	0.884737	0.87993	0.865921	0.968069	0.91331	0.975629	0.970328	0.259901
	Sample 175	0.0346421	0.0415334	0.0400458	0.0382039	0.0399396	0.0403203	0.738879	0.885864	0.854134	0.814848	0.85187	0.859989	0.834078	0.964182	0.919835	0.961627	0.970792	0.543017
	Sample 176	-0.0849756	-0.102649	-0.0996997	-0.0926327	-0.100061	-0.0997472	0.828931	1.00134	0.972565	0.903626	0.976091	0.973028	0.827826	0.971268	0.902422	0.97479	0.97173	0.652858
	Sample 177	-0.152779	-0.176399	-0.17178	-0.161369	-0.171322	-0.171048	0.916493	1.05818	1.03047	0.968026	1.02773	1.02608	0.8661	0.973814	0.914799	0.971218	0.969666	0.546824
	Sample 178	-0.0628877	-0.0731929	-0.0708658	-0.0676672	-0.071129	-0.0713502	0.865493	1.00732	0.975293	0.931272	0.978915	0.981959	0.859205	0.968207	0.924505	0.971802	0.974824	0.445674
	Sample 179	-0.0169181	-0.0194224	-0.0187343	-0.0178046	-0.0187853	-0.0188776	0.793726	0.911213	0.878933	0.835315	0.881324	0.885654	0.871065	0.964575	0.916707	0.967199	0.971951	0.347952
	Sample 180	-0.0496744	-0.0571122	-0.0554562	-0.0520836	-0.0552846	-0.0556374	0.798996	0.91863	0.891992	0.837746	0.889234	0.894907	0.869769	0.971003	0.911952	0.968	0.974176	0.453334
	Sample 181	-0.0376462	-0.0444356	-0.0430144	-0.0400566	-0.0432819	-0.0432134	0.809573	0.955579	0.925015	0.861408	0.930769	0.929295	0.847207	0.968016	0.901452	0.974036	0.972495	0.431057
	Sample 182	0.0128321	0.0144503	0.0140396	0.0131177	0.0140608	0.0140795	0.786257	0.88541	0.860246	0.803761	0.861543	0.862689	0.888015	0.971579	0.907784	0.973045	0.974338	0.327236
	Sample 183	-0.0495709	-0.058987	-0.0574457	-0.053966	-0.0575415	-0.0573159	0.823529	0.979961	0.954355	0.896546	0.955947	0.952199	0.840369	0.97387	0.914878	0.975495	0.97167	0.46053
	Sample 184	0.0135208	0.0161819	0.0155881	0.014524	0.0156271	0.0155373	0.732032	0.876107	0.843957	0.786342	0.846069	0.841203	0.835551	0.963304	0.897542	0.965715	0.960161	0.45789
	Sample 185	-0.086443	-0.101645	-0.0986304	-0.0910173	-0.0984484	-0.0983709	0.837523	0.984808	0.955603	0.881842	0.95384	0.953089	0.850443	0.970345	0.895446	0.968554	0.967792	0.554145
	Sample 186	-0.105521	-0.119967	-0.116462	-0.112424	-0.117106	-0.117019	0.914336	1.03951	1.00914	0.974147	1.01472	1.01396	0.879585	0.970782	0.937122	0.976152	0.97542	0.465618
	Sample 187	-0.0186477	-0.0223443	-0.0215093	-0.0203782	-0.0214836	-0.0215749	0.772512	0.925649	0.891058	0.844199	0.889991	0.893777	0.834562	0.96263	0.912007	0.961478	0.965567	0.671317
	Sample 188	-0.134607	-0.162272	-0.157655	-0.148669	-0.158657	-0.157771	0.874878	1.05468	1.02467	0.966271	1.03119	1.02543	0.829517	0.971547	0.916171	0.977722	0.972264	0.695902
	Sample 189	-0.00726656	-0.00854886	-0.00829831	-0.0078061	-0.00829959	-0.00825303	0.788852	0.928058	0.900859	0.847424	0.900997	0.895943	0.850004	0.970692	0.913115	0.970842	0.965396	0.478849
	Sample 190	-0.135012	-0.155182	-0.150774	-0.140695	-0.151091	-0.150544	0.912212	1.04849	1.01871	0.95061	1.02085	1.01716	0.870022	0.971592	0.906644	0.973639	0.970112	0.463987
	Sample 191	-0.0873934	-0.10459	-0.100988	-0.0958915	-0.101285	-0.101217	0.817037	0.977807	0.944135	0.896485	0.946904	0.94627	0.83558	0.965564	0.916832	0.968396	0.967747	0.647126
	Sample 192	-0.0925871	-0.11684	-0.112128	-0.0999355	-0.112558	-0.111861	0.81114	1.02362	0.982331	0.875518	0.986103	0.98	0.792424	0.959664	0.855316	0.963349	0.957387	0.463157
	Sample 193	0.00435603	0.00528496	0.0051036	0.00468596	0.00510791	0.00512641	0.745411	0.90437	0.873335	0.801868	0.874073	0.877238	0.824232	0.965683	0.886659	0.966499	0.97	0.419999
	Sample 194	-0.0817452	-0.0985795	-0.0954684	-0.0889785	-0.0956698	-0.0956679	0.827566	0.997992	0.966496	0.900795	0.968536	0.968516	0.829231	0.96844	0.902607	0.970484	0.970464	0.528086
	Sample 195	-0.0432984	-0.052847	-0.0509372	-0.0477925	-0.0509718	-0.0511203	0.774343	0.945109	0.910955	0.854715	0.911573	0.914229	0.819315	0.963862	0.904356	0.964516	0.967326	0.464568
	Sample 196	-0.0847893	-0.103644	-0.0998657	-0.0924743	-0.100782	-0.0998936	0.798431	0.975978	0.9404	0.870798	0.949025	0.940662	0.818082	0.963546	0.892231	0.972384	0.963815	0.621368
	Sample 197	0.0223074	0.0266913	0.0258175	0.0240958	0.0257719	0.0259153	0.749143	0.896367	0.867023	0.809202	0.865491	0.870309	0.835755	0.967264	0.902758	0.965555	0.970929	0.687351
	Sample 198	-0.120052	-0.140867	-0.136582	-0.129881	-0.136537	-0.136757	0.884012	1.03729	1.00573	0.956391	1.0054	1.00702	0.852235	0.96958	0.922011	0.969262	0.970824	0.782539
	Sample 199	-0.00742598	-0.00828207	-0.00801671	-0.0076168	-0.00811225	-0.00811217	0.832671	0.928665	0.89891	0.854068	0.909623	0.909614	0.896633	0.967959	0.919673	0.979495	0.979486	0.342601
	Sample 200	-0.142518	-0.173917	-0.168006	-0.159049	-0.169626	-0.168818	0.868216	1.0595	1.02349	0.968921	1.03336	1.02844	0.81946	0.966011	0.91451	0.97533	0.970685	0.683251
	Sample 201	0.0434907	0.0507365	0.0494142	0.0457016	0.0495109	0.0493056	0.751456	0.876655	0.853806	0.789658	0.855478	0.85193	0.857186	0.973937	0.900762	0.975843	0.971797	0.425905
	Sample 202	-0.0940034	-0.113869	-0.110506	-0.102731	-0.110306	-0.110207	0.845812	1.02456	0.994294	0.924339	0.992494	0.991605	0.825536	0.970459	0.902181	0.968703	0.967835	0.593451
	Sample 203	-0.0937277	-0.11209	-0.108933	-0.101261	-0.108723	-0.108506	0.854901	1.02238	0.993593	0.923613	0.991675	0.989694	0.836186	0.971842	0.903394	0.969965	0.968028	0.458705
	Sample 204	-0.0247236	-0.0294387	-0.0285493	-0.0266695	-0.0287291	-0.0288149	0.811601	0.966381	0.937186	0.875479	0.943088	0.945906	0.839835	0.969789	0.905936	0.975897	0.978812	0.386265
	Sample 205	0.079778	0.0964431	0.0928939	0.0854041	0.0927272	0.0935228	0.670124	0.810108	0.780295	0.717382	0.778896	0.785578	0.827203	0.963199	0.885539	0.961471	0.96972	0.449853
	Sample 206	-0.0959126	-0.115791	-0.112359	-0.101514	-0.112963	-0.112017	0.81257	0.980975	0.951905	0.860026	0.957022	0.949009	0.828328	0.970366	0.876705	0.975582	0.967414	0.432389
	Sample 207	0.0601672	0.0708679	0.0687021	0.0636462	0.0689509	0.0686959	0.700429	0.825	0.799786	0.740929	0.802684	0.799715	0.849004	0.969438	0.898096	0.97295	0.969351	0.480044
	Sample 208	-0.0720474	-0.0870083	-0.084542	-0.0793598	-0.0845273	-0.0850463	0.839197	1.01346	0.984732	0.92437	0.984561	0.990606	0.828052	0.971654	0.912094	0.971485	0.97745	0.516076
	Sample 209	-0.0570124	-0.0707769	-0.0684162	-0.0628647	-0.0685495	-0.068397	0.780313	0.968704	0.936393	0.860411	0.938217	0.93613	0.805523	0.966645	0.888209	0.968528	0.966374	0.662005
	Sample 210	-0.0153017	-0.0175692	-0.0170447	-0.0159344	-0.0170894	-0.0170212	0.803491	0.922558	0.895012	0.836712	0.897363	0.89378	0.870938	0.970142	0.906948	0.97269	0.968807	0.389377
	Sample 211	0.0438582	0.0517592	0.0501511	0.0477432	0.0502587	0.0503785	0.74513	0.879364	0.852044	0.811134	0.853871	0.855906	0.847351	0.968932	0.92241	0.97101	0.973324	0.606196
	Sample 212	-0.0561293	-0.0659574	-0.0638773	-0.0595213	-0.0639211	-0.0640445	0.814586	0.957218	0.92703	0.863813	0.927666	0.929457	0.850993	0.968463	0.90242	0.969126	0.970998	0.454196
	Sample 213	-0.0301892	-0.0349467	-0.0338901	-0.0325141	-0.0340854	-0.0339861	0.82736	0.957744	0.928788	0.891078	0.934141	0.931418	0.863864	0.969767	0.930392	0.975355	0.972513	0.698705
	Sample 214	0.0176797	0.0211704	0.020418	0.0189743	0.0205395	0.0204581	0.75863	0.908415	0.876127	0.81418	0.881342	0.877851	0.835114	0.964456	0.896265	0.970198	0.966354	0.53081
	Sample 215	-0.0517907	-0.0608692	-0.0587173	-0.055934	-0.0589019	-0.0585507	0.820426	0.96424	0.930151	0.88606	0.933076	0.927512	0.850852	0.964647	0.918921	0.96768	0.961911	0.530676
	Sample 216	-0.0433263	-0.0494258	-0.047905	-0.04419	-0.0480593	-0.0482142	0.815875	0.930733	0.902095	0.832138	0.905002	0.907918	0.876593	0.96923	0.894067	0.972354	0.975487	0.348308
	Sample 217	-0.127827	-0.147737	-0.14305	-0.134521	-0.142927	-0.142376	0.901463	1.04187	1.00882	0.948666	1.00794	1.00406	0.865238	0.968277	0.910544	0.96744	0.963713	0.488883
	Sample 218	-0.111263	-0.134371	-0.130386	-0.121662	-0.129995	-0.130719	0.866561	1.04653	1.0155	0.947554	1.01245	1.01809	0.82803	0.970345	0.905422	0.967431	0.972825	0.710643
	Sample 219	-0.0515493	-0.0584425	-0.0568565	-0.0532597	-0.0567128	-0.0567021	0.848971	0.962494	0.936375	0.877139	0.934007	0.933833	0.882053	0.972863	0.911319	0.970403	0.970222	0.347904
	Sample 220	0.0114368	0.01369	0.0132331	0.0123664	0.0133058	0.0132684	0.747491	0.894759	0.864891	0.808249	0.869646	0.867203	0.835411	0.96662	0.903315	0.971933	0.969204	0.536058
	Sample 221	-0.0130375	-0.0149725	-0.0146071	-0.0134141	-0.0146367	-0.0145449	0.815442	0.936467	0.913611	0.838995	0.915466	0.909724	0.870764	0.975594	0.895915	0.977574	0.971442	0.432925
	Sample 222	-0.0587644	-0.0713878	-0.068835	-0.0639755	-0.0691665	-0.0689665	0.795393	0.966255	0.931701	0.865927	0.936189	0.933482	0.823171	0.96424	0.896169	0.968884	0.966083	0.504725
	Sample 223	0.032384	0.0381757	0.0370117	0.0343003	0.036676	0.0369873	0.746758	0.880311	0.853469	0.790946	0.845728	0.852907	0.848289	0.969509	0.898485	0.960715	0.96887	0.400518
	Sample 224	-0.0631866	-0.0732501	-0.0709285	-0.0671699	-0.0711676	-0.0713994	0.840936	0.974869	0.943972	0.893949	0.947154	0.950239	0.862614	0.968306	0.916994	0.97157	0.974735	0.616394
	Sample 225	0.0374228	0.0443312	0.0427906	0.0404319	0.0428957	0.0427675	0.726798	0.860968	0.831046	0.785239	0.833088	0.830598	0.844164	0.965247	0.912042	0.967618	0.964725	0.683659
	Sample 226	-0.0289484	-0.0331298	-0.0322974	-0.0306112	-0.0323787	-0.032297	0.808173	0.924907	0.901668	0.854594	0.90394	0.901657	0.873788	0.974875	0.923978	0.977331	0.974862	0.527242
	Sample 227	-0.0433621	-0.0525486	-0.0507906	-0.0472823	-0.0510831	-0.0511228	0.799922	0.969391	0.936959	0.87224	0.942357	0.943089	0.82518	0.966545	0.899782	0.972112	0.972868	0.624875
	Sample 228	-0.1547	-0.182387	-0.177706	-0.167084	-0.177605	-0.178289	0.908233	1.07079	1.0433	0.980943	1.04271	1.04672	0.848192	0.974332	0.916096	0.973777	0.977528	0.670447
	Sample 229	0.055192	0.0664237	0.0639802	0.0592836	0.0638396	0.0639045	0.703268	0.846384	0.815249	0.755404	0.813458	0.814284	0.830909	0.963214	0.892507	0.961098	0.962074	0.422045
	Sample 230	-0.0451548	-0.0585446	-0.0563532	-0.0516728	-0.0561262	-0.0558175	0.711404	0.922358	0.887833	0.814094	0.884256	0.879394	0.771288	0.962569	0.882623	0.958691	0.953419	0.489537
	Sample 231	-0.187108	-0.228907	-0.22136	-0.210166	-0.221431	-0.221899	0.902846	1.10454	1.06812	1.0141	1.06846	1.07072	0.817397	0.967027	0.918125	0.967339	0.969383	0.722341
	Sample 232	-0.0601341	-0.0701865	-0.0685134	-0.0636125	-0.0684497	-0.0682686	0.842088	0.982857	0.959428	0.890798	0.958535	0.955999	0.856776	0.976162	0.906336	0.975254	0.972674	0.588336
	Sample 233	0.00255454	0.00306869	0.00297564	0.00279233	0.00297719	0.00297523	0.750866	0.901993	0.874642	0.820762	0.8751	0.874522	0.832452	0.969678	0.909943	0.970185	0.969544	0.514598
	Sample 234	-0.00336414	-0.00374659	-0.00363908	-0.00340796	-0.00364306	-0.00364033	0.827444	0.921512	0.895069	0.838223	0.896048	0.895376	0.897921	0.971305	0.909617	0.972367	0.971639	0.232349
	Sample 235	-0.0630775	-0.0740463	-0.0716625	-0.0681521	-0.0716999	-0.0721452	0.840635	0.986816	0.955047	0.908264	0.955545	0.961479	0.851866	0.967807	0.920398	0.968312	0.974325	0.504742
	Sample 236	-0.0277519	-0.0347076	-0.0333923	-0.029732	-0.0334162	-0.0330616	0.737912	0.922859	0.887887	0.790561	0.888523	0.879094	0.799594	0.962104	0.856643	0.962793	0.952577	0.593835
	Sample 237	-0.0713164	-0.0826497	-0.0800032	-0.0740136	-0.0796935	-0.0797828	0.853026	0.988585	0.95693	0.885286	0.953225	0.954294	0.862875	0.967979	0.895509	0.964232	0.965313	0.448075
	Sample 238	-0.0600024	-0.069104	-0.0674292	-0.0627179	-0.0675379	-0.0674901	0.856516	0.986438	0.962532	0.895279	0.964083	0.963401	0.868291	0.975765	0.907588	0.977338	0.976646	0.531651
	Sample 239	-0.117428	-0.136329	-0.133048	-0.12739	-0.133231	-0.133094	0.913672	1.06073	1.0352	0.99118	1.03662	1.03556	0.861359	0.975929	0.934429	0.97727	0.97627	0.529958
	Sample 240	-0.0257076	-0.0325346	-0.0310955	-0.0283456	-0.0312616	-0.0312904	0.737818	0.933754	0.892453	0.81353	0.897218	0.898046	0.790163	0.955769	0.871247	0.960873	0.961759	0.555123
	Sample 241	-0.0846309	-0.100453	-0.0972373	-0.0924355	-0.0974538	-0.097745	0.844532	1.00242	0.970331	0.922414	0.972493	0.975398	0.842493	0.967988	0.920186	0.970144	0.973042	0.62146
	Sample 242	-0.107966	-0.122076	-0.118638	-0.113085	-0.118615	-0.118198	0.901894	1.01976	0.991046	0.944661	0.990851	0.987373	0.884414	0.971838	0.926352	0.971646	0.968236	0.454185
	Sample 243	-0.133273	-0.161328	-0.155427	-0.14633	-0.1564	-0.155345	0.867766	1.05044	1.01202	0.952783	1.01835	1.01148	0.826097	0.96342	0.907031	0.969451	0.962913	0.57889
	Sample 244	-0.116641	-0.137306	-0.133431	-0.124445	-0.133318	-0.133293	0.872703	1.02732	0.998322	0.931092	0.997478	0.997293	0.849499	0.971778	0.906335	0.970956	0.970776	0.348431
	Sample 245	-0.096389	-0.122525	-0.117947	-0.107351	-0.116974	-0.117349	0.774818	0.984908	0.948114	0.862936	0.940293	0.943308	0.786691	0.962642	0.876159	0.954701	0.957763	0.559108
	Sample 246	0.0175629	0.0200482	0.0194484	0.0182809	0.0194803	0.0195887	0.792656	0.904829	0.877756	0.825062	0.879194	0.884086	0.876029	0.97008	0.911843	0.971669	0.977076	0.479555
	Sample 247	0.019173	0.021514	0.0209854	0.0196008	0.0210202	0.0209156	0.791695	0.888363	0.866537	0.809362	0.86797	0.863654	0.891184	0.975431	0.911071	0.977045	0.972185	0.389282
	Sample 248	-0.0398399	-0.046703	-0.0453616	-0.0422347	-0.0456261	-0.0453883	0.826158	0.968479	0.940663	0.875819	0.946147	0.941215	0.853048	0.971279	0.904325	0.976941	0.971849	0.452055
	Sample 249	0.0303002	0.0340106	0.0331258	0.0306717	0.0331362	0.0329566	0.780786	0.876398	0.853597	0.790359	0.853866	0.849236	0.890904	0.973983	0.901828	0.974291	0.969008	0.323163
	Sample 250	-0.109242	-0.124233	-0.120949	-0.116125	-0.12173	-0.121466	0.892954	1.01548	0.988648	0.949212	0.995028	0.992868	0.879339	0.973574	0.934739	0.979856	0.977729	0.462131
	Sample 251	-0.0754238	-0.0880588	-0.0855602	-0.0805885	-0.0852532	-0.0857159	0.861775	1.00614	0.977591	0.920787	0.974084	0.97937	0.856516	0.971625	0.915168	0.96814	0.973394	0.584712
	Sample 252	-0.0101088	-0.0114276	-0.011108	-0.0106093	-0.0111377	-0.0111538	0.812148	0.918105	0.892428	0.852357	0.894808	0.896105	0.884592	0.972033	0.928387	0.974625	0.976038	0.487319
	Sample 253	-0.0311283	-0.035465	-0.0344653	-0.0316161	-0.0345349	-0.0342821	0.831832	0.94772	0.921006	0.844869	0.922866	0.916112	0.877719	0.971812	0.891475	0.973775	0.966648	0.390474
	Sample 254	-0.0152715	-0.0183427	-0.0178132	-0.01672	-0.0179481	-0.0179237	0.777962	0.934415	0.907441	0.851751	0.914313	0.913069	0.832566	0.971132	0.911534	0.978487	0.977155	0.636352
	Sample 255	-0.176266	-0.207975	-0.202349	-0.189436	-0.203621	-0.202139	0.934327	1.10241	1.07259	1.00414	1.07933	1.07147	0.847534	0.972949	0.910859	0.979064	0.971939	0.613903
	Sample 256	-0.071819	-0.102213	-0.0976314	-0.0856976	-0.0985083	-0.0981401	0.68018	0.968034	0.924642	0.81162	0.932947	0.92946	0.70264	0.955175	0.838421	0.963754	0.960152	0.602603
	Sample 257	-0.0694574	-0.085111	-0.0825	-0.0774935	-0.0830661	-0.0830592	0.825912	1.01205	0.980999	0.921468	0.987731	0.98765	0.816081	0.969322	0.910499	0.975973	0.975893	0.804419
	Sample 258	-0.09307	-0.115762	-0.111651	-0.0997996	-0.111901	-0.111645	0.8211	1.0213	0.985031	0.880471	0.987231	0.984975	0.803974	0.964486	0.862107	0.96664	0.964431	0.450373
	Sample 259	0.0147061	0.0171022	0.0165068	0.0155352	0.0165345	0.0165304	0.764172	0.888683	0.857743	0.807256	0.859182	0.858968	0.859892	0.965184	0.908373	0.966804	0.966563	0.415694
	Sample 260	-0.0103504	-0.0123954	-0.0120241	-0.0113752	-0.0119967	-0.0120503	0.768235	0.920024	0.892468	0.844303	0.890429	0.894409	0.835015	0.970049	0.917696	0.967832	0.972158	0.55168
	Sample 261	0.018068	0.0210298	0.0203704	0.0191289	0.0204492	0.0205175	0.767227	0.892993	0.864993	0.812273	0.868337	0.871238	0.859163	0.968644	0.909607	0.97239	0.975638	0.475256
	Sample 262	0.0447107	0.0509318	0.0497273	0.0469684	0.0496151	0.0495389	0.756544	0.861811	0.84143	0.794747	0.839531	0.838242	0.877854	0.976351	0.922182	0.974147	0.972652	0.421734
	Sample 263	0.0538912	0.0617044	0.0598537	0.056532	0.0599905	0.0603561	0.770269	0.881942	0.85549	0.808014	0.857446	0.862671	0.873378	0.970008	0.916176	0.972225	0.978149	0.412351
	Sample 264	-0.00202776	-0.00239343	-0.00231632	-0.00221575	-0.00232535	-0.00233153	0.770491	0.909436	0.880137	0.841921	0.883565	0.885914	0.847218	0.967783	0.925761	0.971552	0.974135	0.685024
	Sample 265	-0.00427979	-0.00519423	-0.0050156	-0.00465824	-0.0050293	-0.00502038	0.754106	0.91523	0.883756	0.820789	0.886169	0.884598	0.823952	0.96561	0.896811	0.968247	0.96653	0.477238
	Sample 266	0.0109979	0.0131844	0.0126506	0.0116711	0.0126247	0.0127456	0.747608	0.89624	0.859954	0.793366	0.858195	0.866413	0.83416	0.959513	0.885216	0.95755	0.96672	0.473128
	Sample 267	-0.032439	-0.0389471	-0.0376006	-0.0347912	-0.0379413	-0.0378639	0.794627	0.954049	0.921066	0.852246	0.929412	0.927517	0.8329	0.965428	0.893294	0.974176	0.97219	0.414814
	Sample 268	-0.10491	-0.12394	-0.120289	-0.111252	-0.120181	-0.120143	0.87797	1.03723	1.00668	0.931049	1.00577	1.00545	0.846459	0.970545	0.897633	0.969673	0.969363	0.46664
	Sample 269	0.00490734	0.00595949	0.00572796	0.00522575	0.00574622	0.00576884	0.74997	0.910767	0.875383	0.798632	0.878173	0.88163	0.823448	0.961149	0.876879	0.964212	0.968009	0.43237
	Sample 270	-0.0516802	-0.0626403	-0.0599904	-0.0566027	-0.0602683	-0.060784	0.788622	0.955871	0.915433	0.863738	0.919675	0.927544	0.825031	0.957696	0.903614	0.962133	0.970365	0.52403
	Sample 271	-0.0972536	-0.111766	-0.108257	-0.102063	-0.109037	-0.109265	0.897115	1.03099	0.998617	0.941481	1.00581	1.00791	0.870152	0.968603	0.913184	0.975582	0.977617	0.331175
	Sample 272	-0.0853176	-0.102512	-0.0992362	-0.0927304	-0.0997026	-0.0994077	0.829544	0.996726	0.964875	0.901619	0.96941	0.966543	0.83227	0.968045	0.904581	0.972595	0.969719	0.533876
	Sample 273	-0.0746991	-0.0881444	-0.0854436	-0.0803176	-0.0854797	-0.0853444	0.840001	0.991195	0.960825	0.903182	0.96123	0.959709	0.847462	0.96936	0.911205	0.969769	0.968234	0.568239
	Sample 274	-0.0985284	-0.11699	-0.113614	-0.105255	-0.113771	-0.113185	0.863768	1.02562	0.996017	0.922742	0.997394	0.992261	0.842192	0.971137	0.899693	0.97248	0.967475	0.651511
	Sample 275	-3.59633e-05	-4.00942e-05	-3.89912e-05	-3.69499e-05	-3.89394e-05	-3.8913e-05	0.81429	0.907823	0.88285	0.836629	0.881677	0.881078	0.89697	0.972491	0.921577	0.971199	0.970539	0.4483
	Sample 276	-0.0446508	-0.0529038	-0.0513118	-0.0477609	-0.0513799	-0.0515646	0.820452	0.972099	0.942846	0.877599	0.944097	0.947492	0.844	0.969907	0.902788	0.971195	0.974687	0.491361
	Sample 277	-0.0646476	-0.0786885	-0.0761194	-0.0719163	-0.0762068	-0.0765116	0.805219	0.980106	0.948106	0.895755	0.949194	0.952991	0.821564	0.967351	0.913937	0.968461	0.972335	0.773937
	Sample 278	0.0209534	0.0239369	0.0232246	0.021636	0.0231748	0.0232577	0.7919	0.904658	0.877738	0.817699	0.875855	0.87899	0.875358	0.970243	0.903876	0.968161	0.971627	0.165065
	Sample 279	-0.0593911	-0.0712668	-0.0689067	-0.0625551	-0.069269	-0.0685954	0.826516	0.991783	0.95894	0.870548	0.963981	0.954607	0.833363	0.966884	0.87776	0.971967	0.962516	0.4327
	Sample 280	-0.0560344	-0.0654392	-0.0636281	-0.0612449	-0.0639069	-0.06395	0.840668	0.981765	0.954593	0.918839	0.958776	0.959424	0.856282	0.972324	0.935906	0.976584	0.977244	0.751845
	Sample 281	0.0104387	0.0122571	0.0119213	0.011096	0.0119748	0.0119679	0.749755	0.880361	0.856242	0.796963	0.860088	0.859587	0.851646	0.972603	0.905269	0.976972	0.976403	0.532861
	Sample 282	-0.0804315	-0.0949392	-0.0924013	-0.0871062	-0.0927656	-0.0924045	0.86381	1.01962	0.992362	0.935494	0.996274	0.992396	0.84719	0.973268	0.917495	0.977105	0.973302	0.613136
	Sample 283	0.0422386	0.0506724	0.0490507	0.0450996	0.0492796	0.049173	0.730413	0.876255	0.848211	0.779887	0.85217	0.850326	0.833562	0.967996	0.890023	0.972514	0.97041	0.47788
	Sample 284	0.0230859	0.0269563	0.0262186	0.024087	0.0260926	0.0260727	0.78244	0.913617	0.888615	0.816368	0.884344	0.883669	0.85642	0.972635	0.893557	0.967959	0.967221	0.386716
	Sample 285	0.011533	0.0131909	0.0127709	0.0118869	0.0128063	0.0127556	0.771305	0.882186	0.854099	0.794975	0.856466	0.853071	0.87431	0.968162	0.901142	0.970845	0.966996	0.514137
	Sample 286	-0.00633671	-0.00697564	-0.00683847	-0.00645424	-0.00685573	-0.00683662	0.836142	0.92045	0.90235	0.85165	0.904628	0.902106	0.908405	0.980336	0.925254	0.98281	0.980071	0.52558
	Sample 287	-0.0548312	-0.065883	-0.063925	-0.0613819	-0.0639742	-0.0644733	0.8116	0.975186	0.946204	0.908561	0.946932	0.95432	0.832252	0.970281	0.93168	0.971028	0.978603	0.895185
	Sample 288	-0.022069	-0.0252844	-0.0245508	-0.0226478	-0.0245813	-0.0245447	0.845693	0.968907	0.940795	0.867874	0.941965	0.940563	0.872832	0.970986	0.895725	0.972193	0.970746	0.415254
[truncated: 2,426 more rows]
[truncated: 50 more columns]

## Sheet: Complete Charts
	SmartPLS Report
	Please cite the use of SmartPLS: Ringle, C. M., Wende, S., and Becker, J.-M. 2015. "SmartPLS 3." Boenningstedt: SmartPLS GmbH, http://www.smartpls.com.
	back to navigation
